# Supplementary material for: Crystal structure of μ-4-oxidobenzoato-κ2 O 1:O 4-bis­[bis­(1,10-phenanthroline-κ2 N,N′)copper(II)] bis­(4-hy­droxy­benzoate) 7.5-hydrate
Source: Acta Crystallogr E Crystallogr Commun. 2016 Sep 5;72(Pt 10):1396–9. doi: 10.1107/S2056989016013943 (PMC5050762; doi:10.1107/S2056989016013943)
Supplement: Supplementary file 1 [file e-72-01396-sup1.cif]

##############################################################################
#                                                                            #
# This CIF contains the data in a paper accepted for publication in          #
# Acta Crystallographica Section E. It conforms to the requirements of       #
# Notes for Authors for Acta Crystallographica Section E, and has been       #
# peer reviewed under the auspices of the IUCr Commission on Journals.       #
#                                                                            #
# Full details of the Crystallographic Information File format               #
# are given in the paper "The Crystallographic Information File (CIF):       #
# a New Standard Archive File for Crystallography" by S. R. Hall, F. H.      #
# Allen and I. D. Brown [Acta Cryst. (1991), A47, 655-685].                  #
#                                                                            #
# The current version of the core CIF dictionary is obtainable from          #
# ftp://ftp.iucr.org/pub/cif_core.dic.                                       #
#                                                                            #
# Software is freely available for graphical display of the structure(s)     #
# in this CIF. For information consult the CIF software page                 #
# http://www.iucr.org/resources/cif/software.                                #
#                                                                            #
# This file may be used for bona fide research purposes within the           #
# scientific community so long as proper attribution is given to the journal # 
# article from which it was obtained.                                        #
#                                                                            #
##############################################################################
data_I
_database_code_depnum_ccdc_archive 'CCDC 1501982'
_audit_creation_method     'SHELXL-2014/7'
_chemical_name_systematic
;\
\m-4-Oxidobenzoato-\k^2^<i>O</i>^1^:<i>O</i>^4^-\
bis[bis(1,10-phenanthroline-\k^2^<i>N</i>,<i>N</i>')copper(II)]
bis(4-hydroxybenzoate) 7.5-hydrate
;
_chemical_name_common     ?
_chemical_formula_moiety     'C55 H36 Cu2 N8 O3 2+, 2(C7 H5 O3 -), 7.5(H2 O)'
_chemical_formula_sum     'C69 H61 Cu2 N8 O16.50'
_chemical_formula_iupac     '[Cu2 (C7 H4 O3) (C12 H8 N2)4] (C7 H5 O3)2, 7.5H2 O'
_chemical_formula_weight     1393.33
_chemical_melting_point     ?
_shelx_space_group_comment
;
The symmetry employed for this shelxl refinement is uniquely defined
by the following loop, which should always be used as a source of
symmetry information in preference to the above space-group names.
They are only intended as comments.
;
_space_group_crystal_system     monoclinic
_space_group_name_H-M_alt     'P 21/c'
_space_group_name_Hall     '-P 2ybc'
loop_
    _space_group_symop_operation_xyz
    'x, y, z'
    '-x, y+1/2, -z+1/2'
    '-x, -y, -z'
    'x, -y-1/2, z-1/2'
_cell_length_a     22.6830(11)
_cell_length_b     16.6644(6)
_cell_length_c     16.8388(6)
_cell_angle_alpha     90
_cell_angle_beta     91.026(3)
_cell_angle_gamma     90
_cell_volume     6364.0(4)
_cell_formula_units_Z     4
_cell_measurement_reflns_used     5425
_cell_measurement_theta_min     3.2
_cell_measurement_theta_max     29.4
_cell_measurement_temperature     296(2)
_exptl_crystal_description     block
_exptl_crystal_colour     'dark green'
_exptl_crystal_size_max     0.450
_exptl_crystal_size_mid     0.400
_exptl_crystal_size_min     0.300
_exptl_crystal_density_diffrn     1.454
_exptl_crystal_density_meas     ?
_exptl_crystal_density_method     'not measured'
_exptl_crystal_F_000     2884
_exptl_absorpt_coefficient_mu     0.747
_exptl_absorpt_correction_type     multi-scan
_exptl_absorpt_process_details
;
(CrysAlis PRO; Agilent, 2014)
;
_shelx_estimated_absorpt_T_min     0.730
_shelx_estimated_absorpt_T_max     0.807
_exptl_absorpt_correction_T_min     0.929
_exptl_absorpt_correction_T_max     1.000
_exptl_special_details
;
Absorption correction: CrysAlis PRO, Agilent Technologies,
Version 1.171.35.11 (release 16-05-2011 CrysAlis171 .NET)
(compiled May 16 2011,17:55:39)
Empirical absorption correction using spherical harmonics,
 implemented in SCALE3 ABSPACK scaling algorithm.
;
_diffrn_ambient_temperature     296(2)
_diffrn_radiation_type     MoK\a
_diffrn_radiation_wavelength     0.71073
_diffrn_measurement_device_type     'Xcalibur Atlas Gemini ultra'
_diffrn_measurement_method     '\w scans'
_diffrn_detector_area_resol_mean     10.3592
_diffrn_reflns_number     27049
_diffrn_reflns_av_R_equivalents     0.0479
_diffrn_reflns_theta_min     3.179
_diffrn_reflns_theta_max     25.349
_diffrn_reflns_theta_full     25.242
_diffrn_measured_fraction_theta_max     0.995
_diffrn_measured_fraction_theta_full     0.995
_diffrn_reflns_limit_h_min     -27
_diffrn_reflns_limit_h_max     24
_diffrn_reflns_limit_k_min     -16
_diffrn_reflns_limit_k_max     20
_diffrn_reflns_limit_l_min     -16
_diffrn_reflns_limit_l_max     20
_refine_special_details     ?
_reflns_number_total     11598
_reflns_number_gt     7651
_reflns_threshold_expression     'I > 2\s(I)'
_refine_ls_structure_factor_coef     Fsqd
_refine_ls_matrix_type     full
_refine_ls_R_factor_all     0.1068
_refine_ls_R_factor_gt     0.0671
_refine_ls_wR_factor_gt     0.1670
_refine_ls_wR_factor_ref     0.2013
_refine_ls_goodness_of_fit_ref     1.031
_refine_ls_restrained_S_all     1.031
_refine_ls_number_reflns     11598
_refine_ls_number_parameters     861
_refine_ls_number_restraints     0
_refine_ls_hydrogen_treatment     mixed
_refine_ls_weighting_scheme     calc
_refine_ls_weighting_details
              'w=1/[\s^2^(Fo^2^)+(0.0916P)^2^+7.0203P] where P=(Fo^2^+2Fc^2^)/3'
_atom_sites_solution_hydrogens     mixed
_atom_sites_solution_primary     ?
_atom_sites_solution_secondary     ?
_refine_ls_shift/su_max     0.000
_refine_ls_shift/su_mean     0.000
_refine_diff_density_max     0.898
_refine_diff_density_min     -0.556
_refine_ls_extinction_method     none
_refine_ls_extinction_coef     .
loop_
    _atom_type_symbol
    _atom_type_description
    _atom_type_scat_dispersion_real
    _atom_type_scat_dispersion_imag
    _atom_type_scat_source
    'Cu' 'Cu' 0.3201 1.2651
                         'International Tables Vol C Tables 4.2.6.8 and 6.1.1.4'
    'N' 'N' 0.0061 0.0033
                         'International Tables Vol C Tables 4.2.6.8 and 6.1.1.4'
    'O' 'O' 0.0106 0.0060
                         'International Tables Vol C Tables 4.2.6.8 and 6.1.1.4'
    'C' 'C' 0.0033 0.0016
                         'International Tables Vol C Tables 4.2.6.8 and 6.1.1.4'
    'H' 'H' 0.0000 0.0000
                         'International Tables Vol C Tables 4.2.6.8 and 6.1.1.4'
_computing_data_collection
;
CrysAlis PRO (Agilent, 2014)
;
_computing_cell_refinement
;
CrysAlis PRO (Agilent, 2014)
;
_computing_data_reduction
;
CrysAlis PRO (Agilent, 2014)
;
_computing_structure_solution
;
SIR92 (Altomare <i>et al.</i>,  1994)
;
_computing_structure_refinement
;
SHELXL2014 (Sheldrick, 2015)
;
_computing_molecular_graphics
;
ORTEP-3 for Windows (Farrugia, 2012)
;
_computing_publication_material
;
WinGX (Farrugia, 2012)
;
loop_
    _atom_site_type_symbol
    _atom_site_label
    _atom_site_fract_x
    _atom_site_fract_y
    _atom_site_fract_z
    _atom_site_U_iso_or_equiv
    _atom_site_adp_type
    _atom_site_calc_flag
    _atom_site_occupancy
    _atom_site_disorder_assembly
    _atom_site_disorder_group
    Cu Cu1 0.28079(2) 0.31771(3) 0.36174(3) 0.03912(18) Uani d 1 . .
    Cu Cu2 0.21227(3) -0.25364(4) 0.35545(3) 0.04569(19) Uani d 1 . .
    O O51 0.25057(16) -0.1490(2) 0.3772(2) 0.0555(9) Uani d 1 . .
    O O52 0.16596(18) -0.0964(2) 0.3379(2) 0.0705(11) Uani d 1 . .
    O O53 0.32159(14) 0.21783(19) 0.34046(17) 0.0449(8) Uani d 1 . .
    C C51 0.2467(2) -0.0085(3) 0.3632(3) 0.0442(11) Uani d 1 . .
    C C52 0.2127(2) 0.0605(3) 0.3706(3) 0.0453(11) Uani d 1 . .
    H H52 0.1723 0.0554 0.3776 0.054 Uiso calc 1 . .
    C C53 0.2368(2) 0.1362(3) 0.3678(2) 0.0423(11) Uani d 1 . .
    H H53 0.2130 0.1807 0.3762 0.051 Uiso calc 1 . .
    C C54 0.2969(2) 0.1473(3) 0.3527(2) 0.0403(11) Uani d 1 . .
    C C55 0.3326(2) 0.0770(3) 0.3476(3) 0.0450(11) Uani d 1 . .
    H H55 0.3729 0.0818 0.3403 0.054 Uiso calc 1 . .
    C C56 0.3070(2) 0.0013(3) 0.3535(3) 0.0474(12) Uani d 1 . .
    H H56 0.3310 -0.0439 0.3509 0.057 Uiso calc 1 . .
    C C57 0.2179(2) -0.0904(3) 0.3594(2) 0.0468(12) Uani d 1 . .
    N N1 0.30647(16) 0.3111(2) 0.4759(2) 0.0388(9) Uani d 1 . .
    N N2 0.21591(17) 0.3878(2) 0.4091(2) 0.0425(9) Uani d 1 . .
    N N3 0.25177(17) 0.3299(2) 0.2478(2) 0.0416(9) Uani d 1 . .
    N N4 0.34316(17) 0.4048(2) 0.3191(2) 0.0409(9) Uani d 1 . .
    N N5 0.15784(18) -0.2504(2) 0.4483(2) 0.0439(9) Uani d 1 . .
    N N6 0.2601(2) -0.3322(2) 0.4393(2) 0.0531(11) Uani d 1 . .
    N N7 0.26698(18) -0.2714(2) 0.2643(2) 0.0471(10) Uani d 1 . .
    N N8 0.15934(19) -0.3302(2) 0.2877(2) 0.0475(10) Uani d 1 . .
    C C1 0.3531(2) 0.2736(3) 0.5068(3) 0.0452(11) Uani d 1 . .
    H H1 0.3779 0.2456 0.4732 0.054 Uiso calc 1 . .
    C C2 0.3660(2) 0.2747(3) 0.5880(3) 0.0480(12) Uani d 1 . .
    H H2 0.3990 0.2477 0.6079 0.058 Uiso calc 1 . .
    C C3 0.3305(2) 0.3153(3) 0.6377(3) 0.0517(13) Uani d 1 . .
    H H3 0.3391 0.3161 0.6919 0.062 Uiso calc 1 . .
    C C4 0.2808(2) 0.3563(3) 0.6076(3) 0.0454(11) Uani d 1 . .
    C C5 0.2391(3) 0.3988(3) 0.6544(3) 0.0596(15) Uani d 1 . .
    H H5 0.2452 0.4020 0.7091 0.071 Uiso calc 1 . .
    C C6 0.1913(3) 0.4342(3) 0.6214(3) 0.0579(14) Uani d 1 . .
    H H6 0.1642 0.4593 0.6539 0.069 Uiso calc 1 . .
    C C7 0.1815(2) 0.4341(3) 0.5370(3) 0.0477(12) Uani d 1 . .
    C C8 0.1348(2) 0.4741(3) 0.4984(4) 0.0622(15) Uani d 1 . .
    H H8 0.1073 0.5028 0.5273 0.075 Uiso calc 1 . .
    C C9 0.1304(3) 0.4703(4) 0.4179(4) 0.0681(16) Uani d 1 . .
    H H9 0.0999 0.4970 0.3913 0.082 Uiso calc 1 . .
    C C10 0.1714(2) 0.4265(3) 0.3746(3) 0.0560(13) Uani d 1 . .
    H H10 0.1673 0.4244 0.3196 0.067 Uiso calc 1 . .
    C C11 0.2211(2) 0.3924(3) 0.4898(3) 0.0389(10) Uani d 1 . .
    C C12 0.2711(2) 0.3523(3) 0.5256(2) 0.0380(10) Uani d 1 . .
    C C13 0.2056(2) 0.2941(3) 0.2141(3) 0.0513(12) Uani d 1 . .
    H H13 0.1817 0.2621 0.2453 0.062 Uiso calc 1 . .
    C C14 0.1915(3) 0.3025(4) 0.1335(3) 0.0605(14) Uani d 1 . .
    H H14 0.1587 0.2767 0.1116 0.073 Uiso calc 1 . .
    C C15 0.2262(3) 0.3486(4) 0.0876(3) 0.0611(15) Uani d 1 . .
    H H15 0.2168 0.3551 0.0340 0.073 Uiso calc 1 . .
    C C16 0.2755(2) 0.3862(3) 0.1196(3) 0.0510(13) Uani d 1 . .
    C C17 0.3165(3) 0.4348(4) 0.0758(3) 0.0648(16) Uani d 1 . .
    H H17 0.3104 0.4412 0.0214 0.078 Uiso calc 1 . .
    C C18 0.3629(3) 0.4709(4) 0.1108(3) 0.0683(17) Uani d 1 . .
    H H18 0.3889 0.5004 0.0801 0.082 Uiso calc 1 . .
    C C19 0.3732(2) 0.4649(3) 0.1948(3) 0.0546(13) Uani d 1 . .
    C C20 0.4194(3) 0.5043(3) 0.2362(4) 0.0666(16) Uani d 1 . .
    H H20 0.4452 0.5376 0.2093 0.080 Uiso calc 1 . .
    C C21 0.4259(2) 0.4930(3) 0.3147(4) 0.0627(15) Uani d 1 . .
    H H21 0.4561 0.5189 0.3426 0.075 Uiso calc 1 . .
    C C22 0.3875(2) 0.4429(3) 0.3546(3) 0.0509(12) Uani d 1 . .
    H H22 0.3933 0.4357 0.4089 0.061 Uiso calc 1 . .
    C C23 0.3358(2) 0.4162(3) 0.2396(3) 0.0416(11) Uani d 1 . .
    C C24 0.2863(2) 0.3766(3) 0.2021(2) 0.0422(11) Uani d 1 . .
    C C25 0.1075(2) -0.2109(3) 0.4523(3) 0.0552(13) Uani d 1 . .
    H H25 0.0948 -0.1815 0.4083 0.066 Uiso calc 1 . .
    C C26 0.0724(3) -0.2114(4) 0.5202(3) 0.0637(15) Uani d 1 . .
    H H26 0.0372 -0.1828 0.5208 0.076 Uiso calc 1 . .
    C C27 0.0901(3) -0.2538(4) 0.5846(3) 0.0639(16) Uani d 1 . .
    H H27 0.0671 -0.2548 0.6297 0.077 Uiso calc 1 . .
    C C28 0.1432(3) -0.2959(3) 0.5833(3) 0.0558(14) Uani d 1 . .
    C C29 0.1664(3) -0.3405(4) 0.6497(3) 0.0697(18) Uani d 1 . .
    H H29 0.1449 -0.3437 0.6960 0.084 Uiso calc 1 . .
    C C30 0.2190(4) -0.3780(4) 0.6459(3) 0.0734(19) Uani d 1 . .
    H H30 0.2337 -0.4047 0.6906 0.088 Uiso calc 1 . .
    C C31 0.2526(3) -0.3777(3) 0.5754(3) 0.0567(14) Uani d 1 . .
    C C32 0.3070(3) -0.4161(4) 0.5678(4) 0.079(2) Uani d 1 . .
    H H32 0.3233 -0.4443 0.6106 0.095 Uiso calc 1 . .
    C C33 0.3362(3) -0.4122(4) 0.4980(5) 0.082(2) Uani d 1 . .
    H H33 0.3725 -0.4374 0.4925 0.098 Uiso calc 1 . .
    C C34 0.3107(3) -0.3700(4) 0.4355(4) 0.0733(17) Uani d 1 . .
    H H34 0.3307 -0.3684 0.3878 0.088 Uiso calc 1 . .
    C C35 0.2311(2) -0.3354(3) 0.5093(3) 0.0482(12) Uani d 1 . .
    C C36 0.1758(2) -0.2933(3) 0.5137(3) 0.0470(12) Uani d 1 . .
    C C37 0.3202(2) -0.2411(3) 0.2541(3) 0.0568(14) Uani d 1 . .
    H H37 0.3362 -0.2074 0.2929 0.068 Uiso calc 1 . .
    C C38 0.3530(3) -0.2579(4) 0.1875(4) 0.0665(16) Uani d 1 . .
    H H38 0.3904 -0.2359 0.1826 0.080 Uiso calc 1 . .
    C C39 0.3308(3) -0.3062(4) 0.1292(4) 0.0655(15) Uani d 1 . .
    H H39 0.3530 -0.3175 0.0847 0.079 Uiso calc 1 . .
    C C40 0.2741(3) -0.3392(3) 0.1368(3) 0.0550(13) Uani d 1 . .
    C C41 0.2453(3) -0.3883(3) 0.0788(3) 0.0635(15) Uani d 1 . .
    H H41 0.2637 -0.3984 0.0309 0.076 Uiso calc 1 . .
    C C42 0.1923(3) -0.4201(4) 0.0919(3) 0.0692(17) Uani d 1 . .
    H H42 0.1755 -0.4536 0.0536 0.083 Uiso calc 1 . .
    C C43 0.1599(3) -0.4042(3) 0.1637(3) 0.0569(14) Uani d 1 . .
    C C44 0.1043(3) -0.4333(4) 0.1801(4) 0.0706(17) Uani d 1 . .
    H H44 0.0855 -0.4680 0.1447 0.085 Uiso calc 1 . .
    C C45 0.0771(3) -0.4111(4) 0.2480(4) 0.0736(18) Uani d 1 . .
    H H45 0.0397 -0.4304 0.2594 0.088 Uiso calc 1 . .
    C C46 0.1062(2) -0.3589(3) 0.3002(3) 0.0599(14) Uani d 1 . .
    H H46 0.0872 -0.3436 0.3462 0.072 Uiso calc 1 . .
    C C47 0.1866(2) -0.3534(3) 0.2202(3) 0.0461(11) Uani d 1 . .
    C C48 0.2441(2) -0.3208(3) 0.2068(3) 0.0470(12) Uani d 1 . .
    O O61 0.51842(17) 0.1737(2) -0.1530(2) 0.0586(9) Uani d 1 . .
    O O62 0.5244(2) 0.0993(2) -0.0439(2) 0.0754(12) Uani d 1 . .
    O O63 0.5268(2) 0.4457(2) 0.1098(2) 0.0846(14) Uani d 1 . .
    H H63 0.5352 0.4351 0.1561 0.127 Uiso calc 1 . .
    C C61 0.5215(2) 0.2393(3) -0.0278(3) 0.0455(11) Uani d 1 . .
    C C62 0.5337(3) 0.2353(3) 0.0539(3) 0.0571(14) Uani d 1 . .
    H H62 0.5405 0.1854 0.0771 0.068 Uiso calc 1 . .
    C C63 0.5359(3) 0.3023(3) 0.1005(3) 0.0603(14) Uani d 1 . .
    H H63A 0.5447 0.2980 0.1545 0.072 Uiso calc 1 . .
    C C64 0.5248(3) 0.3771(3) 0.0665(3) 0.0582(14) Uani d 1 . .
    C C65 0.5116(3) 0.3817(3) -0.0132(3) 0.0624(15) Uani d 1 . .
    H H65 0.5036 0.4314 -0.0361 0.075 Uiso calc 1 . .
    C C66 0.5101(3) 0.3140(3) -0.0599(3) 0.0553(13) Uani d 1 . .
    H H66 0.5012 0.3186 -0.1138 0.066 Uiso calc 1 . .
    C C67 0.5211(2) 0.1660(3) -0.0794(3) 0.0497(12) Uani d 1 . .
    O O73 0.0847(3) 0.1727(5) 0.4492(4) 0.159(3) Uani d 1 . .
    H H73 0.0901 0.1240 0.4488 0.238 Uiso calc 1 . .
    O O71 0.0240(3) 0.3687(4) 0.1367(4) 0.135(2) Uani d 1 . .
    O O72 0.0528(3) 0.2498(4) 0.0767(5) 0.125(2) Uani d 1 . .
    C C71 0.0508(3) 0.2611(5) 0.2203(7) 0.104(3) Uani d 1 . .
    C C72 0.0645(4) 0.1836(6) 0.2302(6) 0.110(3) Uani d 1 . .
    H H72 0.0674 0.1508 0.1858 0.132 Uiso calc 1 . .
    C C73 0.0747(4) 0.1501(6) 0.3063(6) 0.121(3) Uani d 1 . .
    H H71 0.0830 0.0956 0.3114 0.145 Uiso calc 1 . .
    C C74 0.0723(4) 0.1985(6) 0.3739(7) 0.110(3) Uani d 1 . .
    C C75 0.0613(4) 0.2808(7) 0.3649(7) 0.118(3) Uani d 1 . .
    H H75 0.0622 0.3146 0.4089 0.141 Uiso calc 1 . .
    C C76 0.0485(4) 0.3131(7) 0.2862(6) 0.115(3) Uani d 1 . .
    H H76 0.0390 0.3670 0.2795 0.138 Uiso calc 1 . .
    C C77 0.0414(4) 0.2948(7) 0.1392(6) 0.109(3) Uani d 1 . .
    O O1W 0.42849(17) 0.2505(2) 0.2640(2) 0.0635(10) Uani d 1 . .
    O O2W 0.5730(2) 0.4352(2) 0.2543(2) 0.0740(11) Uani d 1 . .
    O O3W 0.4390(2) 0.0531(2) 0.0588(3) 0.0781(12) Uani d 1 . .
    O O4W 0.4567(2) 0.0978(2) 0.2146(2) 0.0856(14) Uani d 1 . .
    O O5W -0.0116(2) 0.1084(3) 0.0453(3) 0.0922(14) Uani d 1 . .
    O O6W 0.0242(2) 0.5351(3) 0.6151(3) 0.1036(16) Uani d 1 . .
    O O7W 0.0604(3) 0.5505(5) 0.7698(4) 0.153(3) Uani d 1 . .
    O O8W 0.0634(10) 0.0074(14) 0.4893(13) 0.227(8) Uiso d 0.5 . .
    H H1A 0.3987 0.2333 0.3013 0.100 Uiso d 1 . .
    H H1B 0.4602 0.2736 0.2996 0.100 Uiso d 1 . .
    H H2A 0.5517 0.4018 0.2909 0.100 Uiso d 1 . .
    H H2B 0.5714 0.4851 0.2567 0.100 Uiso d 1 . .
    H H3A 0.4549 -0.0030 0.0576 0.100 Uiso d 1 . .
    H H3B 0.4725 0.0848 0.0377 0.100 Uiso d 1 . .
    H H4A 0.4564 0.1556 0.2317 0.100 Uiso d 1 . .
    H H4B 0.4475 0.0970 0.1650 0.100 Uiso d 1 . .
    H H5A 0.0137 0.1524 0.0598 0.100 Uiso d 1 . .
    H H5B 0.0042 0.0564 0.0602 0.100 Uiso d 1 . .
loop_
    _atom_site_aniso_label
    _atom_site_aniso_U_11
    _atom_site_aniso_U_22
    _atom_site_aniso_U_33
    _atom_site_aniso_U_12
    _atom_site_aniso_U_13
    _atom_site_aniso_U_23
    Cu1 0.0415(3) 0.0474(3) 0.0285(3) 0.0009(2) -0.0005(2) -0.0004(2)
    Cu2 0.0418(4) 0.0512(4) 0.0442(3) -0.0054(3) 0.0042(3) 0.0018(3)
    O51 0.054(2) 0.053(2) 0.059(2) -0.0086(18) 0.0087(17) -0.0072(18)
    O52 0.061(3) 0.074(3) 0.076(3) -0.020(2) -0.023(2) 0.018(2)
    O53 0.049(2) 0.0449(18) 0.0413(17) -0.0024(15) 0.0074(14) -0.0023(15)
    C51 0.052(3) 0.046(3) 0.034(2) -0.006(2) 0.004(2) 0.000(2)
    C52 0.039(3) 0.060(3) 0.038(2) -0.002(2) 0.005(2) 0.002(2)
    C53 0.044(3) 0.049(3) 0.035(2) 0.001(2) 0.0104(19) -0.002(2)
    C54 0.052(3) 0.048(3) 0.0215(19) -0.014(2) -0.0012(18) -0.0006(19)
    C55 0.037(3) 0.050(3) 0.047(3) -0.003(2) 0.009(2) -0.006(2)
    C56 0.050(3) 0.047(3) 0.045(3) -0.001(2) 0.006(2) -0.006(2)
    C57 0.048(3) 0.070(3) 0.023(2) -0.001(3) 0.004(2) 0.001(2)
    N1 0.037(2) 0.049(2) 0.0297(18) 0.0019(17) -0.0010(15) -0.0002(16)
    N2 0.040(2) 0.053(2) 0.0348(19) 0.0025(18) -0.0009(16) 0.0042(18)
    N3 0.041(2) 0.054(2) 0.0300(18) 0.0006(18) 0.0007(16) -0.0032(17)
    N4 0.043(2) 0.045(2) 0.0343(19) -0.0016(18) -0.0009(16) 0.0006(17)
    N5 0.038(2) 0.050(2) 0.044(2) -0.0034(18) 0.0007(17) 0.0018(18)
    N6 0.053(3) 0.053(2) 0.053(2) 0.005(2) -0.001(2) 0.004(2)
    N7 0.045(2) 0.052(2) 0.045(2) -0.0036(19) 0.0054(18) 0.0035(19)
    N8 0.049(3) 0.046(2) 0.048(2) -0.0048(19) -0.0017(19) 0.0075(19)
    C1 0.042(3) 0.048(3) 0.045(3) 0.004(2) -0.002(2) 0.001(2)
    C2 0.041(3) 0.056(3) 0.047(3) -0.002(2) -0.009(2) 0.007(2)
    C3 0.059(3) 0.064(3) 0.032(2) -0.009(3) -0.007(2) 0.008(2)
    C4 0.055(3) 0.048(3) 0.033(2) -0.008(2) 0.000(2) 0.004(2)
    C5 0.085(4) 0.063(3) 0.031(2) 0.000(3) 0.012(3) -0.005(2)
    C6 0.067(4) 0.054(3) 0.053(3) 0.006(3) 0.023(3) -0.009(3)
    C7 0.048(3) 0.048(3) 0.048(3) 0.000(2) 0.012(2) 0.001(2)
    C8 0.050(3) 0.058(3) 0.079(4) 0.011(3) 0.011(3) -0.004(3)
    C9 0.051(4) 0.069(4) 0.085(4) 0.019(3) -0.008(3) 0.002(3)
    C10 0.052(3) 0.066(3) 0.050(3) 0.004(3) -0.008(2) 0.005(3)
    C11 0.039(3) 0.039(2) 0.039(2) -0.003(2) 0.0034(19) -0.003(2)
    C12 0.040(3) 0.040(2) 0.034(2) -0.005(2) 0.0043(19) -0.003(2)
    C13 0.051(3) 0.061(3) 0.041(3) -0.008(3) -0.005(2) -0.006(2)
    C14 0.057(4) 0.077(4) 0.047(3) 0.007(3) -0.013(3) -0.011(3)
    C15 0.071(4) 0.079(4) 0.033(3) 0.016(3) -0.015(3) -0.005(3)
    C16 0.058(3) 0.060(3) 0.035(2) 0.016(3) 0.005(2) 0.001(2)
    C17 0.085(5) 0.071(4) 0.039(3) 0.023(3) 0.010(3) 0.020(3)
    C18 0.074(4) 0.068(4) 0.064(4) 0.007(3) 0.026(3) 0.030(3)
    C19 0.052(3) 0.049(3) 0.063(3) 0.007(2) 0.010(3) 0.019(3)
    C20 0.047(3) 0.060(3) 0.093(5) -0.006(3) 0.018(3) 0.024(3)
    C21 0.045(3) 0.063(3) 0.080(4) -0.010(3) -0.001(3) 0.005(3)
    C22 0.046(3) 0.053(3) 0.053(3) 0.000(2) -0.005(2) 0.000(2)
    C23 0.040(3) 0.040(2) 0.044(3) 0.008(2) 0.005(2) 0.008(2)
    C24 0.050(3) 0.045(3) 0.032(2) 0.012(2) 0.002(2) 0.001(2)
    C25 0.045(3) 0.066(3) 0.056(3) -0.005(3) -0.001(2) 0.004(3)
    C26 0.047(3) 0.082(4) 0.062(4) -0.008(3) 0.007(3) -0.008(3)
    C27 0.061(4) 0.078(4) 0.053(3) -0.025(3) 0.018(3) -0.013(3)
    C28 0.073(4) 0.056(3) 0.038(3) -0.021(3) 0.002(2) -0.007(2)
    C29 0.115(6) 0.058(3) 0.037(3) -0.019(4) 0.007(3) -0.002(3)
    C30 0.125(6) 0.053(3) 0.042(3) -0.001(4) -0.018(3) -0.002(3)
    C31 0.081(4) 0.042(3) 0.046(3) -0.007(3) -0.018(3) 0.001(2)
    C32 0.101(6) 0.062(4) 0.074(4) 0.006(4) -0.038(4) 0.003(3)
    C33 0.069(4) 0.077(4) 0.098(5) 0.023(4) -0.026(4) 0.002(4)
    C34 0.058(4) 0.076(4) 0.085(4) 0.010(3) -0.005(3) 0.010(3)
    C35 0.053(3) 0.041(3) 0.050(3) -0.007(2) -0.010(2) -0.004(2)
    C36 0.058(3) 0.045(3) 0.038(2) -0.013(2) 0.001(2) -0.001(2)
    C37 0.043(3) 0.065(3) 0.062(3) -0.009(3) 0.004(3) -0.001(3)
    C38 0.051(4) 0.077(4) 0.072(4) -0.003(3) 0.016(3) 0.008(3)
    C39 0.062(4) 0.068(4) 0.067(4) 0.009(3) 0.021(3) 0.006(3)
    C40 0.058(4) 0.057(3) 0.050(3) 0.015(3) 0.008(2) 0.002(3)
    C41 0.075(4) 0.062(3) 0.054(3) 0.012(3) 0.005(3) -0.003(3)
    C42 0.088(5) 0.068(4) 0.052(3) 0.009(3) -0.013(3) -0.011(3)
    C43 0.059(4) 0.049(3) 0.062(3) 0.002(3) -0.015(3) 0.000(3)
    C44 0.067(4) 0.072(4) 0.072(4) -0.014(3) -0.017(3) -0.007(3)
    C45 0.056(4) 0.077(4) 0.086(4) -0.027(3) -0.011(3) 0.008(4)
    C46 0.049(3) 0.070(4) 0.061(3) -0.010(3) 0.005(3) 0.009(3)
    C47 0.052(3) 0.042(3) 0.044(3) 0.002(2) -0.005(2) 0.006(2)
    C48 0.054(3) 0.041(3) 0.046(3) 0.005(2) -0.002(2) 0.007(2)
    O61 0.064(3) 0.052(2) 0.059(2) 0.0041(18) -0.0006(18) -0.0072(18)
    O62 0.106(4) 0.038(2) 0.083(3) 0.005(2) 0.003(2) 0.002(2)
    O63 0.138(4) 0.050(2) 0.066(3) 0.016(2) -0.007(2) -0.010(2)
    C61 0.041(3) 0.041(3) 0.055(3) 0.000(2) 0.005(2) -0.002(2)
    C62 0.068(4) 0.038(3) 0.065(3) 0.000(2) 0.001(3) 0.005(3)
    C63 0.072(4) 0.060(3) 0.048(3) 0.002(3) -0.003(3) 0.003(3)
    C64 0.077(4) 0.042(3) 0.056(3) 0.007(3) 0.004(3) -0.001(3)
    C65 0.091(5) 0.040(3) 0.057(3) 0.006(3) 0.000(3) -0.003(3)
    C66 0.068(4) 0.047(3) 0.051(3) 0.003(3) 0.000(3) 0.007(2)
    C67 0.041(3) 0.041(3) 0.067(4) 0.001(2) 0.003(2) 0.004(3)
    O73 0.125(6) 0.246(9) 0.106(5) 0.083(6) 0.012(4) 0.027(5)
    O71 0.131(6) 0.113(5) 0.160(6) -0.001(4) -0.008(4) 0.019(4)
    O72 0.098(5) 0.127(5) 0.148(6) -0.019(4) -0.044(4) -0.001(4)
    C71 0.056(5) 0.095(6) 0.160(9) -0.008(4) -0.017(5) 0.029(6)
    C72 0.087(6) 0.109(7) 0.135(8) -0.004(5) -0.017(5) -0.013(6)
    C73 0.102(7) 0.127(7) 0.132(8) 0.027(6) -0.026(6) -0.043(7)
    C74 0.078(6) 0.115(7) 0.137(8) 0.009(5) 0.006(5) -0.001(7)
    C75 0.075(6) 0.131(8) 0.147(9) -0.004(5) 0.019(5) -0.037(7)
    C76 0.088(6) 0.154(9) 0.103(7) -0.018(6) 0.027(5) -0.010(7)
    C77 0.066(5) 0.133(8) 0.128(8) -0.020(5) -0.019(5) 0.015(7)
    O1W 0.055(2) 0.078(3) 0.058(2) -0.0063(19) 0.0042(18) -0.0151(19)
    O2W 0.090(3) 0.066(2) 0.066(2) -0.008(2) 0.017(2) 0.001(2)
    O3W 0.089(3) 0.055(2) 0.089(3) 0.007(2) 0.001(2) -0.011(2)
    O4W 0.112(4) 0.069(3) 0.075(3) 0.035(3) 0.009(3) 0.002(2)
    O5W 0.079(3) 0.077(3) 0.120(4) -0.003(2) 0.010(3) -0.004(3)
    O6W 0.082(4) 0.095(3) 0.134(4) 0.008(3) -0.004(3) -0.020(3)
    O7W 0.136(6) 0.208(7) 0.115(5) -0.034(5) -0.030(4) -0.005(5)
_geom_special_details
;
 All esds (except the esd in the dihedral angle between two l.s. planes)
 are estimated using the full covariance matrix.  The cell esds are taken
 into account individually in the estimation of esds in distances, angles
 and torsion angles; correlations between esds in cell parameters are only
 used when they are defined by crystal symmetry.  An approximate (isotropic)
 treatment of cell esds is used for estimating esds involving l.s. planes.
;
loop_
    _geom_bond_atom_site_label_1
    _geom_bond_atom_site_label_2
    _geom_bond_site_symmetry_2
    _geom_bond_distance
    _geom_bond_publ_flag
    Cu1 O53 . 1.941(3) y
    Cu1 N1 . 2.002(3) y
    Cu1 N2 . 2.051(4) y
    Cu1 N3 . 2.027(3) y
    Cu1 N4 . 2.158(4) y
    Cu2 O51 . 1.979(3) y
    Cu2 N5 . 2.010(4) y
    Cu2 N6 . 2.197(4) y
    Cu2 N7 . 2.013(4) y
    Cu2 N8 . 2.079(4) y
    O51 C57 . 1.259(6) ?
    O52 C57 . 1.230(6) ?
    O53 C54 . 1.320(5) ?
    C51 C52 . 1.392(7) ?
    C51 C56 . 1.392(7) ?
    C51 C57 . 1.514(7) ?
    C52 C53 . 1.375(7) ?
    C52 H52 . 0.9300 ?
    C53 C54 . 1.402(7) ?
    C53 H53 . 0.9300 ?
    C54 C55 . 1.427(7) ?
    C55 C56 . 1.393(7) ?
    C55 H55 . 0.9300 ?
    C56 H56 . 0.9300 ?
    N1 C1 . 1.327(6) ?
    N1 C12 . 1.356(6) ?
    N2 C10 . 1.323(6) ?
    N2 C11 . 1.363(5) ?
    N3 C13 . 1.324(6) ?
    N3 C24 . 1.354(6) ?
    N4 C22 . 1.324(6) ?
    N4 C23 . 1.361(5) ?
    N5 C25 . 1.320(6) ?
    N5 C36 . 1.369(6) ?
    N6 C34 . 1.313(7) ?
    N6 C35 . 1.362(7) ?
    N7 C37 . 1.323(6) ?
    N7 C48 . 1.367(6) ?
    N8 C46 . 1.316(6) ?
    N8 C47 . 1.360(6) ?
    C1 C2 . 1.393(6) ?
    C1 H1 . 0.9300 ?
    C2 C3 . 1.354(7) ?
    C2 H2 . 0.9300 ?
    C3 C4 . 1.406(7) ?
    C3 H3 . 0.9300 ?
    C4 C12 . 1.396(6) ?
    C4 C5 . 1.430(7) ?
    C5 C6 . 1.345(8) ?
    C5 H5 . 0.9300 ?
    C6 C7 . 1.436(7) ?
    C6 H6 . 0.9300 ?
    C7 C11 . 1.396(6) ?
    C7 C8 . 1.402(7) ?
    C8 C9 . 1.359(8) ?
    C8 H8 . 0.9300 ?
    C9 C10 . 1.397(8) ?
    C9 H9 . 0.9300 ?
    C10 H10 . 0.9300 ?
    C11 C12 . 1.439(6) ?
    C13 C14 . 1.396(7) ?
    C13 H13 . 0.9300 ?
    C14 C15 . 1.352(8) ?
    C14 H14 . 0.9300 ?
    C15 C16 . 1.382(8) ?
    C15 H15 . 0.9300 ?
    C16 C24 . 1.417(6) ?
    C16 C17 . 1.445(8) ?
    C17 C18 . 1.341(9) ?
    C17 H17 . 0.9300 ?
    C18 C19 . 1.432(8) ?
    C18 H18 . 0.9300 ?
    C19 C23 . 1.404(7) ?
    C19 C20 . 1.410(8) ?
    C20 C21 . 1.342(8) ?
    C20 H20 . 0.9300 ?
    C21 C22 . 1.388(7) ?
    C21 H21 . 0.9300 ?
    C22 H22 . 0.9300 ?
    C23 C24 . 1.437(7) ?
    C25 C26 . 1.406(8) ?
    C25 H25 . 0.9300 ?
    C26 C27 . 1.349(8) ?
    C26 H26 . 0.9300 ?
    C27 C28 . 1.394(8) ?
    C27 H27 . 0.9300 ?
    C28 C36 . 1.399(7) ?
    C28 C29 . 1.435(8) ?
    C29 C30 . 1.349(9) ?
    C29 H29 . 0.9300 ?
    C30 C31 . 1.422(9) ?
    C30 H30 . 0.9300 ?
    C31 C35 . 1.397(7) ?
    C31 C32 . 1.399(9) ?
    C32 C33 . 1.361(10) ?
    C32 H32 . 0.9300 ?
    C33 C34 . 1.384(8) ?
    C33 H33 . 0.9300 ?
    C34 H34 . 0.9300 ?
    C35 C36 . 1.439(7) ?
    C37 C38 . 1.384(8) ?
    C37 H37 . 0.9300 ?
    C38 C39 . 1.359(8) ?
    C38 H38 . 0.9300 ?
    C39 C40 . 1.406(8) ?
    C39 H39 . 0.9300 ?
    C40 C48 . 1.405(7) ?
    C40 C41 . 1.423(8) ?
    C41 C42 . 1.336(9) ?
    C41 H41 . 0.9300 ?
    C42 C43 . 1.450(8) ?
    C42 H42 . 0.9300 ?
    C43 C44 . 1.384(8) ?
    C43 C47 . 1.403(7) ?
    C44 C45 . 1.359(9) ?
    C44 H44 . 0.9300 ?
    C45 C46 . 1.395(8) ?
    C45 H45 . 0.9300 ?
    C46 H46 . 0.9300 ?
    C47 C48 . 1.434(7) ?
    O61 C67 . 1.246(6) ?
    O62 C67 . 1.263(6) ?
    O63 C64 . 1.357(6) ?
    O63 H63 . 0.8200 ?
    C61 C66 . 1.379(7) ?
    C61 C62 . 1.399(7) ?
    C61 C67 . 1.500(7) ?
    C62 C63 . 1.365(7) ?
    C62 H62 . 0.9300 ?
    C63 C64 . 1.392(7) ?
    C63 H63A . 0.9300 ?
    C64 C65 . 1.372(7) ?
    C65 C66 . 1.375(7) ?
    C65 H65 . 0.9300 ?
    C66 H66 . 0.9300 ?
    O73 C74 . 1.363(11) ?
    O73 H73 . 0.8200 ?
    O71 C77 . 1.294(12) ?
    O72 C77 . 1.321(12) ?
    C71 C72 . 1.339(11) ?
    C71 C76 . 1.410(12) ?
    C71 C77 . 1.487(13) ?
    C72 C73 . 1.412(13) ?
    C72 H72 . 0.9300 ?
    C73 C74 . 1.397(12) ?
    C73 H71 . 0.9300 ?
    C74 C75 . 1.403(13) ?
    C75 C76 . 1.454(13) ?
    C75 H75 . 0.9300 ?
    C76 H76 . 0.9300 ?
    O1W H1A . 0.97 ?
    O1W H1B . 1.00 ?
    O2W H2A . 0.97 ?
    O2W H2B . 0.83 ?
    O3W H3A . 1.00 ?
    O3W H3B . 1.00 ?
    O4W H4A . 1.01 ?
    O4W H4B . 0.86 ?
    O5W H5A . 0.96 ?
    O5W H5B . 0.97 ?
loop_
    _geom_angle_atom_site_label_1
    _geom_angle_atom_site_label_2
    _geom_angle_atom_site_label_3
    _geom_angle_site_symmetry_1
    _geom_angle_site_symmetry_3
    _geom_angle
    _geom_angle_publ_flag
    N1 Cu1 N3 . . 176.67(15) y
    O53 Cu1 N2 . . 155.19(14) y
    O53 Cu1 N4 . . 101.39(14) y
    N2 Cu1 N4 . . 103.05(15) y
    O53 Cu1 N1 . . 89.92(14) y
    O53 Cu1 N3 . . 93.37(14) y
    N1 Cu1 N2 . . 81.74(14) y
    N3 Cu1 N2 . . 95.05(15) y
    N1 Cu1 N4 . . 100.08(14) y
    N3 Cu1 N4 . . 79.74(15) y
    N5 Cu2 N7 . . 173.07(16) y
    O51 Cu2 N5 . . 96.10(15) y
    O51 Cu2 N7 . . 89.77(15) y
    O51 Cu2 N8 . . 152.80(15) y
    N5 Cu2 N8 . . 94.96(16) y
    N7 Cu2 N8 . . 81.32(17) y
    O51 Cu2 N6 . . 101.29(16) y
    N5 Cu2 N6 . . 79.62(16) y
    N7 Cu2 N6 . . 95.64(16) y
    N8 Cu2 N6 . . 105.12(16) y
    C57 O51 Cu2 . . 112.6(3) ?
    C54 O53 Cu1 . . 122.0(3) ?
    C52 C51 C56 . . 117.5(4) ?
    C52 C51 C57 . . 120.7(4) ?
    C56 C51 C57 . . 121.7(4) ?
    C53 C52 C51 . . 122.2(4) ?
    C53 C52 H52 . . 118.9 ?
    C51 C52 H52 . . 118.9 ?
    C52 C53 C54 . . 121.0(4) ?
    C52 C53 H53 . . 119.5 ?
    C54 C53 H53 . . 119.5 ?
    O53 C54 C53 . . 124.2(4) ?
    O53 C54 C55 . . 118.6(4) ?
    C53 C54 C55 . . 117.2(4) ?
    C56 C55 C54 . . 120.2(4) ?
    C56 C55 H55 . . 119.9 ?
    C54 C55 H55 . . 119.9 ?
    C51 C56 C55 . . 121.7(5) ?
    C51 C56 H56 . . 119.1 ?
    C55 C56 H56 . . 119.1 ?
    O52 C57 O51 . . 124.3(5) ?
    O52 C57 C51 . . 119.7(5) ?
    O51 C57 C51 . . 115.9(4) ?
    C1 N1 C12 . . 118.2(4) ?
    C1 N1 Cu1 . . 128.2(3) ?
    C12 N1 Cu1 . . 113.5(3) ?
    C10 N2 C11 . . 117.5(4) ?
    C10 N2 Cu1 . . 130.8(3) ?
    C11 N2 Cu1 . . 111.7(3) ?
    C13 N3 C24 . . 118.5(4) ?
    C13 N3 Cu1 . . 127.0(3) ?
    C24 N3 Cu1 . . 114.4(3) ?
    C22 N4 C23 . . 117.1(4) ?
    C22 N4 Cu1 . . 132.1(3) ?
    C23 N4 Cu1 . . 110.6(3) ?
    C25 N5 C36 . . 117.7(4) ?
    C25 N5 Cu2 . . 126.7(3) ?
    C36 N5 Cu2 . . 115.6(3) ?
    C34 N6 C35 . . 117.4(5) ?
    C34 N6 Cu2 . . 132.7(4) ?
    C35 N6 Cu2 . . 109.8(3) ?
    C37 N7 C48 . . 118.3(4) ?
    C37 N7 Cu2 . . 128.3(4) ?
    C48 N7 Cu2 . . 113.4(3) ?
    C46 N8 C47 . . 117.5(4) ?
    C46 N8 Cu2 . . 131.0(4) ?
    C47 N8 Cu2 . . 111.5(3) ?
    N1 C1 C2 . . 122.1(4) ?
    N1 C1 H1 . . 119.0 ?
    C2 C1 H1 . . 119.0 ?
    C3 C2 C1 . . 119.8(5) ?
    C3 C2 H2 . . 120.1 ?
    C1 C2 H2 . . 120.1 ?
    C2 C3 C4 . . 120.1(4) ?
    C2 C3 H3 . . 119.9 ?
    C4 C3 H3 . . 119.9 ?
    C12 C4 C3 . . 116.5(4) ?
    C12 C4 C5 . . 118.3(5) ?
    C3 C4 C5 . . 125.2(4) ?
    C6 C5 C4 . . 121.7(5) ?
    C6 C5 H5 . . 119.1 ?
    C4 C5 H5 . . 119.1 ?
    C5 C6 C7 . . 121.2(5) ?
    C5 C6 H6 . . 119.4 ?
    C7 C6 H6 . . 119.4 ?
    C11 C7 C8 . . 117.5(5) ?
    C11 C7 C6 . . 118.3(5) ?
    C8 C7 C6 . . 124.2(5) ?
    C9 C8 C7 . . 118.8(5) ?
    C9 C8 H8 . . 120.6 ?
    C7 C8 H8 . . 120.6 ?
    C8 C9 C10 . . 120.4(5) ?
    C8 C9 H9 . . 119.8 ?
    C10 C9 H9 . . 119.8 ?
    N2 C10 C9 . . 122.4(5) ?
    N2 C10 H10 . . 118.8 ?
    C9 C10 H10 . . 118.8 ?
    N2 C11 C7 . . 123.4(4) ?
    N2 C11 C12 . . 116.4(4) ?
    C7 C11 C12 . . 120.2(4) ?
    N1 C12 C4 . . 123.3(4) ?
    N1 C12 C11 . . 116.6(4) ?
    C4 C12 C11 . . 120.1(4) ?
    N3 C13 C14 . . 122.5(5) ?
    N3 C13 H13 . . 118.8 ?
    C14 C13 H13 . . 118.8 ?
    C15 C14 C13 . . 119.2(5) ?
    C15 C14 H14 . . 120.4 ?
    C13 C14 H14 . . 120.4 ?
    C14 C15 C16 . . 120.7(5) ?
    C14 C15 H15 . . 119.7 ?
    C16 C15 H15 . . 119.7 ?
    C15 C16 C24 . . 117.1(5) ?
    C15 C16 C17 . . 125.4(5) ?
    C24 C16 C17 . . 117.5(5) ?
    C18 C17 C16 . . 122.4(5) ?
    C18 C17 H17 . . 118.8 ?
    C16 C17 H17 . . 118.8 ?
    C17 C18 C19 . . 121.0(5) ?
    C17 C18 H18 . . 119.5 ?
    C19 C18 H18 . . 119.5 ?
    C23 C19 C20 . . 117.0(5) ?
    C23 C19 C18 . . 118.8(5) ?
    C20 C19 C18 . . 124.1(5) ?
    C21 C20 C19 . . 119.3(5) ?
    C21 C20 H20 . . 120.3 ?
    C19 C20 H20 . . 120.3 ?
    C20 C21 C22 . . 120.1(5) ?
    C20 C21 H21 . . 119.9 ?
    C22 C21 H21 . . 119.9 ?
    N4 C22 C21 . . 123.3(5) ?
    N4 C22 H22 . . 118.3 ?
    C21 C22 H22 . . 118.3 ?
    N4 C23 C19 . . 123.0(4) ?
    N4 C23 C24 . . 116.7(4) ?
    C19 C23 C24 . . 120.3(4) ?
    N3 C24 C16 . . 122.0(4) ?
    N3 C24 C23 . . 118.1(4) ?
    C16 C24 C23 . . 119.9(4) ?
    N5 C25 C26 . . 122.8(5) ?
    N5 C25 H25 . . 118.6 ?
    C26 C25 H25 . . 118.6 ?
    C27 C26 C25 . . 119.5(6) ?
    C27 C26 H26 . . 120.3 ?
    C25 C26 H26 . . 120.3 ?
    C26 C27 C28 . . 119.7(5) ?
    C26 C27 H27 . . 120.1 ?
    C28 C27 H27 . . 120.1 ?
    C27 C28 C36 . . 117.9(5) ?
    C27 C28 C29 . . 123.7(5) ?
    C36 C28 C29 . . 118.5(6) ?
    C30 C29 C28 . . 121.1(6) ?
    C30 C29 H29 . . 119.5 ?
    C28 C29 H29 . . 119.5 ?
    C29 C30 C31 . . 121.6(5) ?
    C29 C30 H30 . . 119.2 ?
    C31 C30 H30 . . 119.2 ?
    C35 C31 C32 . . 117.0(6) ?
    C35 C31 C30 . . 118.9(6) ?
    C32 C31 C30 . . 124.1(6) ?
    C33 C32 C31 . . 120.0(6) ?
    C33 C32 H32 . . 120.0 ?
    C31 C32 H32 . . 120.0 ?
    C32 C33 C34 . . 118.6(6) ?
    C32 C33 H33 . . 120.7 ?
    C34 C33 H33 . . 120.7 ?
    N6 C34 C33 . . 124.1(6) ?
    N6 C34 H34 . . 117.9 ?
    C33 C34 H34 . . 117.9 ?
    N6 C35 C31 . . 122.8(5) ?
    N6 C35 C36 . . 117.3(4) ?
    C31 C35 C36 . . 119.8(5) ?
    N5 C36 C28 . . 122.4(5) ?
    N5 C36 C35 . . 117.5(4) ?
    C28 C36 C35 . . 120.1(5) ?
    N7 C37 C38 . . 122.2(5) ?
    N7 C37 H37 . . 118.9 ?
    C38 C37 H37 . . 118.9 ?
    C39 C38 C37 . . 120.5(6) ?
    C39 C38 H38 . . 119.8 ?
    C37 C38 H38 . . 119.8 ?
    C38 C39 C40 . . 119.6(5) ?
    C38 C39 H39 . . 120.2 ?
    C40 C39 H39 . . 120.2 ?
    C48 C40 C39 . . 116.6(5) ?
    C48 C40 C41 . . 118.5(5) ?
    C39 C40 C41 . . 124.9(5) ?
    C42 C41 C40 . . 121.2(5) ?
    C42 C41 H41 . . 119.4 ?
    C40 C41 H41 . . 119.4 ?
    C41 C42 C43 . . 122.4(5) ?
    C41 C42 H42 . . 118.8 ?
    C43 C42 H42 . . 118.8 ?
    C44 C43 C47 . . 117.3(5) ?
    C44 C43 C42 . . 125.5(5) ?
    C47 C43 C42 . . 117.2(5) ?
    C45 C44 C43 . . 120.2(5) ?
    C45 C44 H44 . . 119.9 ?
    C43 C44 H44 . . 119.9 ?
    C44 C45 C46 . . 118.8(6) ?
    C44 C45 H45 . . 120.6 ?
    C46 C45 H45 . . 120.6 ?
    N8 C46 C45 . . 123.4(6) ?
    N8 C46 H46 . . 118.3 ?
    C45 C46 H46 . . 118.3 ?
    N8 C47 C43 . . 122.8(5) ?
    N8 C47 C48 . . 116.9(4) ?
    C43 C47 C48 . . 120.3(5) ?
    N7 C48 C40 . . 122.8(5) ?
    N7 C48 C47 . . 116.8(4) ?
    C40 C48 C47 . . 120.3(5) ?
    C64 O63 H63 . . 109.5 ?
    C66 C61 C62 . . 117.5(4) ?
    C66 C61 C67 . . 120.5(5) ?
    C62 C61 C67 . . 122.0(4) ?
    C63 C62 C61 . . 122.0(5) ?
    C63 C62 H62 . . 119.0 ?
    C61 C62 H62 . . 119.0 ?
    C62 C63 C64 . . 119.5(5) ?
    C62 C63 H63A . . 120.3 ?
    C64 C63 H63A . . 120.3 ?
    O63 C64 C65 . . 118.8(5) ?
    O63 C64 C63 . . 122.0(5) ?
    C65 C64 C63 . . 119.1(5) ?
    C64 C65 C66 . . 121.0(5) ?
    C64 C65 H65 . . 119.5 ?
    C66 C65 H65 . . 119.5 ?
    C65 C66 C61 . . 120.9(5) ?
    C65 C66 H66 . . 119.6 ?
    C61 C66 H66 . . 119.6 ?
    O61 C67 O62 . . 124.3(5) ?
    O61 C67 C61 . . 119.5(4) ?
    O62 C67 C61 . . 116.2(5) ?
    C74 O73 H73 . . 109.5 ?
    C72 C71 C76 . . 120.4(10) ?
    C72 C71 C77 . . 120.5(11) ?
    C76 C71 C77 . . 119.0(9) ?
    C71 C72 C73 . . 121.9(10) ?
    C71 C72 H72 . . 119.0 ?
    C73 C72 H72 . . 119.0 ?
    C74 C73 C72 . . 120.2(9) ?
    C74 C73 H71 . . 119.9 ?
    C72 C73 H71 . . 119.9 ?
    O73 C74 C73 . . 124.4(10) ?
    O73 C74 C75 . . 116.3(10) ?
    C73 C74 C75 . . 119.1(10) ?
    C74 C75 C76 . . 119.5(9) ?
    C74 C75 H75 . . 120.2 ?
    C76 C75 H75 . . 120.2 ?
    C71 C76 C75 . . 118.7(10) ?
    C71 C76 H76 . . 120.7 ?
    C75 C76 H76 . . 120.7 ?
    O71 C77 O72 . . 125.2(9) ?
    O71 C77 C71 . . 115.3(10) ?
    O72 C77 C71 . . 119.4(10) ?
    H1A O1W H1B . . 103 ?
    H2A O2W H2B . . 121 ?
    H3A O3W H3B . . 102 ?
    H4A O4W H4B . . 107 ?
    H5A O5W H5B . . 114 ?
loop_
    _geom_torsion_atom_site_label_1
    _geom_torsion_atom_site_label_2
    _geom_torsion_atom_site_label_3
    _geom_torsion_atom_site_label_4
    _geom_torsion_site_symmetry_1
    _geom_torsion_site_symmetry_2
    _geom_torsion_site_symmetry_3
    _geom_torsion_site_symmetry_4
    _geom_torsion
    _geom_torsion_publ_flag
    C56 C51 C52 C53 . . . . 0.5(7) ?
    C57 C51 C52 C53 . . . . -174.7(4) ?
    C51 C52 C53 C54 . . . . 3.8(7) ?
    Cu1 O53 C54 C53 . . . . 12.0(5) ?
    Cu1 O53 C54 C55 . . . . -170.4(3) ?
    C52 C53 C54 O53 . . . . 172.1(4) ?
    C52 C53 C54 C55 . . . . -5.6(6) ?
    O53 C54 C55 C56 . . . . -174.6(4) ?
    C53 C54 C55 C56 . . . . 3.2(6) ?
    C52 C51 C56 C55 . . . . -2.9(7) ?
    C57 C51 C56 C55 . . . . 172.2(4) ?
    C54 C55 C56 C51 . . . . 1.0(7) ?
    Cu2 O51 C57 O52 . . . . 6.4(6) ?
    Cu2 O51 C57 C51 . . . . -171.7(3) ?
    C52 C51 C57 O52 . . . . 22.8(6) ?
    C56 C51 C57 O52 . . . . -152.2(5) ?
    C52 C51 C57 O51 . . . . -158.9(4) ?
    C56 C51 C57 O51 . . . . 26.1(6) ?
    C12 N1 C1 C2 . . . . 0.8(7) ?
    Cu1 N1 C1 C2 . . . . 179.3(3) ?
    N1 C1 C2 C3 . . . . -0.2(7) ?
    C1 C2 C3 C4 . . . . -0.1(8) ?
    C2 C3 C4 C12 . . . . -0.1(7) ?
    C2 C3 C4 C5 . . . . 177.8(5) ?
    C12 C4 C5 C6 . . . . 0.3(8) ?
    C3 C4 C5 C6 . . . . -177.6(5) ?
    C4 C5 C6 C7 . . . . -2.9(9) ?
    C5 C6 C7 C11 . . . . 3.4(8) ?
    C5 C6 C7 C8 . . . . -175.8(5) ?
    C11 C7 C8 C9 . . . . 0.1(8) ?
    C6 C7 C8 C9 . . . . 179.3(5) ?
    C7 C8 C9 C10 . . . . 0.7(9) ?
    C11 N2 C10 C9 . . . . -0.6(8) ?
    Cu1 N2 C10 C9 . . . . 178.5(4) ?
    C8 C9 C10 N2 . . . . -0.5(9) ?
    C10 N2 C11 C7 . . . . 1.5(7) ?
    Cu1 N2 C11 C7 . . . . -177.8(4) ?
    C10 N2 C11 C12 . . . . -177.7(4) ?
    Cu1 N2 C11 C12 . . . . 3.0(5) ?
    C8 C7 C11 N2 . . . . -1.2(7) ?
    C6 C7 C11 N2 . . . . 179.5(4) ?
    C8 C7 C11 C12 . . . . 177.9(4) ?
    C6 C7 C11 C12 . . . . -1.3(7) ?
    C1 N1 C12 C4 . . . . -1.0(7) ?
    Cu1 N1 C12 C4 . . . . -179.8(3) ?
    C1 N1 C12 C11 . . . . 179.8(4) ?
    Cu1 N1 C12 C11 . . . . 1.1(5) ?
    C3 C4 C12 N1 . . . . 0.7(7) ?
    C5 C4 C12 N1 . . . . -177.4(4) ?
    C3 C4 C12 C11 . . . . 179.9(4) ?
    C5 C4 C12 C11 . . . . 1.8(7) ?
    N2 C11 C12 N1 . . . . -2.8(6) ?
    C7 C11 C12 N1 . . . . 178.0(4) ?
    N2 C11 C12 C4 . . . . 178.0(4) ?
    C7 C11 C12 C4 . . . . -1.2(7) ?
    C24 N3 C13 C14 . . . . 0.2(8) ?
    Cu1 N3 C13 C14 . . . . -175.7(4) ?
    N3 C13 C14 C15 . . . . 0.2(8) ?
    C13 C14 C15 C16 . . . . 0.9(9) ?
    C14 C15 C16 C24 . . . . -2.4(8) ?
    C14 C15 C16 C17 . . . . 178.1(5) ?
    C15 C16 C17 C18 . . . . 178.6(6) ?
    C24 C16 C17 C18 . . . . -0.9(8) ?
    C16 C17 C18 C19 . . . . -1.9(9) ?
    C17 C18 C19 C23 . . . . 3.8(8) ?
    C17 C18 C19 C20 . . . . -176.9(6) ?
    C23 C19 C20 C21 . . . . 0.7(8) ?
    C18 C19 C20 C21 . . . . -178.5(5) ?
    C19 C20 C21 C22 . . . . 0.3(9) ?
    C23 N4 C22 C21 . . . . 0.1(7) ?
    Cu1 N4 C22 C21 . . . . 174.9(4) ?
    C20 C21 C22 N4 . . . . -0.7(9) ?
    C22 N4 C23 C19 . . . . 1.0(7) ?
    Cu1 N4 C23 C19 . . . . -174.9(4) ?
    C22 N4 C23 C24 . . . . -178.1(4) ?
    Cu1 N4 C23 C24 . . . . 6.0(5) ?
    C20 C19 C23 N4 . . . . -1.4(7) ?
    C18 C19 C23 N4 . . . . 177.9(5) ?
    C20 C19 C23 C24 . . . . 177.7(5) ?
    C18 C19 C23 C24 . . . . -3.0(7) ?
    C13 N3 C24 C16 . . . . -1.8(7) ?
    Cu1 N3 C24 C16 . . . . 174.6(3) ?
    C13 N3 C24 C23 . . . . 179.0(4) ?
    Cu1 N3 C24 C23 . . . . -4.6(5) ?
    C15 C16 C24 N3 . . . . 2.9(7) ?
    C17 C16 C24 N3 . . . . -177.6(4) ?
    C15 C16 C24 C23 . . . . -177.9(5) ?
    C17 C16 C24 C23 . . . . 1.6(7) ?
    N4 C23 C24 N3 . . . . -1.3(6) ?
    C19 C23 C24 N3 . . . . 179.6(4) ?
    N4 C23 C24 C16 . . . . 179.5(4) ?
    C19 C23 C24 C16 . . . . 0.3(7) ?
    C36 N5 C25 C26 . . . . 0.0(7) ?
    Cu2 N5 C25 C26 . . . . -179.4(4) ?
    N5 C25 C26 C27 . . . . -0.1(9) ?
    C25 C26 C27 C28 . . . . 0.5(8) ?
    C26 C27 C28 C36 . . . . -0.9(8) ?
    C26 C27 C28 C29 . . . . 178.1(5) ?
    C27 C28 C29 C30 . . . . -177.7(5) ?
    C36 C28 C29 C30 . . . . 1.2(8) ?
    C28 C29 C30 C31 . . . . -2.5(9) ?
    C29 C30 C31 C35 . . . . 1.9(8) ?
    C29 C30 C31 C32 . . . . -179.4(6) ?
    C35 C31 C32 C33 . . . . -0.9(9) ?
    C30 C31 C32 C33 . . . . -179.7(6) ?
    C31 C32 C33 C34 . . . . -0.2(10) ?
    C35 N6 C34 C33 . . . . -0.3(9) ?
    Cu2 N6 C34 C33 . . . . 174.4(5) ?
    C32 C33 C34 N6 . . . . 0.9(10) ?
    C34 N6 C35 C31 . . . . -0.9(7) ?
    Cu2 N6 C35 C31 . . . . -176.8(4) ?
    C34 N6 C35 C36 . . . . 179.5(5) ?
    Cu2 N6 C35 C36 . . . . 3.6(5) ?
    C32 C31 C35 N6 . . . . 1.6(7) ?
    C30 C31 C35 N6 . . . . -179.6(5) ?
    C32 C31 C35 C36 . . . . -178.8(5) ?
    C30 C31 C35 C36 . . . . 0.0(7) ?
    C25 N5 C36 C28 . . . . -0.4(7) ?
    Cu2 N5 C36 C28 . . . . 179.0(4) ?
    C25 N5 C36 C35 . . . . -179.3(4) ?
    Cu2 N5 C36 C35 . . . . 0.2(5) ?
    C27 C28 C36 N5 . . . . 0.8(7) ?
    C29 C28 C36 N5 . . . . -178.2(4) ?
    C27 C28 C36 C35 . . . . 179.7(4) ?
    C29 C28 C36 C35 . . . . 0.7(7) ?
    N6 C35 C36 N5 . . . . -2.7(6) ?
    C31 C35 C36 N5 . . . . 177.7(4) ?
    N6 C35 C36 C28 . . . . 178.4(4) ?
    C31 C35 C36 C28 . . . . -1.2(7) ?
    C48 N7 C37 C38 . . . . 0.0(8) ?
    Cu2 N7 C37 C38 . . . . -179.3(4) ?
    N7 C37 C38 C39 . . . . 0.7(9) ?
    C37 C38 C39 C40 . . . . 0.1(9) ?
    C38 C39 C40 C48 . . . . -1.5(8) ?
    C38 C39 C40 C41 . . . . 177.8(5) ?
    C48 C40 C41 C42 . . . . -3.6(8) ?
    C39 C40 C41 C42 . . . . 177.2(6) ?
    C40 C41 C42 C43 . . . . 2.6(9) ?
    C41 C42 C43 C44 . . . . 178.2(6) ?
    C41 C42 C43 C47 . . . . -0.1(8) ?
    C47 C43 C44 C45 . . . . 1.4(9) ?
    C42 C43 C44 C45 . . . . -176.9(6) ?
    C43 C44 C45 C46 . . . . 0.0(9) ?
    C47 N8 C46 C45 . . . . -0.1(8) ?
    Cu2 N8 C46 C45 . . . . -179.2(4) ?
    C44 C45 C46 N8 . . . . -0.7(9) ?
    C46 N8 C47 C43 . . . . 1.6(7) ?
    Cu2 N8 C47 C43 . . . . -179.1(4) ?
    C46 N8 C47 C48 . . . . 179.2(4) ?
    Cu2 N8 C47 C48 . . . . -1.5(5) ?
    C44 C43 C47 N8 . . . . -2.3(7) ?
    C42 C43 C47 N8 . . . . 176.1(5) ?
    C44 C43 C47 C48 . . . . -179.7(5) ?
    C42 C43 C47 C48 . . . . -1.4(7) ?
    C37 N7 C48 C40 . . . . -1.5(7) ?
    Cu2 N7 C48 C40 . . . . 177.9(4) ?
    C37 N7 C48 C47 . . . . 179.3(4) ?
    Cu2 N7 C48 C47 . . . . -1.3(5) ?
    C39 C40 C48 N7 . . . . 2.2(7) ?
    C41 C40 C48 N7 . . . . -177.1(4) ?
    C39 C40 C48 C47 . . . . -178.6(4) ?
    C41 C40 C48 C47 . . . . 2.1(7) ?
    N8 C47 C48 N7 . . . . 1.9(6) ?
    C43 C47 C48 N7 . . . . 179.6(4) ?
    N8 C47 C48 C40 . . . . -177.3(4) ?
    C43 C47 C48 C40 . . . . 0.3(7) ?
    C66 C61 C62 C63 . . . . -1.7(8) ?
    C67 C61 C62 C63 . . . . 178.0(5) ?
    C61 C62 C63 C64 . . . . 1.0(9) ?
    C62 C63 C64 O63 . . . . -179.5(6) ?
    C62 C63 C64 C65 . . . . 0.3(9) ?
    O63 C64 C65 C66 . . . . 178.9(6) ?
    C63 C64 C65 C66 . . . . -0.9(9) ?
    C64 C65 C66 C61 . . . . 0.2(9) ?
    C62 C61 C66 C65 . . . . 1.0(8) ?
    C67 C61 C66 C65 . . . . -178.6(5) ?
    C66 C61 C67 O61 . . . . 9.9(8) ?
    C62 C61 C67 O61 . . . . -169.7(5) ?
    C66 C61 C67 O62 . . . . -171.1(5) ?
    C62 C61 C67 O62 . . . . 9.2(8) ?
    C76 C71 C72 C73 . . . . 2.7(13) ?
    C77 C71 C72 C73 . . . . 178.8(8) ?
    C71 C72 C73 C74 . . . . -1.9(14) ?
    C72 C73 C74 O73 . . . . -176.2(8) ?
    C72 C73 C74 C75 . . . . -1.7(14) ?
    O73 C74 C75 C76 . . . . 179.2(8) ?
    C73 C74 C75 C76 . . . . 4.3(13) ?
    C72 C71 C76 C75 . . . . 0.0(12) ?
    C77 C71 C76 C75 . . . . -176.2(7) ?
    C74 C75 C76 C71 . . . . -3.5(12) ?
    C72 C71 C77 O71 . . . . 174.9(8) ?
    C76 C71 C77 O71 . . . . -8.9(11) ?
    C72 C71 C77 O72 . . . . -7.1(12) ?
    C76 C71 C77 O72 . . . . 169.1(8) ?
loop_
    _geom_hbond_atom_site_label_D
    _geom_hbond_atom_site_label_H
    _geom_hbond_atom_site_label_A
    _geom_hbond_site_symmetry_A
    _geom_hbond_distance_DH
    _geom_hbond_distance_HA
    _geom_hbond_distance_DA
    _geom_hbond_angle_DHA
    _geom_hbond_publ_flag
    O1W H1A O53 . 0.97 1.90 2.819(5) 157 y
    O1W H1B O61 4_566 1.00 1.76 2.758(5) 169 y
    O2W H2A O61 4_566 0.97 1.75 2.708(5) 169 y
    O2W H2B O4W 2_655 0.83 2.04 2.843(6) 160 y
    O3W H3A O62 3_655 1.00 1.69 2.685(5) 172 y
    O3W H3B O62 . 1.00 1.84 2.731(7) 147 y
    O4W H4A O1W . 1.01 1.79 2.756(6) 160 y
    O4W H4B O3W . 0.86 1.94 2.750(7) 157 y
    O5W H5A O72 . 0.96 1.87 2.818(8) 169 y
    O5W H5B O6W 4_565 0.97 1.84 2.779(7) 164 y
    O73 H73 O8W . 0.82 2.15 2.88(2) 148 y
    O63 H63 O2W . 0.82 1.85 2.638(5) 161 y
    C3 H3 O1W 4_566 0.93 2.59 3.240(6) 127 y
    C8 H8 O6W . 0.93 2.48 3.371(8) 162 y
    C14 H14 O72 . 0.93 2.50 3.388(10) 159 y
    C21 H21 O4W 2_655 0.93 2.58 3.230(8) 128 y
    C25 H25 O52 . 0.93 2.47 3.033(6) 119 y
    C33 H33 O62 2_645 0.93 2.55 3.247(8) 132 y
    C38 H38 O61 3_655 0.93 2.37 3.298(8) 172 y
    C65 H65 O63 3_665 0.93 2.49 3.410(6) 172 y
    C73 H71 O7W 4_565 0.93 2.58 3.413(13) 149 y
_shelx_hkl_file
;
  -5   0   0 104886. 2282.39   2
  -6   0   0 1212.11 353.117   2
  -7   0   0 159327. 3308.84   2
  -8   0   0 135752. 3259.27   2
  -9   0   0 818.675 396.011   2
 -10   0   0 10870.8 1051.44   2
 -11   0   0 2390.48 524.676   2
 -12   0   0 357.402 241.022   2
 -13   0   0 219.928 225.789   2
  14   0   0 28253.7 2026.70   2
 -14   0   0 27787.0 2040.09   2
  15   0   0 5244.56 947.062   2
 -15   0   0 5321.05 940.281   2
 -16   0   0 37161.5 2500.43   2
  16   0   0 41099.4 2601.58   2
 -17   0   0 1358.69 443.594   2
 -18   0   0 14570.2 1638.41   2
 -19   0   0 20211.1 2025.12   2
 -20   0   0 18375.4 1972.26   2
 -21   0   0-93.5127 350.775   2
 -22   0   0 2699.84 754.082   2
 -23   0   0 242.242 302.127   2
 -24   0   0 193.448 341.316   2
 -25   0   0 431.422 395.077   2
 -26   0   0 4765.01 1215.46   2
 -27   0   0 2305.09 959.574   2
 -28   0   0 4111.06 1236.35   2
  -4   1   0 846584. 5698.06   2
  -4  -1   0 835499. 5719.25   2
  -5  -1   0 28238.0 1177.32   2
  -5   1   0 28200.9 1168.03   2
  -6   1   0 33497.2 1412.46   2
  -6  -1   0 33045.7 1404.72   2
  -7  -1   0 1237.44 417.848   2
  -7   1   0 796.121 266.795   2
  -8  -1   0 249401. 4404.23   2
  -8   1   0 256806. 4495.07   2
  -9   1   0 78513.2 2692.48   2
  -9  -1   0 81048.0 2690.14   2
 -10   1   0 336.774 331.464   2
 -10  -1   0 558.218 403.297   2
 -11   1   0 4708.40 753.786   2
 -11  -1   0 4247.76 732.730   2
 -12  -1   0 45694.5 2340.08   2
 -12   1   0 48830.7 2449.88   2
 -13  -1   0 122049. 4068.63   2
  13  -1   0 125178. 4051.71   2
 -13   1   0 126292. 4107.08   2
 -14  -1   0 2512.74 704.084   2
 -14   1   0 3540.52 825.554   2
 -15   1   0 4391.32 831.143   2
  15   1   0 4328.54 867.380   2
 -15  -1   0 4635.96 866.679   2
 -16   1   0 675.621 287.420   2
 -16  -1   0 909.973 408.918   2
  16   1   0 1464.69 547.487   2
 -17  -1   0 2640.45 680.878   2
 -17   1   0 2911.75 760.899   2
 -18  -1   0 29969.2 2349.11   2
 -18   1   0 32016.9 2470.92   2
 -19  -1   0 2645.62 806.382   2
 -19   1   0 4271.88 972.312   2
 -20   1   0 25560.7 2346.94   2
 -20  -1   0 22268.2 2182.59   2
 -21   1   0 9772.92 1502.43   2
 -21  -1   0 7435.88 1294.74   2
 -22  -1   0 16279.4 1934.96   2
 -22   1   0 15862.9 1888.29   2
 -23   1   0 3889.87 1038.68   2
 -23  -1   0 3199.78 893.244   2
 -24   1   0 3013.77 884.577   2
 -24  -1   0 3773.21 951.749   2
 -25  -1   0-145.337 339.927   2
 -25   1   0 102.198 426.025   2
 -26   1   0 1534.99 612.001   2
 -26  -1   0 2251.16 802.971   2
 -27  -1   0 1339.45 795.284   2
 -27   1   0 1532.44 783.021   2
 -28   1   0-1072.59 546.813   2
 -28  -1   0 361.612 545.730   2
  -3  -2   0 1741.90 247.928   2
  -4  -2   0 167698. 2607.24   2
  -5  -2   0 109551. 2320.40   2
  -6   2   0 9343.79 769.634   2
  -6  -2   0 7415.12 689.669   2
  -7   2   0 116312. 2851.19   2
  -7  -2   0 110454. 2747.90   2
  -8   2   0 10539.3 904.999   2
  -8  -2   0 9734.37 900.920   2
  -9   2   0 32439.2 1740.87   2
  -9  -2   0 33808.0 1719.47   2
 -10   2   0 241.258 208.590   2
 -10  -2   0 183.129 206.527   2
 -11  -2   0 716.442 264.624   2
 -11   2   0 1092.20 365.155   2
 -12   2   0 18084.5 1520.26   2
 -12  -2   0 15801.9 1410.85   2
 -13  -2   0 1783.28 480.195   2
 -13   2   0 2270.27 594.057   2
 -14  -2   0 26262.7 1931.69   2
 -14   2   0 31015.9 2135.94   2
 -15  -2   0 16055.1 1569.91   2
  15   2   0 18909.8 1794.32   2
 -15   2   0 16995.8 1679.83   2
  16   2   0 38057.4 2567.40   2
 -16  -2   0 33517.5 2384.95   2
 -16   2   0 37530.4 2548.24   2
 -17   2   0 3905.23 914.420   2
 -17  -2   0 2833.90 705.249   2
 -18   2   0 10027.1 1441.91   2
 -18  -2   0 9768.03 1359.11   2
 -19  -2   0 19150.5 1909.69   2
 -19   2   0 20535.7 2056.88   2
 -20   2   0-391.071 473.242   2
 -20  -2   0 637.891 541.235   2
 -21   2   0 1269.08 634.582   2
 -21  -2   0 1768.56 744.201   2
 -22   2   0 101.422 312.778   2
 -22  -2   0 422.701 489.870   2
 -23   2   0-209.052 362.643   2
 -23  -2   0 168.855 332.859   2
 -24   2   0-26.9806 410.980   2
 -24  -2   0-130.851 371.164   2
 -25  -2   0 3212.55 913.731   2
 -25   2   0 3318.74 997.808   2
 -26  -2   0 2110.51 842.209   2
 -26   2   0 2134.40 945.631   2
 -27  -2   0 1068.89 673.244   2
 -27   2   0 18.0385 400.867   2
 -28  -2   0 1295.96 560.572   2
 -28   2   0 2097.66 808.642   2
  -1  -3   0 134256. 1903.96   2
  -1   3   0 140962. 1844.13   1
   2   3   0 238.910 92.6097   1
  -2   3   0 474.307 139.082   1
  -2  -3   0 399.581 110.620   2
  -3   3   0 136981. 2163.08   1
  -3  -3   0 133338. 2260.40   2
   3   3   0 132886. 1955.87   1
  -4  -3   0 125880. 2381.86   2
  -4   3   0 117735. 2220.91   1
  -5  -3   0 45625.2 1563.43   2
  -6  -3   0 8123.70 712.456   2
  -7  -3   0 4760.24 590.249   2
  -8   3   0 116366. 3073.70   2
  -8  -3   0 110058. 2950.49   2
  -9  -3   0 53.8367 199.549   2
  -9   3   0 268.270 196.770   2
 -10  -3   0 9724.98 1002.40   2
 -10   3   0 10950.7 1117.96   2
 -11  -3   0 18929.8 1417.60   2
 -11   3   0 19850.5 1504.17   2
 -12  -3   0 477.023 334.418   2
 -12   3   0 614.100 294.366   2
 -13   3   0 12414.9 1268.57   2
 -13  -3   0 12853.6 1270.65   2
 -14  -3   0 270.013 204.381   2
 -14   3   0 798.815 407.435   2
 -15  -3   0 17367.6 1641.84   2
  15   3   0 19126.9 1820.26   2
 -15   3   0 17458.2 1669.12   2
 -16   3   0 29636.9 2239.69   2
 -16  -3   0 24878.7 2078.34   2
 -17   3   0 18516.5 1853.78   2
 -17  -3   0 17692.2 1773.46   2
 -18  -3   0 1887.21 576.107   2
 -18   3   0 1760.28 648.992   2
 -19  -3   0 1123.12 491.489   2
 -19   3   0 784.498 465.393   2
 -20   3   0 1025.88 390.003   2
 -20  -3   0 381.648 250.748   2
 -21   3   0 212.293 396.491   2
 -21  -3   0 303.483 299.070   2
 -22  -3   0 7821.01 1363.81   2
 -22   3   0 8573.21 1437.14   2
 -23   3   0 3517.71 1035.45   2
 -23  -3   0 1925.79 733.794   2
 -24  -3   0 3037.98 893.396   2
 -24   3   0 3718.73 992.473   2
 -25  -3   0 3063.10 959.317   2
 -25   3   0 880.492 642.699   2
 -26  -3   0 674.628 322.632   2
 -26   3   0 585.625 411.083   2
 -27   3   0 519.010 350.788   2
 -27  -3   0 490.809 445.838   2
 -28  -3   0-803.495 672.956   2
 -28   3   0 326.594 441.328   2
   0   4   0 19243.4 736.609   1
   0  -4   0 19008.8 737.964   1
  -1   4   0 237.634 105.149   1
  -1  -4   0 55.5366 73.4658   1
   1   4   0-10.3515 80.5271   1
   2   4   0 193358. 2427.55   1
  -2  -4   0 194072. 2448.26   1
  -2  -4   0 200004. 2799.47   2
  -2   4   0 192916. 2591.19   1
   3   4   0 2798.41 315.068   1
  -3   4   0 2311.09 338.348   1
  -3  -4   0 3461.03 466.561   2
  -4  -4   0 465586. 4826.58   2
   4   4   0 464116. 4226.30   1
  -4   4   0 478164. 4699.85   1
  -5  -4   0 56980.0 1816.85   2
  -5   4   0 55167.4 1709.09   1
  -6  -4   0 1923.78 384.084   2
  -7  -4   0 27294.4 1419.42   2
  -8  -4   0 70682.6 2467.38   2
  -9  -4   0 18011.6 1282.46   2
 -10   4   0 507.172 289.728   2
 -10  -4   0 283.301 279.526   2
 -11  -4   0 19355.7 1486.52   2
 -11   4   0 21141.0 1562.99   2
 -12   4   0 40444.1 2358.05   2
 -12  -4   0 37654.5 2155.24   2
 -13  -4   0 4119.21 765.890   2
 -13   4   0 4164.82 773.133   2
 -14  -4   0 20558.8 1689.42   2
 -14   4   0 21909.0 1829.59   2
  15   4   0 2112.88 727.431   2
 -15  -4   0 1116.24 497.708   2
  15  -4   0 829.918 402.108   1
 -15   4   0 2087.82 666.428   2
 -16   4   0 695.770 399.339   2
 -16  -4   0 1009.69 439.213   2
 -17   4   0 12482.0 1566.01   2
 -17  -4   0 10919.5 1363.84   2
 -18  -4   0 3064.82 812.252   2
 -18   4   0 2695.64 743.614   2
 -19  -4   0 25247.1 2221.59   2
 -19   4   0 27035.2 2377.07   2
 -20   4   0 873.862 491.933   2
 -20  -4   0 516.207 366.755   2
 -21   4   0 3673.46 935.706   2
 -21  -4   0 2585.66 748.525   2
 -22  -4   0 340.314 275.657   2
 -22   4   0 354.669 395.839   2
 -23   4   0 2655.37 890.023   2
 -23  -4   0 2568.80 864.549   2
 -24  -4   0 1229.46 558.955   2
 -24   4   0 1044.01 517.669   2
 -25   4   0 287.265 373.408   2
 -25  -4   0-329.231 615.355   2
 -26  -4   0 521.519 388.760   2
 -26   4   0 1252.96 623.120   2
 -27  -4   0 782.154 619.955   2
 -27   4   0 879.298 500.122   2
 -28  -4   0 960.544 686.226   2
 -28   4   0 642.256 553.492   2
   0   5   0-158.962 132.887   1
   0  -5   0-115.012 116.397   1
  -1  -5   0 17136.1 775.008   1
   1   5   0 16891.2 766.845   1
  -1   5   0 16803.7 806.703   1
   1  -5   0 17388.3 800.502   1
  -2  -5   0 22340.2 908.362   1
  -2   5   0 21445.6 960.164   1
   2  -5   0 22274.8 951.906   1
   2   5   0 23108.1 924.056   1
  -2  -5   0 20533.5 975.760   2
  -3   5   0 84683.7 1979.30   1
   3  -5   0 85495.8 1961.30   1
  -3  -5   0 80165.0 1822.14   1
  -3  -5   0 76498.5 1988.98   2
   3   5   0 80642.0 1770.78   1
  -4   5   0 51105.3 1645.62   1
  -4  -5   0 53750.3 1778.00   2
   4   5   0 52104.7 1493.86   1
   4  -5   0 53947.0 1646.55   1
   5   5   0 142920. 2626.44   1
   5  -5   0 148994. 2874.38   1
  -5   5   0 148753. 2979.51   1
  -5  -5   0 146122. 3072.06   2
   6   5   0 567.009 168.924   1
  -6   5   0 995.080 182.382   1
  -7  -5   0 829.600 292.502   2
  -8  -5   0 1878.69 454.102   2
  -9  -5   0 29111.3 1705.93   2
 -10  -5   0 504.321 279.481   2
 -11   5   0 51569.6 2499.85   2
 -11  -5   0 45184.2 2314.14   2
 -12   5   0-41.6476 207.057   2
 -12  -5   0 110.418 210.930   2
 -13  -5   0 32913.7 2118.18   2
 -13   5   0 36477.6 2267.01   2
 -14   5   0 832.316 519.232   2
 -14  -5   0 699.208 569.031   2
  14  -5   0 818.844 431.372   1
 -15  -5   0 82839.3 3580.24   2
 -15   5   0 92590.7 3861.62   2
 -16   5   0 13223.0 1526.07   2
 -16  -5   0 12769.3 1563.20   2
 -17   5   0 27358.2 2264.60   2
 -17  -5   0 24439.9 2073.22   2
 -18  -5   0 417.695 296.879   2
 -18   5   0 916.373 427.965   2
 -19   5   0 953.926 374.028   2
 -19  -5   0 728.996 349.902   2
 -20  -5   0 4031.25 929.615   2
 -20   5   0 5265.37 1142.04   2
 -21   5   0 141.712 490.274   2
 -21  -5   0 42.5352 324.528   2
 -22  -5   0-558.743 443.356   2
 -22   5   0 239.497 303.230   2
 -23  -5   0 1166.53 582.534   2
 -23   5   0 1031.00 489.253   2
 -24  -5   0 109.848 315.015   2
 -24   5   0 174.540 318.060   2
 -25  -5   0-181.849 491.775   2
 -25   5   0 1104.45 677.851   2
 -26   5   0 480.803 331.326   2
 -26  -5   0-266.219 334.956   2
 -27   5   0 940.530 536.244   2
 -27  -5   0 1051.23 554.094   2
 -28   5   0 1098.90 654.781   2
   0   6   0 79262.9 1845.45   1
   0  -6   0 80858.1 1863.80   1
   1   6   0 1703.50 267.792   1
  -1   6   0 2098.40 322.860   1
   1  -6   0 1492.28 254.187   1
  -1  -6   0 2092.41 297.338   1
  -2  -6   0 15046.8 800.500   1
   2  -6   0 14342.2 832.300   1
  -2   6   0 14964.3 848.996   1
   2   6   0 14281.0 800.476   1
  -3  -6   0 40062.9 1556.01   2
   3  -6   0 41879.4 1477.44   1
  -3   6   0 42085.9 1484.69   1
  -3  -6   0 41683.6 1391.26   1
   3   6   0 41989.2 1364.58   1
  -4   6   0 64606.1 1955.02   1
  -4  -6   0 65729.8 2055.93   2
   4   6   0 64036.0 1772.31   1
   4  -6   0 64643.6 1914.65   1
   5  -6   0 203709. 3550.96   1
  -5   6   0 195716. 3620.50   1
  -5  -6   0 191279. 3694.21   2
   5   6   0 196034. 3205.59   1
   6  -6   0 100489. 2602.89   1
   6   6   0 98729.7 2393.60   1
  -6  -6   0 98983.9 2784.42   2
  -6   6   0 97980.4 2661.10   1
   7  -6   0 192016. 3792.01   1
   7   6   0 183816. 3498.05   1
  -7  -6   0 190176. 3979.69   2
  -7   6   0 193187. 3919.31   1
   8  -6   0 91093.1 2726.94   1
  -8  -6   0 88009.3 2825.22   2
   8   6   0 86086.6 2495.48   1
  -9  -6   0 146555. 3820.70   2
   9  -6   0 154300. 3734.06   1
  10  -6   0 423.970 279.032   1
 -10  -6   0 2214.74 556.770   2
 -11  -6   0 10841.8 1128.96   2
  11  -6   0 14301.8 1237.83   1
 -12   6   0 4141.88 774.631   2
 -12  -6   0 3907.78 691.076   2
  12  -6   0 4046.69 674.237   1
  13  -6   0 4225.89 734.714   1
 -13   6   0 3757.57 732.066   2
 -13  -6   0 3821.91 726.032   2
 -14   6   0 657.371 279.898   2
  14   6   0 1148.88 523.656   2
 -14  -6   0 836.066 349.323   2
  14  -6   0 1203.65 395.019   1
 -15  -6   0 2341.92 627.406   2
 -15   6   0 2184.86 655.405   2
 -16   6   0 4405.14 894.694   2
 -16  -6   0 5454.34 980.729   2
 -17  -6   0 4357.13 871.485   2
 -17   6   0 5540.94 1040.46   2
 -18   6   0 4520.70 923.164   2
 -18  -6   0 4858.63 1040.23   2
 -19  -6   0 13473.1 1653.96   2
 -19   6   0 13217.5 1727.92   2
 -20   6   0 1228.92 647.764   2
 -20  -6   0 780.907 423.658   2
 -21  -6   0 9711.55 1522.33   2
 -21   6   0 12611.9 1755.30   2
 -22  -6   0 1675.05 654.520   2
 -22   6   0 1816.91 648.268   2
 -23   6   0 9073.68 1624.77   2
 -23  -6   0 8163.44 1463.66   2
 -24  -6   0 1680.93 672.985   2
 -24   6   0 3001.40 979.883   2
 -25  -6   0 420.197 404.870   2
 -25   6   0 2047.98 781.262   2
 -26  -6   0-73.9935 555.944   2
 -26   6   0 1533.21 579.483   2
 -27  -6   0 229.263 324.339   2
 -27   6   0 639.193 598.624   2
 -28   6   0 108.389 606.534   2
   0   7   0 133.655 178.496   2
   0  -7   0-167.200 168.406   1
   0   7   0 142.205 107.376   1
   1   7   0 178483. 3338.72   2
  -1   7   0 174248. 3035.49   1
  -1  -7   0 172086. 2920.28   1
   1  -7   0 172931. 3006.39   1
   1   7   0 172022. 2925.01   1
  -2  -7   0 7624.60 613.135   1
   2   7   0 6801.04 587.508   1
   2  -7   0 6763.12 599.518   1
  -2   7   0 7207.18 637.116   1
   3   7   0 53448.9 1692.64   1
  -3  -7   0 52050.5 1868.13   2
   3  -7   0 57883.6 1839.04   1
  -3  -7   0 53994.6 1695.33   1
  -3   7   0 56979.9 1843.54   1
   4  -7   0 646.484 155.409   1
  -4  -7   0 205.067 201.040   2
  -4   7   0 311.343 179.423   1
  -4  -7   0 241.799 121.874   1
   4   7   0 525.727 167.471   1
  -5  -7   0 1751.08 352.416   2
   5   7   0 1851.58 290.392   1
  -5   7   0 1653.91 357.501   1
   5  -7   0 2372.25 413.034   1
  -6  -7   0-3.59992 209.276   2
   6   7   0-288.394 190.864   1
   6  -7   0 28.4514 147.803   1
  -6   7   0 110.646 176.685   1
   7   7   0-2.92059 172.337   1
  -7  -7   0 20.8135 233.546   2
   7  -7   0 241.004 132.892   1
  -7   7   0-153.964 266.245   1
  -8  -7   0 81.6613 233.094   2
   8   7   0-69.5589 178.639   1
  -8   7   0-165.449 334.607   1
   8  -7   0 85.2871 192.467   1
   9  -7   0 37685.0 1892.90   1
  -9  -7   0 37927.6 2030.25   2
   9   7   0 38567.0 1761.94   1
 -10  -7   0 7730.84 983.182   2
  10   7   0 7894.05 813.892   1
  10  -7   0 8297.83 919.853   1
  11  -7   0 38897.7 2061.19   1
 -11  -7   0 36489.8 2106.23   2
 -12  -7   0 550.057 225.045   2
  12  -7   0-123.176 118.579   1
  13  -7   0 35427.7 2126.10   1
 -13  -7   0 34093.8 2214.49   2
 -13   7   0 37750.6 2386.03   2
  13   7   0 39138.4 2507.37   2
 -14   7   0-54.7717 362.601   2
 -14  -7   0 164.134 268.788   2
 -15   7   0 19814.0 1874.53   2
 -15  -7   0 18659.1 1788.57   2
 -16  -7   0 10167.0 1319.67   2
 -16   7   0 11812.7 1510.72   2
 -17  -7   0 1538.55 493.447   2
 -17   7   0 2713.28 772.630   2
 -18   7   0 3616.80 961.907   2
 -18  -7   0 2401.19 665.276   2
 -19   7   0 708.899 485.609   2
 -19  -7   0 1631.94 531.669   2
 -20   7   0 1756.84 802.241   2
 -20  -7   0 369.607 267.516   2
 -21  -7   0 905.967 510.340   2
 -21   7   0 556.452 471.478   2
 -22   7   0 169.249 424.399   2
 -22  -7   0 129.311 259.388   2
 -23   7   0 940.905 585.989   2
 -23  -7   0 1314.44 675.952   2
 -24  -7   0 715.526 471.474   2
 -24   7   0-1206.86 738.340   2
 -25  -7   0 1136.24 644.664   2
 -25   7   0 711.539 520.113   2
 -26   7   0 1112.85 839.496   2
 -26  -7   0 1726.96 833.348   2
 -27   7   0 1589.79 748.707   2
 -28   7   0 1273.62 916.297   2
   0  -8   0 405.419 170.006   1
   0   8   0 180.309 114.922   1
   0   8   0 150.783 99.7330   2
   1   8   0 7842.30 670.132   1
  -1  -8   0 7880.10 669.361   1
   1   8   0 8238.72 784.011   2
   1  -8   0 7827.39 681.530   1
  -1   8   0 8701.83 739.872   1
  -2  -8   0 605.870 190.349   1
   2  -8   0 739.504 243.131   1
  -2   8   0 861.195 238.064   1
   2   8   0 1018.51 232.654   1
   2   8   0 1066.36 290.513   2
  -3  -8   0 3924.25 486.868   1
   3  -8   0 4060.47 525.660   1
   3   8   0 4679.14 616.196   2
  -3   8   0 4277.74 543.483   1
   3   8   0 4324.66 505.775   1
   4  -8   0 17500.0 1102.33   1
  -4  -8   0 17843.2 1075.24   1
  -4   8   0 17197.0 1116.25   1
   4   8   0 17587.8 1034.69   1
  -4  -8   0 15460.2 1119.68   2
   4   8   0 17404.5 1224.23   2
  -5  -8   0 65311.8 2413.94   2
   5   8   0 67629.1 2070.13   1
  -5   8   0 65937.2 2290.27   1
   5  -8   0 68387.1 2257.62   1
   6  -8   0 17921.6 1203.50   1
   6   8   0 18215.7 1114.54   1
  -6  -8   0 16033.9 1237.39   2
  -6   8   0 19950.8 1288.92   1
   7  -8   0 26274.6 1514.62   1
   7   8   0 23336.4 1319.36   1
  -7  -8   0 25344.6 1605.69   2
  -7   8   0 26994.0 1564.50   1
  -8   8   0 14206.6 1181.20   1
   8  -8   0 13459.2 1118.85   1
   8   8   0 12381.5 985.194   1
  -8  -8   0 12459.9 1159.78   2
   9  -8   0 52171.4 2269.62   1
   9   8   0 51916.6 2103.02   1
  -9  -8   0 52054.6 2412.72   2
 -10  -8   0 42.7769 189.064   2
  10  -8   0-256.948 346.194   1
  10   8   0 158.138 197.757   1
  10   8   0 141.939 311.386   2
  11   8   0 26162.6 1918.91   2
  11  -8   0 27597.8 1777.58   1
 -11  -8   0 25313.6 1791.09   2
  11   8   0 25226.8 1590.46   1
 -12  -8   0 1545.93 448.972   2
  12   8   0 2321.85 602.598   2
  12   8   0 1402.31 367.883   1
  12  -8   0 2081.42 502.017   1
  13   8   0 5559.80 819.903   1
 -13  -8   0 6259.30 942.840   2
 -14   8   0 4468.34 886.750   2
 -14  -8   0 4401.53 743.108   2
 -15  -8   0 1272.79 389.320   2
 -15   8   0 2337.85 713.547   2
 -16  -8   0 324.953 455.588   2
 -16   8   0 384.392 269.176   2
 -17  -8   0-1084.89 492.298   2
 -17   8   0-112.375 398.398   2
 -18  -8   0 3318.10 799.621   2
 -18   8   0 3848.45 914.872   2
 -19   8   0 14781.5 1884.43   2
 -19  -8   0 13741.6 1717.68   2
 -20   8   0 636.555 531.024   2
 -20  -8   0 1286.32 526.428   2
 -21  -8   0 9432.14 1485.49   2
 -21   8   0 8995.64 1499.79   2
 -22  -8   0 309.253 327.637   2
 -22   8   0 265.274 392.615   2
 -23  -8   0 4268.40 1086.29   2
 -23   8   0 6127.36 1339.87   2
 -24   8   0 803.298 412.624   2
 -24  -8   0 547.135 446.921   2
 -25  -8   0 1586.79 724.501   2
 -25   8   0 925.242 593.116   2
 -26   8   0-609.850 682.661   2
 -26  -8   0 367.563 506.722   2
 -27   8   0 610.334 691.013   2
   0   9   0-27.1856 272.323   2
   0   9   0-335.107 246.392   1
   0  -9   0-442.638 270.563   1
   1   9   0 64681.8 2071.54   1
  -1   9   0 61876.8 2101.48   1
  -1  -9   0 64777.5 2071.20   1
   1  -9   0 66639.8 2117.53   1
   2   9   0-227.144 241.913   2
  -2  -9   0-16.9697 109.421   1
   2  -9   0 279.629 174.451   1
   2   9   0 80.0130 181.758   1
  -2   9   0 1.22786 148.753   1
   3   9   0 82836.9 2337.80   1
  -3   9   0 84176.5 2522.63   1
  -3  -9   0 84563.9 2420.63   1
   3  -9   0 86095.7 2484.69   1
   4   9   0-183.254 154.700   1
   4  -9   0-134.437 227.235   1
  -4   9   0 21.1856 208.256   1
  -4  -9   0 295.868 127.992   1
   5   9   0 4157.13 542.883   1
  -5  -9   0 3140.69 504.450   2
  -5   9   0 5244.49 697.028   1
   5  -9   0 4763.16 631.045   1
  -6  -9   0 6394.40 754.261   2
  -6   9   0 7556.53 844.590   1
   6   9   0 6823.29 712.144   1
   6  -9   0 7305.60 805.930   1
  -7  -9   0 7272.40 904.119   2
  -7   9   0 7279.62 835.708   1
   7   9   0 5641.35 812.760   2
   7  -9   0 8102.39 873.742   1
   7   9   0 7355.62 763.428   1
   8  -9   0 15192.4 1230.91   1
   8   9   0 15207.7 1116.80   1
  -8  -9   0 13701.2 1248.90   2
  -8   9   0 16831.7 1323.47   1
   9   9   0 14113.4 1149.02   1
   9   9   0 10372.8 1180.75   2
  -9  -9   0 14553.6 1324.66   2
  -9   9   0 14266.6 1274.69   1
   9  -9   0 15004.6 1239.97   1
  10   9   0 13.0903 174.619   1
  10  -9   0-126.796 238.775   1
 -10  -9   0 473.928 308.902   2
  10   9   0 281.427 238.880   2
 -11  -9   0 10014.3 1157.45   2
  11   9   0 11576.4 1315.22   2
  11   9   0 9106.86 1010.36   1
  11  -9   0 10344.6 1096.43   1
  12   9   0 1541.34 429.019   1
 -12  -9   0 1484.37 438.961   2
 -13  -9   0 1819.44 536.528   2
  13   9   0 1609.31 464.042   1
 -14  -9   0 5527.68 954.856   2
  14   9   0 5258.87 843.879   1
 -15   9   0 3679.76 880.584   2
  15   9   0 3392.09 704.820   1
 -15  -9   0 3974.67 853.713   2
  16   9   0 7203.06 1055.50   1
 -16  -9   0 7016.72 1102.98   2
 -16   9   0 6103.48 1141.80   2
 -17   9   0 13727.1 1675.00   2
  17   9   0 10782.1 1284.95   1
 -17  -9   0 9639.82 1367.56   2
 -18  -9   0 420.420 374.340   2
 -18   9   0 1342.23 563.612   2
 -19   9   0 675.996 467.421   2
 -19  -9   0 370.940 338.645   2
 -20  -9   0 1604.95 626.024   2
 -20   9   0 1370.18 482.570   2
 -21   9   0 646.419 520.860   2
 -21  -9   0-84.3168 311.779   2
 -22   9   0-233.381 519.180   2
 -22  -9   0-774.400 640.973   2
 -23   9   0 180.079 465.539   2
 -23  -9   0 500.497 315.664   2
 -24   9   0 827.757 646.004   2
 -24  -9   0 341.622 279.291   2
 -25   9   0 417.759 392.771   2
 -25  -9   0 669.669 350.327   2
 -26   9   0 18.0548 419.564   2
 -27   9   0 768.416 601.224   2
   0  10   0 5159.82 607.675   1
   0 -10   0 5291.21 621.957   1
   1  10   0 1307.68 346.193   1
  -1 -10   0 1737.16 350.911   1
  -1  10   0 1808.51 415.667   1
   1 -10   0 1456.67 342.370   1
  -2 -10   0 1414.63 334.183   1
   2 -10   0 1275.38 323.326   1
   2  10   0 1756.16 345.236   1
  -2  10   0 1488.95 335.583   1
   3  10   0 11566.2 913.848   1
  -3 -10   0 12588.2 974.193   1
   3 -10   0 11939.7 988.684   1
  -3  10   0 12290.8 1001.19   1
   4  10   0 592.084 188.504   1
  -4  10   0 630.847 275.271   1
  -4 -10   0 220.113 128.575   1
   4 -10   0 442.368 198.158   1
   5  10   0 24636.9 1418.31   1
  -5 -10   0 25145.9 1445.75   1
  -5  10   0 25583.1 1594.65   1
   5 -10   0 25892.3 1533.10   1
  -6  10   0 11701.3 1086.02   1
   6  10   0 7782.34 942.409   2
  -6 -10   0 9668.04 975.848   2
   6 -10   0 10645.0 1012.34   1
   6  10   0 10684.3 921.186   1
   7  10   0 9988.75 937.659   1
   7  10   0 7398.60 942.532   2
  -7 -10   0 9876.17 1034.44   2
  -7  10   0 9865.51 1021.65   1
   7 -10   0 9783.46 997.536   1
  -8  10   0 15.4395 225.851   1
  -8 -10   0 329.768 264.044   2
   8  10   0 272.094 183.927   1
   8 -10   0 656.864 328.268   1
   8  10   0 54.4195 134.008   2
   9 -10   0 1336.65 379.674   1
  -9 -10   0 1429.50 421.525   2
  -9  10   0 1603.05 353.796   1
   9  10   0 2021.58 537.275   2
   9  10   0 1962.70 433.291   1
  10  10   0 1733.08 403.792   2
 -10 -10   0 1050.63 365.905   2
  10 -10   0 1753.98 419.310   1
  10  10   0 1667.10 467.760   1
  11  10   0 563.919 320.084   1
 -11 -10   0-170.487 302.874   2
 -12 -10   0 6345.87 1019.83   2
  12  10   0 6102.84 847.785   1
  13  10   0 187.461 187.557   1
 -13 -10   0-25.6070 227.951   2
  14  10   0 598.270 187.544   1
 -14 -10   0 709.693 455.152   2
  15  10   0 12.9279 189.263   1
 -15 -10   0-53.0034 229.588   2
 -16  10   0-217.379 307.640   2
  16  10   0-115.398 375.985   1
 -16 -10   0-220.608 513.686   2
  17  10   0 3908.09 801.743   1
 -17  10   0 4235.39 946.654   2
 -17 -10   0 4630.26 938.510   2
 -18 -10   0-237.530 238.335   2
  18  10   0-173.180 337.062   1
 -18  10   0 19.2528 297.548   2
 -19  10   0 4365.38 1092.13   2
  19  10   0 4123.34 801.622   1
 -19 -10   0 4652.43 1059.74   2
 -20 -10   0 134.722 249.192   2
  20  10   0-367.355 423.469   1
 -20  10   0 417.994 365.580   2
 -21 -10   0 645.195 389.503   2
 -21  10   0 1563.44 678.895   2
  21  10   0 924.970 394.802   1
 -22  10   0 177.708 446.443   2
  22  10   0-144.328 446.260   1
 -22 -10   0-466.474 537.683   2
 -23 -10   0 1730.49 728.465   2
  23  10   0 1429.14 536.408   1
 -23  10   0 1512.95 720.873   2
 -24 -10   0-437.284 546.579   2
  24  10   0-126.051 507.033   1
 -24  10   0-150.096 482.031   2
 -25  10   0-540.710 528.178   2
  25  10   0-637.011 552.323   1
 -25 -10   0-383.790 611.652   2
  26  10   0 494.406 420.991   1
 -26  10   0 559.497 440.674   2
  27  10   0 451.157 347.000   1
   0 -11   0-251.490 236.376   1
   0  11   0-269.572 293.066   1
  -1 -11   0 31550.0 1608.06   1
   1 -11   0 30373.3 1634.10   1
  -1  11   0 31717.0 1650.93   1
   1  11   0 30669.6 1588.09   1
  -2 -11   0 3418.70 517.821   1
   2  11   0 3451.59 541.703   1
  -2  11   0 3501.21 580.865   1
   2  11   0 3230.12 590.122   2
   2 -11   0 3389.07 535.926   1
   3 -11   0 12519.1 1063.81   1
   3  11   0 11961.8 1010.64   1
  -3 -11   0 12645.8 1046.85   1
  -3  11   0 11197.8 1039.68   1
   3  11   0 13006.7 1201.48   2
  -4 -11   0 5695.56 714.145   1
   4  11   0 4614.57 713.068   2
   4 -11   0 5510.64 710.056   1
  -4  11   0 5637.32 794.866   1
   4  11   0 5249.76 650.249   1
  -5  11   0 365.066 273.143   1
   5 -11   0 385.674 226.610   1
   5  11   0 384.849 199.557   1
   5  11   0-20.5901 267.039   2
  -5 -11   0 43.2777 179.283   1
  -6  11   0 5669.08 764.333   1
   6  11   0 3498.84 653.182   2
   6 -11   0 5936.86 779.450   1
   6  11   0 5235.55 682.961   1
  -7  11   0 100.714 285.974   1
   7 -11   0 112.249 168.717   1
  -7 -11   0-93.5252 338.522   2
   7  11   0 12.0893 202.950   1
   7  11   0-38.0008 287.999   2
   8 -11   0 10292.8 1075.91   1
   8  11   0 13659.9 1150.91   1
  -8  11   0 13581.3 1298.91   1
   8  11   0 12523.8 1326.99   2
  -8 -11   0 12491.4 1270.71   2
  -9  11   0 216.241 169.948   1
  -9 -11   0 154.130 299.377   2
   9 -11   0 143.978 148.629   1
   9  11   0 243.386 135.832   1
 -10 -11   0 2596.29 566.321   2
 -10  11   0 3325.05 648.304   1
  10  11   0 2527.99 483.606   1
  11  11   0 9123.22 1030.87   1
 -11 -11   0 8174.09 1136.23   2
 -12 -11   0 1402.76 562.016   2
  12  11   0 1432.76 482.179   1
 -13 -11   0 10194.8 1334.93   2
  13  11   0 11708.8 1200.97   1
 -14 -11   0 366.491 359.145   2
  14  11   0 581.589 375.449   1
  15  11   0 10769.0 1234.52   1
 -15 -11   0 11432.3 1433.14   2
 -16 -11   0-394.880 453.600   2
  16  11   0 505.921 307.161   1
 -17  11   0 1746.77 644.927   2
 -17 -11   0 622.746 377.261   2
  17  11   0 1159.78 429.268   1
 -18  11   0 7986.72 1370.77   2
 -18 -11   0 7254.76 1226.38   2
  18  11   0 7683.41 1141.67   1
 -19 -11   0-575.418 598.924   2
 -19  11   0 89.0950 270.922   2
  19  11   0-307.900 261.461   1
 -20 -11   0 1272.41 518.696   2
  20  11   0 2120.04 656.534   1
 -20  11   0 2139.25 717.998   2
 -21 -11   0-396.944 499.652   2
 -21  11   0 183.428 436.331   2
  21  11   0-916.232 582.848   1
 -22 -11   0 471.422 260.871   2
  22  11   0 1365.30 561.731   1
 -22  11   0 513.422 457.568   2
  23  11   0-140.108 360.276   1
 -23  11   0-159.447 337.457   2
 -23 -11   0-523.382 693.007   2
  24  11   0 397.006 360.882   1
 -24 -11   0-213.186 582.950   2
 -24  11   0-266.356 535.384   2
  25  11   0-6.20415 240.957   1
 -25  11   0 353.432 319.860   2
 -26  11   0-234.164 534.889   2
  26  11   0-148.534 287.269   1
  27  11   0 652.904 498.548   1
   0  12   0 66569.9 2469.08   1
   0  12   0 62612.2 2633.43   2
   0 -12   0 66145.7 2463.85   1
  -1  12   0 1015.94 324.791   2
  -1  12   0 1242.78 312.923   1
   1 -12   0 2090.39 497.953   1
  -1 -12   0 1714.44 441.739   1
   1  12   0 1587.96 455.794   2
   1  12   0 937.487 260.605   1
  -2  12   0 27689.8 1710.67   2
  -2 -12   0 28563.7 1605.17   1
   2  12   0 28076.3 1591.04   1
  -2  12   0 29091.8 1655.95   1
   2  12   0 26603.1 1786.94   2
   2 -12   0 29063.2 1666.46   1
   3  12   0 4617.37 688.340   2
  -3  12   0 6363.86 845.694   1
   3 -12   0 4448.79 657.404   1
   3  12   0 4742.82 561.154   1
  -3 -12   0 4923.35 667.184   1
  -4  12   0 4684.21 706.810   1
   4  12   0 2015.06 473.800   2
   4 -12   0 2746.91 459.097   1
  -4 -12   0 3221.86 527.502   1
   4  12   0 4834.17 668.168   1
  -5  12   0 667.947 333.385   1
   5  12   0 275.388 178.591   2
   5  12   0 172.463 156.524   1
  -5 -12   0 160.513 344.166   1
   5 -12   0 406.984 190.863   1
  -6  12   0 677.040 295.845   1
   6  12   0 460.047 155.573   1
   6  12   0 831.550 280.311   2
   6 -12   0-17.0545 229.733   1
   7 -12   0 1129.14 344.228   1
   7  12   0 1444.11 412.309   1
  -7  12   0 747.542 296.325   1
  -8  12   0 4225.10 704.411   1
  -8 -12   0 4148.48 707.158   2
   8  12   0 4252.27 649.838   1
   8 -12   0 4978.11 793.219   1
   9  12   0-1.81513 292.155   1
  -9  12   0-197.562 463.147   1
  -9 -12   0-376.586 420.910   2
  10  12   0 11.4169 197.869   1
 -10  12   0 127.646 405.705   1
 -10 -12   0-74.7658 321.965   2
 -11 -12   0 416.211 409.724   2
  11  12   0 167.418 238.534   1
  12  12   0 1927.52 573.043   1
 -12 -12   0 1953.72 635.697   2
 -13 -12   0 508.917 468.383   2
  13  12   0 194.810 201.950   1
 -14 -12   0 3502.39 796.045   2
  14  12   0 5027.51 875.311   1
  15  12   0 449.668 367.762   1
 -15 -12   0 456.471 416.739   2
 -16 -12   0 9081.80 1378.10   2
  16  12   0 9527.41 1222.71   1
  17  12   0 823.816 465.714   1
 -17  12   0 1406.19 720.315   2
 -17 -12   0 546.851 253.543   2
 -18  12   0-86.0693 470.319   2
 -18 -12   0 630.002 412.093   2
  18  12   0 1400.87 533.011   1
  19  12   0 2220.56 591.554   1
 -19 -12   0 2051.93 713.715   2
 -19  12   0 2400.50 881.556   2
 -20  12   0 328.794 440.707   2
  20  12   0-166.971 266.572   1
 -20 -12   0-226.092 508.520   2
 -21 -12   0-344.951 500.091   2
  21  12   0-130.157 272.865   1
 -21  12   0-617.625 686.270   2
 -22  12   0 1775.57 741.572   2
  22  12   0 1881.90 733.134   1
 -22 -12   0 1426.10 803.068   2
 -23  12   0 392.125 563.030   2
  23  12   0 753.064 444.706   1
 -23 -12   0 887.694 548.174   2
 -24  12   0 234.008 495.032   2
  24  12   0 317.950 306.420   1
  25  12   0 438.362 308.052   1
 -25  12   0-181.972 607.432   2
  26  12   0 287.777 382.160   1
   0  13   0 149.727 171.339   2
   0 -13   0-125.958 136.010   1
   0  13   0-64.5622 270.573   1
   1  13   0 7599.11 891.275   1
  -1 -13   0 8575.26 920.392   1
  -1  13   0 9246.16 1048.02   2
   1  13   0 8668.87 1035.77   2
  -1  13   0 7027.43 867.134   1
   1 -13   0 8355.17 916.850   1
  -2 -13   0 3669.60 612.075   1
   2  13   0 5213.46 718.526   1
   2 -13   0 3182.74 587.926   1
   2  13   0 3457.86 685.097   2
  -2  13   0 3598.12 667.784   2
  -2  13   0 4398.52 659.511   1
   3  13   0 6238.74 802.893   1
  -3  13   0 7636.57 952.658   1
   3 -13   0 5208.48 784.059   1
   3  13   0 6877.30 952.601   2
  -3 -13   0 7073.65 864.212   1
   4  13   0 23655.4 1804.41   2
   4  13   0 21400.9 1487.98   1
  -4  13   0 22679.0 1670.98   1
  -4 -13   0 16145.4 1298.55   1
   4 -13   0 16131.2 1341.04   1
  -5  13   0 108.991 294.577   1
  -5 -13   0-120.527 221.101   1
   5  13   0 330.365 252.611   1
   5 -13   0-295.542 218.376   1
  -6  13   0 24351.7 1766.78   1
   6 -13   0 22409.9 1622.70   1
   6  13   0 24031.3 1582.13   1
  -7  13   0 5891.07 886.264   1
   7  13   0 5644.81 789.585   1
  -8  13   0 10168.6 1157.72   1
   8  13   0 9689.69 1025.63   1
  -9  13   0 455.210 241.675   1
   9  13   0 618.347 323.241   1
 -10  13   0 902.437 380.781   1
  10  13   0 985.003 380.527   1
 -11 -13   0 1013.41 448.744   2
  11  13   0 2639.83 614.783   1
 -12 -13   0 7208.74 1161.97   2
  12  13   0 7249.14 973.658   1
  13  13   0 671.858 391.174   1
 -13 -13   0 536.931 381.875   2
  14  13   0 1096.03 412.421   1
 -14 -13   0 830.973 482.958   2
  15  13   0 2076.95 570.736   1
 -15 -13   0 1869.15 653.900   2
 -16 -13   0 402.726 362.977   2
  16  13   0 571.360 384.772   1
 -17 -13   0-312.822 296.334   2
  17  13   0-106.436 277.471   1
 -18  13   0 4220.59 1039.16   2
 -18 -13   0 3923.29 968.136   2
  18  13   0 4446.60 856.934   1
  19  13   0-593.752 450.842   1
 -19 -13   0 216.715 386.453   2
 -19  13   0-69.2057 352.278   2
 -20 -13   0 1288.86 560.881   2
  20  13   0 3370.55 800.860   1
 -20  13   0 2440.29 817.215   2
  21  13   0 1214.86 551.446   1
 -21 -13   0 859.246 602.454   2
 -21  13   0 248.868 396.262   2
 -22  13   0 2048.55 756.394   2
  22  13   0 1999.36 610.838   1
 -22 -13   0 3557.69 963.283   2
 -23  13   0 464.584 499.807   2
  23  13   0 606.752 474.480   1
  24  13   0-4.00169 300.313   1
 -24  13   0 271.386 462.544   2
 -25  13   0 695.695 678.386   2
  25  13   0 1322.09 640.990   1
   0 -14   0 18080.1 1404.37   1
   0  14   0 26191.2 1735.35   1
  -1  14   0 390.119 256.214   1
  -1  14   0 878.445 429.655   2
  -1 -14   0 440.693 207.679   1
   1  14   0 375.070 193.782   1
   1 -14   0 473.247 235.923   1
   2  14   0 2359.42 458.707   1
   2 -14   0 1881.05 458.854   1
  -2 -14   0 1279.45 332.205   1
  -2  14   0 1959.86 480.693   2
  -3  14   0 2414.05 610.754   2
  -3 -14   0 1330.68 385.581   1
   3 -14   0 2056.38 505.996   1
  -3  14   0 1931.30 475.201   1
   3  14   0 2236.90 517.964   1
   4 -14   0 22037.9 1648.70   1
   4  14   0 24336.8 1650.88   1
  -4 -14   0 19313.7 1482.81   1
  -4  14   0 22705.3 1698.88   1
  -5 -14   0 86.3723 164.560   1
  -5  14   0 44.2230 255.166   1
   5  14   0-257.858 161.856   1
   6  14   0-355.354 323.260   1
  -6  14   0-32.4058 221.344   1
   7  14   0 1390.41 420.948   1
  -7  14   0 1380.54 432.525   1
  -8  14   0 4906.83 843.734   1
   8  14   0 3368.05 614.316   1
   9  14   0 138.750 230.644   1
  -9  14   0 38.5514 273.823   1
 -10  14   0-273.916 337.251   1
  10  14   0 35.9840 302.167   1
 -11 -14   0 489.359 324.036   2
  11  14   0-262.649 301.481   1
 -12 -14   0 9854.39 1397.01   2
  12  14   0 9224.61 1122.61   1
 -13 -14   0 1513.63 654.577   2
  13  14   0 602.101 327.399   1
 -14 -14   0 14972.8 1770.46   2
  14  14   0 14406.8 1465.63   1
  15  14   0 941.651 545.342   1
 -15 -14   0 1279.41 606.474   2
  16  14   0 13115.6 1474.97   1
 -16 -14   0 11502.2 1643.37   2
 -17 -14   0 882.044 618.012   2
  17  14   0 549.774 442.933   1
  18  14   0 2648.13 714.805   1
 -18 -14   0 2520.67 762.875   2
 -18  14   0 2582.14 847.964   2
  19  14   0 894.432 421.469   1
 -19  14   0 348.646 514.328   2
 -19 -14   0 1927.97 698.104   2
 -20  14   0 42.8152 346.620   2
 -20 -14   0 114.299 228.095   2
  20  14   0 14.1438 199.730   1
  21  14   0 25.3731 263.484   1
 -21 -14   0-147.411 383.746   2
 -21  14   0-474.905 395.961   2
 -22  14   0-388.333 611.694   2
  22  14   0-83.2945 223.636   1
  23  14   0-99.2032 232.242   1
 -23  14   0 481.289 362.315   2
 -24  14   0-321.214 606.825   2
  24  14   0 896.164 446.080   1
   0  15   0 336.146 277.433   1
   0 -15   0 166.304 189.983   1
  -1  15   0-161.513 304.542   1
  -1 -15   0-165.828 281.190   1
   1 -15   0 85.1738 154.712   1
   1  15   0-195.543 189.757   1
   2  15   0-361.571 269.903   1
  -2  15   0-121.571 195.650   1
  -2 -15   0-205.795 156.514   1
   3  15   0 381.060 211.656   1
  -3  15   0 632.095 364.775   1
  -3 -15   0 198.915 176.751   1
  -4 -15   0 4274.96 758.868   1
   4  15   0 4179.18 700.050   1
  -4  15   0 3711.21 752.660   1
  -5 -15   0 622.672 222.515   1
   5  15   0 707.127 295.938   1
  -5  15   0 1198.17 466.354   1
   6  15   0 5795.70 824.478   1
  -6  15   0 7218.76 1041.17   1
   7  15   0 3982.55 742.822   1
  -7  15   0 3830.92 816.569   1
   8  15   0 20547.4 1633.48   1
  -8  15   0 22942.4 1896.21   1
   9  15   0 3334.43 663.532   1
  -9  15   0 3746.95 810.100   1
 -10  15   0 6802.59 1086.42   1
  10  15   0 5197.47 804.823   1
  11  15   0 396.671 297.582   1
  12  15   0 3760.02 730.966   1
 -13 -15   0 746.872 500.300   2
  13  15   0-385.177 349.404   1
  14  15   0-538.301 450.812   1
 -14 -15   0-266.920 344.919   2
  15  15   0 710.522 330.263   1
 -15 -15   0 91.3325 340.341   2
 -16 -15   0 241.069 434.961   2
  16  15   0 417.450 379.106   1
 -17 -15   0-263.194 393.008   2
  17  15   0-4.48937 263.843   1
  18  15   0 1826.51 584.687   1
 -18 -15   0 1872.42 795.180   2
 -18  15   0 2210.86 867.174   2
 -19 -15   0 3.41957 448.266   2
  19  15   0 725.793 464.459   1
 -19  15   0-193.505 332.104   2
 -20 -15   0 61.8410 388.846   2
 -20  15   0 448.237 422.287   2
  20  15   0 680.397 427.924   1
 -21  15   0 427.095 584.939   2
  21  15   0 593.867 462.721   1
  22  15   0 1061.93 512.110   1
 -22  15   0 1366.96 693.440   2
  23  15   0-278.672 332.905   1
 -23  15   0 311.630 341.276   2
   0  16   0 15062.2 1392.24   1
  -1  16   0 935.158 316.298   1
   1  16   0 1663.77 451.217   1
  -2  16   0 3284.37 671.395   1
   2  16   0 2501.41 576.016   1
   3  16   0 577.636 237.655   1
  -3  16   0 1249.42 502.683   1
   4  16   0 9694.65 1105.76   1
  -4  16   0 11229.0 1279.47   1
   5  16   0 229.073 297.476   1
  -5  16   0-125.985 286.592   1
   6  16   0 1494.03 488.966   1
  -6  16   0 1074.45 388.287   1
   7  16   0-82.5611 185.616   1
  -7  16   0-229.341 251.003   1
   8  16   0 2292.15 563.119   1
  -8  16   0 2721.48 783.826   1
  -9  16   0-298.861 308.552   1
   9  16   0 41.7896 227.207   1
  10  16   0 9247.61 1131.65   1
 -10  16   0 8819.16 1260.10   1
  11  16   0 60.5251 266.148   1
  12  16   0 2658.04 617.528   1
  13  16   0 1012.11 458.881   1
  14  16   0 2712.18 647.587   1
 -15 -16   0 325.142 308.551   2
  15  16   0 129.618 253.950   1
  16  16   0 843.162 363.872   1
 -16 -16   0 340.362 243.900   2
 -17 -16   0 317.210 512.218   2
  17  16   0-149.978 283.946   1
 -18 -16   0 636.822 374.018   2
  18  16   0 331.631 319.683   1
 -19  16   0 1033.86 583.624   2
 -19 -16   0-283.521 482.709   2
  19  16   0 263.339 291.896   1
  20  16   0-217.277 221.452   1
 -20  16   0-987.045 702.071   2
 -21  16   0 897.314 759.932   2
  21  16   0 1582.30 712.704   1
 -22  16   0 1943.03 934.776   2
   0  17   0-133.167 252.627   1
   1  17   0-369.510 342.306   1
  -1  17   0 83.0968 238.171   1
   2  17   0-417.344 355.548   1
  -2  17   0-498.991 339.909   1
  -3  17   0-419.197 400.424   1
   3  17   0 182.230 243.631   1
  -4  17   0 1830.15 565.907   1
   4  17   0 2193.45 519.866   1
  -5  17   0 141.044 219.443   1
   5  17   0 43.8917 334.837   1
   6  17   0 7242.92 1014.50   1
  -6  17   0 7698.10 1118.89   1
   7  17   0 279.477 424.389   1
  -7  17   0 1058.85 559.109   1
   8  17   0 11125.4 1321.52   1
  -8  17   0 11833.7 1455.75   1
   9  17   0 1320.77 511.208   1
  -9  17   0-24.7253 291.847   1
 -10  17   0 5751.52 1072.75   1
  10  17   0 4200.59 813.967   1
  11  17   0 707.464 291.987   1
  12  17   0 283.443 291.983   1
  13  17   0-142.377 289.622   1
  14  17   0-206.894 227.607   1
  15  17   0-115.727 291.405   1
  16  17   0 127.519 208.322   1
  17  17   0 507.372 394.435   1
 -17 -17   0 1149.74 667.942   2
  18  17   0 635.538 265.021   1
  19  17   0 307.875 267.198   1
 -19  17   0 772.328 551.662   2
 -20  17   0 872.346 663.658   2
 -21  17   0 918.613 680.776   2
   0  18   0 296.288 254.390   1
  -1  18   0 751.598 330.889   1
   1  18   0 1426.39 461.450   1
  -2  18   0 2237.09 580.942   1
   2  18   0 1442.86 486.665   1
   3  18   0-296.255 344.826   1
  -3  18   0 145.688 226.036   1
  -4  18   0 1052.24 367.588   1
   4  18   0 212.493 219.585   1
   5  18   0 703.453 447.502   1
  -5  18   0 316.730 512.267   1
  -6  18   0 391.543 338.058   1
   6  18   0 722.179 406.243   1
  -7  18   0 688.897 398.783   1
   7  18   0 425.298 313.023   1
  -8  18   0 886.163 359.022   1
   8  18   0 1173.44 492.395   1
   9  18   0 121.700 255.135   1
  -9  18   0 348.553 254.964   1
  10  18   0 438.563 331.574   1
 -10  18   0-23.6740 343.400   1
  11  18   0 334.230 271.363   1
  12  18   0 480.320 311.387   1
  13  18   0 117.627 301.529   1
  14  18   0 929.627 477.577   1
  15  18   0 216.812 194.093   1
  16  18   0-220.792 318.644   1
 -19  18   0 376.332 575.725   2
   0  19   0-306.301 343.584   1
   1  19   0 1598.46 505.637   1
  -1  19   0 1709.22 489.145   1
   2  19   0 1004.07 298.176   1
  -2  19   0 894.261 412.908   1
  -3  19   0-210.275 375.511   1
   3  19   0-10.8270 292.238   1
   4  19   0 167.757 229.449   1
  -4  19   0 337.374 382.704   1
   5  19   0 923.599 428.733   1
  -5  19   0 516.091 370.558   1
  -6  19   0 3273.14 822.030   1
   6  19   0 1168.95 435.759   1
  -7  19   0 1104.70 545.646   1
   7  19   0 593.848 356.862   1
   8  19   0 392.765 284.512   1
  -8  19   0 952.735 527.386   1
  -9  19   0 2327.87 769.286   1
   9  19   0 562.844 300.730   1
  10  19   0-192.910 406.278   1
  11  19   0-225.579 329.680   1
  12  19   0-314.580 390.432   1
   0  20   0 158.347 205.423   1
   1  20   0 9.52811 178.518   1
  -1  20   0-172.560 288.008   1
   2  20   0-244.753 251.605   1
  -2  20   0 226.055 318.271   1
   3  20   0 1037.54 406.380   1
  -3  20   0 1481.42 567.527   1
  -4  20   0 519.060 458.869   1
   4  20   0 30.9596 286.648   1
  -5  20   0 2274.11 689.073   1
   5  20   0 2367.52 624.418   1
   6  20   0-55.4257 318.907   1
  -6  20   0-376.947 324.052   1
  -7  20   0 498.528 290.855   1
   7  20   0 891.972 420.615   1
   8  20   0 1069.51 437.250   1
  -8  20   0 571.945 261.891   1
  -9  20   0 1025.64 439.837   1
   0  21   0 260.688 350.478   1
  -1  21   0 2766.92 775.205   1
   1  21   0 2723.21 735.514   1
   2  21   0 258.099 272.358   1
  -2  21   0-441.330 394.559   1
   3  21   0 733.301 480.139   1
  -3  21   0 45.0450 336.427   1
  -4  21   0 82.1915 269.793   1
  -5  21   0 12.4998 287.387   1
  -6  21   0-439.941 489.863   1
  -7  21   0-743.184 553.049   1
  -8  21   0-803.944 674.575   1
  -5  22   0 2681.17 812.198   1
  -6  22   0-638.910 480.483   1
  -7  22   0 98.7084 385.535   1
  -8  22   0-485.782 579.836   1
 -28   0   1 270.632 611.130   2
 -27   0   1-467.970 558.275   2
 -26   0   1 143.268 328.280   2
 -25   0   1-390.807 562.045   2
 -24   0   1-141.861 291.495   2
 -23   0   1-857.820 526.024   2
 -22   0   1-1633.05 670.006   2
 -21   0   1 257.053 454.194   2
 -20   0   1-1076.09 572.588   2
 -19   0   1 188.494 379.722   2
 -18   0   1-265.568 359.495   2
 -17   0   1-1007.13 604.598   2
  16   0  -1-389.659 350.577   2
 -16   0   1 46.2108 408.552   2
 -15   0   1-295.359 366.841   2
  15   0  -1 189.811 320.424   2
 -14   0   1 45.1662 227.383   2
 -13   0   1-315.540 325.017   2
 -12   0   1-480.908 392.448   2
 -11   0   1 31.7349 217.579   2
 -10   0   1 523.779 350.188   2
  -9   0   1 28.5532 145.248   2
  -8   0   1-42.8128 274.254   2
  -7   0   1 227.170 172.727   2
  -6   0   1-242.045 263.796   2
  -5   0   1-230.999 218.375   2
  -4   0   1 168.926 131.934   2
  -4   0  -1-43.1248 110.741   2
  -5   0  -1 50.0775 101.909   2
  -6   0  -1 119.513 109.063   2
  -7   0  -1 149.150 146.245   2
  -8   0  -1-8.63745 203.267   2
  -9   0  -1 90.1446 175.442   2
 -10   0  -1 52.5125 155.317   2
 -11   0  -1 460.156 325.559   2
  12   0   1-394.169 353.655   2
 -12   0  -1-350.775 381.529   2
 -13   0  -1-775.859 501.001   2
  13   0   1-46.8852 219.972   2
 -14   0  -1-607.825 445.366   2
  14   0   1-200.918 385.167   2
  15   0   1-296.474 350.924   2
 -15   0  -1-181.360 471.951   2
 -16   0  -1-84.2730 469.107   2
  16   0   1 254.863 352.435   2
 -17   0  -1-861.819 591.126   2
 -18   0  -1-544.908 562.852   2
 -19   0  -1-650.857 551.654   2
 -20   0  -1 400.341 550.446   2
 -21   0  -1-140.196 340.249   2
 -22   0  -1 591.788 416.450   2
 -23   0  -1-314.305 262.096   2
 -24   0  -1-547.750 568.161   2
 -25   0  -1-334.018 374.368   2
 -26   0  -1-305.005 524.997   2
 -27   0  -1 119.549 398.082   2
 -28   0  -1 1361.98 758.009   2
 -28  -1   1 468.356 444.744   2
 -28   1   1 1010.18 810.544   2
 -27  -1   1 964.995 631.269   2
 -27   1   1 51.8232 394.619   2
 -26  -1   1 841.056 613.510   2
 -26   1   1-202.488 439.361   2
 -25  -1   1-48.7717 356.587   2
 -25   1   1 402.765 336.569   2
 -24  -1   1-814.249 729.435   2
 -24   1   1-74.1648 333.802   2
 -23   1   1 1289.59 524.545   2
 -23  -1   1 862.532 494.900   2
 -22   1   1-248.646 405.133   2
 -22  -1   1-731.848 535.460   2
 -21   1   1 736.028 509.256   2
 -21  -1   1 1664.51 726.106   2
 -20  -1   1 563.603 316.660   2
 -20   1   1-305.400 520.362   2
 -19  -1   1 3014.33 755.475   2
 -19   1   1 4148.78 964.297   2
 -18  -1   1 2154.98 713.746   2
 -18   1   1 2469.33 702.402   2
 -17   1   1 3137.05 750.765   2
 -17  -1   1 3708.89 682.463   2
 -16   1   1 911.515 322.559   2
  16   1  -1 240.975 280.977   2
 -16  -1   1 623.344 257.868   2
 -15  -1   1 190.995 281.178   2
 -15   1   1 104.833 308.629   2
 -14  -1   1 10795.7 1252.01   2
 -14   1   1 10544.8 1261.65   2
 -13  -1   1 168.279 291.758   2
 -13   1   1 203.572 463.977   2
 -12   1   1 64250.2 2849.43   2
 -12  -1   1 64005.4 2840.35   2
 -11  -1   1 143.422 226.551   2
 -11   1   1 198.100 277.024   2
 -10   1   1 4856.46 717.499   2
 -10  -1   1 6169.85 803.689   2
  -9  -1   1 9884.40 976.720   2
  -9   1   1 10684.0 995.444   2
  -8  -1   1 31432.3 1635.87   2
  -8   1   1 29729.2 1600.08   2
  -7  -1   1 268067. 4398.01   2
  -7   1   1 281378. 4485.46   2
  -6   1   1 2626.22 481.510   2
  -6  -1   1 3651.48 600.024   2
  -5   1   1 182968. 3133.57   2
  -5  -1   1 183854. 3089.33   2
  -4  -1   1 31998.3 1160.26   2
  -3  -1   1 3132.70 330.399   2
  -4  -1  -1 25121.9 983.622   2
  -4   1  -1 24040.8 943.863   2
  -5   1  -1 33309.2 1272.12   2
  -5  -1  -1 33099.3 1240.62   2
  -6  -1  -1 22864.5 1125.93   2
  -6   1  -1 25335.2 1180.63   2
  -7  -1  -1 8152.44 726.480   2
  -7   1  -1 8924.97 820.204   2
  -8  -1  -1 48338.5 1893.64   2
   8  -1   1 49042.5 1975.62   2
  -8   1  -1 49455.3 1932.52   2
  -9   1  -1 1646.42 429.652   2
   9  -1   1 1202.90 356.731   2
  -9  -1  -1 1284.46 338.665   2
 -10   1  -1 2764.15 526.357   2
  10  -1   1 2438.46 520.581   2
 -10  -1  -1 3040.87 529.261   2
 -11  -1  -1 5546.51 775.878   2
  11  -1   1 5590.97 803.490   2
 -11   1  -1 6075.46 826.859   2
 -12   1  -1 13084.3 1264.39   2
 -12  -1  -1 13107.2 1212.39   2
  12  -1   1 14178.8 1292.10   2
  13  -1   1 6070.96 911.795   2
 -13   1  -1 6463.64 949.956   2
 -13  -1  -1 5659.94 829.468   2
  14   1   1-59.7794 236.583   2
 -14   1  -1-460.852 404.055   2
  14  -1   1 333.081 392.849   2
 -14  -1  -1-114.737 392.607   2
  15  -1   1 9856.79 1233.56   2
 -15   1  -1 10200.6 1228.07   2
  15   1   1 10651.4 1310.84   2
 -15  -1  -1 9695.37 1199.38   2
  16   1   1 57.5768 294.580   2
 -16   1  -1-177.692 525.581   2
 -16  -1  -1-492.087 591.605   2
  16  -1   1 444.633 314.780   2
 -17  -1  -1 3004.69 663.360   2
 -17   1  -1 2523.87 557.565   2
 -18  -1  -1 654.630 263.841   2
 -18   1  -1 1036.64 390.852   2
 -19  -1  -1-633.026 496.678   2
 -19   1  -1-435.855 465.221   2
 -20  -1  -1 4202.31 916.354   2
 -20   1  -1 5609.70 1098.40   2
 -21  -1  -1 406.857 499.922   2
 -21   1  -1 316.747 421.125   2
 -22  -1  -1 1916.95 734.421   2
 -22   1  -1 2896.91 810.148   2
 -23  -1  -1 1012.44 548.224   2
 -23   1  -1 586.008 542.782   2
 -24  -1  -1 1083.11 554.228   2
 -24   1  -1 1019.35 618.740   2
 -25   1  -1-414.745 411.382   2
 -25  -1  -1 558.316 448.332   2
 -26   1  -1-355.696 394.770   2
 -26  -1  -1 342.675 510.342   2
 -27   1  -1 62.3758 370.869   2
 -27  -1  -1-95.8149 439.279   2
 -28  -1  -1-275.684 524.982   2
 -28   1  -1-36.6453 368.166   2
 -28   2   1-1118.87 587.288   2
 -28  -2   1-497.207 540.134   2
 -27  -2   1 1956.25 824.293   2
 -27   2   1 2653.37 939.958   2
 -26  -2   1-283.848 461.556   2
 -26   2   1 77.4821 467.953   2
 -25   2   1 527.657 538.540   2
 -25  -2   1-189.994 310.465   2
 -24  -2   1-422.929 380.576   2
 -24   2   1-153.046 295.579   2
 -23  -2   1 950.664 405.071   2
 -23   2   1 1129.41 457.723   2
 -22   2   1-408.924 556.302   2
 -22  -2   1-89.2687 350.683   2
 -21   2   1 310.601 330.193   2
 -21  -2   1 405.949 325.843   2
 -20  -2   1 4607.61 970.234   2
 -20   2   1 3181.18 851.268   2
 -19  -2   1 1886.85 594.448   2
 -19   2   1 1791.30 500.104   2
 -18   2   1 5254.31 1002.19   2
 -18  -2   1 5142.65 959.934   2
 -17   2   1 4623.87 1020.30   2
 -17  -2   1 2864.97 620.107   2
  16  -2  -1 14721.7 1377.97   1
 -16  -2   1 15867.2 1627.34   2
 -16   2   1 14687.5 1590.08   2
 -15   2   1 1411.58 629.397   2
 -15  -2   1 850.514 407.751   2
 -14   2   1 333.836 499.084   2
 -14  -2   1 657.577 464.205   2
 -13   2   1 47275.8 2582.50   2
 -13  -2   1 44682.7 2434.56   2
 -12  -2   1-143.019 257.252   2
 -12   2   1 100.749 214.036   2
 -11  -2   1 1767.40 512.388   2
 -11   2   1 1523.34 455.358   2
 -10  -2   1 38097.6 2031.94   2
 -10   2   1 43063.5 2126.20   2
  -9  -2   1 25416.5 1564.96   2
  -9   2   1 27422.4 1677.51   2
  -8  -2   1 33907.2 1693.57   2
  -8   2   1 34780.6 1760.32   2
  -7   2   1 1454.14 306.047   2
  -7  -2   1 1647.92 370.604   2
  -6  -2   1 1079.86 280.445   2
  -5  -2   1 22183.5 1070.79   2
  -4  -2   1 2096.04 292.578   2
  -4   2   1 3321.87 354.391   1
  -3  -2   1 118.522 94.7686   2
  -3   2   1 150.794 94.1364   1
  -2  -2   1 882.386 157.693   2
  -3  -2  -1 37069.6 1104.28   2
  -4  -2  -1 229407. 3049.35   2
  -5  -2  -1 4350.25 461.678   2
  -5   2  -1 4532.85 477.284   2
  -6   2  -1 51719.8 1692.09   2
  -6  -2  -1 48544.8 1717.53   2
  -7   2  -1 43279.0 1704.49   2
  -7  -2  -1 44096.6 1707.31   2
  -8   2  -1 708.503 245.584   2
  -8  -2  -1 757.673 267.472   2
  -9  -2  -1 20838.7 1320.41   2
  -9   2  -1 22997.1 1406.93   2
 -10  -2  -1 24999.3 1523.98   2
 -10   2  -1 25678.5 1579.61   2
 -11  -2  -1 230.009 330.184   2
 -11   2  -1 278.927 391.212   2
 -12  -2  -1 63655.6 2690.82   2
 -12   2  -1 64539.8 2761.47   2
 -13   2  -1 315.363 424.635   2
 -13  -2  -1 264.031 325.792   2
 -14   2  -1 26417.2 1938.30   2
 -14  -2  -1 24924.8 1816.47   2
  14   2   1 25278.3 1944.03   2
 -15  -2  -1 486.040 328.586   2
 -15   2  -1 320.835 306.320   2
  15   2   1 41.7882 191.972   2
  16   2   1 7693.54 1170.80   2
 -16  -2  -1 8979.65 1223.45   2
 -16   2  -1 9699.78 1283.99   2
 -17   2  -1 13302.0 1509.08   2
 -17  -2  -1 12867.0 1525.11   2
 -18   2  -1 398.731 321.363   2
 -18  -2  -1 755.911 454.982   2
 -19  -2  -1 1672.55 582.521   2
 -19   2  -1 2321.91 564.274   2
 -20  -2  -1 500.596 341.647   2
 -20   2  -1 113.202 278.648   2
 -21  -2  -1 2231.49 735.411   2
 -21   2  -1 3089.65 858.299   2
 -22  -2  -1 929.416 515.522   2
 -22   2  -1 250.858 353.631   2
 -23   2  -1 64.6290 326.911   2
 -23  -2  -1-827.362 584.588   2
 -24  -2  -1 588.045 403.894   2
 -24   2  -1 898.950 535.342   2
 -25  -2  -1 299.619 404.660   2
 -25   2  -1 128.163 317.998   2
 -26  -2  -1 1382.00 622.142   2
 -26   2  -1 1671.09 778.532   2
 -27   2  -1 100.223 460.758   2
 -27  -2  -1-863.490 627.556   2
 -28  -2  -1 479.255 303.553   2
 -28   2  -1 2390.74 948.737   2
 -29   2  -1 561.106 611.657   2
 -28   3   1 916.521 665.703   2
 -28  -3   1 71.4798 358.643   2
 -27  -3   1-90.1207 378.175   2
 -27   3   1-399.474 400.544   2
 -26   3   1 2592.56 865.718   2
 -26  -3   1 2359.69 914.677   2
 -25   3   1 782.296 571.453   2
 -25  -3   1 589.763 563.022   2
 -24  -3   1-119.520 473.614   2
 -24   3   1 588.903 610.664   2
 -23   3   1 167.248 342.269   2
 -23  -3   1 555.102 474.000   2
 -22  -3   1-301.001 436.303   2
 -22   3   1-804.782 632.404   2
 -21  -3   1-635.085 543.422   2
 -21   3   1-95.1174 609.721   2
 -20  -3   1 989.764 431.042   2
 -20   3   1-538.712 582.555   2
 -19   3   1 774.112 373.613   2
 -19  -3   1 1194.31 488.275   2
 -18   3   1 2636.97 773.983   2
 -18  -3   1 3644.37 930.264   2
 -17   3   1 22285.3 2035.15   2
 -17  -3   1 20935.1 1903.13   2
 -16  -3   1 16520.9 1668.57   2
 -16   3   1 18564.9 1824.93   2
 -15  -3   1 2341.14 711.801   2
 -15   3   1 1189.46 476.326   2
 -14   3   1 15153.1 1530.03   2
 -14  -3   1 14210.6 1442.11   2
 -13   3   1 7939.32 1075.99   2
 -13  -3   1 6750.42 924.347   2
 -12   3   1 76369.5 3119.31   2
 -12  -3   1 69761.1 2886.03   2
 -11   3   1-434.568 270.169   2
 -11  -3   1-202.782 228.947   2
 -10  -3   1 3417.70 588.720   2
 -10   3   1 3161.67 669.676   2
  -9   3   1 21390.3 1454.27   2
  -9  -3   1 17651.1 1282.02   2
  -8  -3   1 59438.9 2188.12   2
  -7  -3   1 1794.39 377.118   2
  -6   3   1 3626.45 439.748   1
  -6  -3   1 3244.69 455.110   2
  -5   3   1 132774. 2599.24   1
  -5  -3   1 126281. 2618.60   2
  -4  -3   1 476.717 205.624   2
  -4   3   1 672.504 210.654   1
  -3   3   1 443568. 4043.37   1
  -3  -3   1 456897. 4095.19   2
   2   3  -1 282526. 2217.77   1
  -2   3   1 281746. 3006.00   1
  -2  -3   1 281114. 2868.09   2
  -1   3   1 242045. 2621.87   1
  -1  -3   1 247957. 2420.55   2
  -1  -3   1 240635. 1894.80   1
   0   3   1 65222.9 1320.15   1
   0  -3   1 63877.0 992.411   1
   1  -3   1 26114.5 714.402   1
   1   3   1 26752.8 851.020   1
  -2   3  -1 34186.1 943.300   1
   2   3   1 36287.3 1057.69   1
  -3  -3  -1 53488.4 1470.57   2
   3   3   1 49997.2 1321.34   1
  -4  -3  -1 148102. 2616.51   2
  -5  -3  -1 18176.1 1007.00   2
  -6  -3  -1 7186.89 684.480   2
  -7   3  -1 18543.3 1160.74   2
  -7  -3  -1 16727.7 1085.34   2
  -8  -3  -1 84612.4 2568.20   2
  -8   3  -1 88988.4 2625.73   2
  -9  -3  -1 17796.7 1246.13   2
  -9   3  -1 18341.8 1266.92   2
 -10  -3  -1 859.407 321.836   2
 -10   3  -1 699.322 281.178   2
 -11   3  -1 25541.5 1677.62   2
 -11  -3  -1 22230.6 1535.92   2
 -12  -3  -1 13458.9 1250.84   2
 -12   3  -1 12146.2 1191.26   2
 -13   3  -1 4284.18 746.220   2
 -13  -3  -1 3826.83 717.980   2
 -14  -3  -1-72.0428 308.115   2
 -14   3  -1 507.154 347.143   2
 -15   3  -1 3613.16 817.843   2
 -15  -3  -1 2361.46 555.927   2
  15   3   1 2807.36 607.990   2
 -16   3  -1 4227.97 887.802   2
 -16  -3  -1 4114.07 822.896   2
 -17   3  -1 6367.14 1130.01   2
 -17  -3  -1 6107.33 1008.70   2
 -18   3  -1 3806.39 849.224   2
 -18  -3  -1 3473.04 759.575   2
 -19   3  -1 6372.76 1106.72   2
 -19  -3  -1 4584.94 898.398   2
 -20  -3  -1 2404.06 712.218   2
 -20   3  -1 3606.95 908.332   2
 -21   3  -1 135.976 323.308   2
 -21  -3  -1 294.720 334.630   2
 -22   3  -1 3101.24 755.856   2
 -22  -3  -1 2039.60 718.092   2
 -23  -3  -1 697.496 552.179   2
 -23   3  -1-432.381 283.390   2
 -24   3  -1 3019.14 876.775   2
 -24  -3  -1 1783.17 650.528   2
 -25  -3  -1 1484.72 725.662   2
 -25   3  -1 574.705 582.046   2
 -26  -3  -1-45.3087 487.757   2
 -26   3  -1-88.7821 513.277   2
 -27  -3  -1 694.357 365.300   2
 -27   3  -1 554.505 498.823   2
 -28   3  -1-159.291 517.739   2
 -28  -3  -1-544.563 573.134   2
 -29   3  -1 1773.05 840.128   2
 -28   4   1-458.622 723.857   2
 -27   4   1 852.116 584.767   2
 -27  -4   1-652.109 585.426   2
 -26   4   1-58.4382 337.207   2
 -26  -4   1 236.068 294.646   2
 -25   4   1 3041.36 961.303   2
 -25  -4   1 1050.30 533.636   2
 -24  -4   1 3221.47 878.434   2
 -24   4   1 4803.09 1165.30   2
 -23   4   1 766.727 391.561   2
 -23  -4   1 794.296 537.095   2
 -22  -4   1 7670.75 1370.26   2
 -22   4   1 7963.11 1483.14   2
 -21  -4   1 2505.53 778.791   2
 -21   4   1 2662.52 868.412   2
 -20  -4   1 942.099 453.823   2
 -20   4   1 1589.23 581.981   2
 -19  -4   1 135.917 409.318   2
 -19   4   1-225.069 445.419   2
 -18   4   1 273.575 372.538   2
 -18  -4   1 455.400 256.620   2
 -17   4   1 545.683 319.304   2
 -17  -4   1 1383.32 470.622   2
 -16  -4   1 1099.54 388.034   2
 -16   4   1 751.854 289.357   2
 -15  -4   1 10736.9 1301.45   2
 -15   4   1 10123.7 1325.68   2
  15  -4  -1 11030.8 1192.08   1
  15   4  -1 10344.2 1322.65   2
 -14   4   1 424.004 253.469   2
 -14  -4   1 330.413 270.433   2
 -13   4   1 28292.8 1996.61   2
 -13  -4   1 28764.5 1943.53   2
 -12  -4   1 2124.88 569.977   2
 -12   4   1 1960.73 577.370   2
 -11  -4   1 34733.8 1962.79   2
 -11   4   1 33292.2 2049.07   2
 -10  -4   1 4063.62 629.956   2
  -9  -4   1 10720.7 987.739   2
  -8  -4   1 17794.3 1231.94   2
  -7  -4   1 9674.57 848.303   2
  -7   4   1 9148.66 772.444   1
  -6  -4   1 70460.7 2147.34   2
  -6   4   1 67297.8 2055.28   1
  -5   4   1 167.366 237.480   1
  -5  -4   1 671.150 300.527   2
  -4   4   1 993198. 7028.66   1
   4   4  -1 996950. 5663.44   1
  -3  -4   1 135159. 2397.58   2
  -3   4   1 132403. 2391.58   1
   3   4  -1 133015. 1894.34   1
  -2  -4   1 304366. 3296.08   2
   2   4  -1 294089. 2608.34   1
  -2  -4   1 298315. 2672.35   1
  -1   4   1 5973.67 482.688   1
   1   4  -1 5894.77 356.497   1
  -1  -4   1 5548.13 417.440   2
  -1  -4   1 5537.81 342.793   1
   0  -4   1 7697.73 422.697   1
   0   4  -1 8062.10 434.381   1
   0   4   1 7501.09 494.931   1
   1   4   1 26352.0 962.295   1
  -1   4  -1 25082.8 818.921   1
   1  -4   1 24561.3 799.909   1
   2  -4   1 202771. 2508.54   1
   2   4   1 214458. 2772.66   1
  -2   4  -1 203801. 2566.74   1
  -2  -4  -1 215481. 3037.97   2
  -3   4  -1 22827.2 935.763   1
  -3  -4  -1 20810.0 1000.99   2
   3  -4   1 23577.1 923.600   1
   3   4   1 21838.9 924.680   1
   4   4   1 211573. 3070.14   1
  -4  -4  -1 212401. 3382.91   2
  -4   4  -1 216603. 3101.20   1
   4  -4   1 215742. 3057.09   1
  -5  -4  -1 4493.76 495.961   2
   5  -4   1 4634.85 462.141   1
   5   4   1 4666.05 480.638   1
  -6  -4  -1 1061.83 268.156   2
  -7  -4  -1 22895.5 1305.32   2
  -8   4  -1 12214.2 972.150   2
  -8  -4  -1 12649.1 1024.46   2
  -9  -4  -1 7016.79 814.283   2
  -9   4  -1 7750.20 851.647   2
 -10  -4  -1 10668.7 1048.80   2
 -10   4  -1 12068.5 1106.40   2
 -11  -4  -1 2682.72 574.661   2
 -11   4  -1 2537.18 575.741   2
 -12  -4  -1 65153.1 2768.79   2
 -12   4  -1 67863.5 2899.51   2
 -13   4  -1-229.729 298.834   2
 -13  -4  -1 124.517 185.932   2
  14  -4   1 3830.99 672.565   1
 -14  -4  -1 3314.17 620.861   2
 -14   4  -1 3385.82 758.043   2
  15  -4   1 2478.42 549.248   1
  15   4   1 2601.38 715.460   2
 -15  -4  -1 2229.86 577.295   2
 -15   4  -1 2956.83 772.356   2
 -16  -4  -1 7874.35 1086.24   2
 -16   4  -1 8815.08 1282.23   2
 -17  -4  -1 3605.92 760.347   2
 -17   4  -1 4898.65 996.131   2
 -18  -4  -1 232.571 334.757   2
 -18   4  -1 207.471 442.185   2
 -19   4  -1 2874.46 797.123   2
 -19  -4  -1 2526.60 726.757   2
 -20  -4  -1-146.545 414.222   2
 -20   4  -1-449.045 605.480   2
 -21  -4  -1 3581.01 886.401   2
 -21   4  -1 5093.91 1029.94   2
 -22  -4  -1 762.851 376.685   2
 -22   4  -1 870.204 474.491   2
 -23  -4  -1 1561.17 670.630   2
 -23   4  -1 2242.59 721.273   2
 -24   4  -1 2102.29 738.727   2
 -24  -4  -1 2708.38 772.405   2
 -25  -4  -1 1533.73 569.601   2
 -25   4  -1 1738.76 709.765   2
 -26   4  -1 747.201 493.383   2
 -26  -4  -1 1443.00 728.132   2
 -27  -4  -1 90.9636 398.640   2
 -27   4  -1-268.780 598.247   2
 -28  -4  -1 1814.35 764.074   2
 -28   4  -1 2475.33 871.562   2
 -28   5   1 120.900 540.418   2
 -27  -5   1 347.862 531.551   2
 -27   5   1-1101.68 704.956   2
 -26  -5   1 1738.37 862.106   2
 -26   5   1 3440.34 1077.05   2
 -25  -5   1 193.059 316.460   2
 -25   5   1-624.824 589.252   2
 -24   5   1 74.7167 434.955   2
 -24  -5   1-754.247 596.672   2
 -23  -5   1-176.338 278.320   2
 -23   5   1 181.458 324.444   2
 -22  -5   1-597.349 534.882   2
 -22   5   1 264.546 459.313   2
 -21   5   1 5732.48 1202.93   2
 -21  -5   1 4438.58 958.375   2
 -20   5   1 684.819 440.269   2
 -20  -5   1 28.8881 451.001   2
 -19   5   1 232.655 420.925   2
 -19  -5   1 1140.38 516.078   2
 -18   5   1 1802.42 430.775   2
 -18  -5   1 2128.14 647.336   2
 -17  -5   1 5725.81 1032.62   2
 -17   5   1 5649.16 1038.08   2
 -16   5   1 1447.66 578.901   2
 -16  -5   1 644.724 357.020   2
 -15   5   1 2511.86 723.771   2
 -15  -5   1 1570.14 509.393   2
 -14  -5   1 22394.0 1864.52   2
  14   5  -1 26228.5 2045.66   2
  14  -5  -1 21238.4 1655.84   1
 -14   5   1 24474.3 1989.14   2
 -13  -5   1 7098.87 1034.95   2
 -13   5   1 8288.74 1139.60   2
 -12  -5   1 21233.7 1653.59   2
 -12   5   1 24377.1 1833.27   2
 -11  -5   1 939.034 313.132   2
 -10  -5   1 269.666 156.869   2
  -9  -5   1 58820.9 2357.87   2
  -8   5   1 9253.97 819.787   1
  -8  -5   1 9428.97 917.579   2
  -7  -5   1 110137. 2924.26   2
  -7   5   1 111161. 2888.03   1
  -6  -5   1 1443.59 364.212   2
  -6   5   1 2282.97 356.413   1
   5   5  -1 167402. 2653.31   1
  -5   5   1 167326. 3246.51   1
  -5  -5   1 168692. 3208.79   2
   4   5  -1 70999.5 1616.84   1
  -4  -5   1 71796.4 1983.63   2
  -4   5   1 74003.0 2034.02   1
  -3  -5   1 8006.41 523.145   1
  -3  -5   1 7823.77 628.129   2
  -3   5   1 7905.39 631.918   1
   3   5  -1 7466.64 483.497   1
  -2   5   1 5964.26 529.703   1
  -2  -5   1 6783.02 455.431   1
   2   5  -1 6454.58 438.362   1
  -2  -5   1 6987.13 543.300   2
  -1  -5   1 71449.1 1443.94   1
  -1   5   1 71022.6 1755.81   1
   1   5  -1 69683.2 1409.46   1
   0  -5   1 246.079 72.1880   1
   0  -5  -1 348.920 130.117   1
   0   5   1 69.6907 175.424   1
   0   5  -1 458.504 122.124   1
  -1   5  -1 30479.3 1019.14   1
  -1  -5  -1 29777.5 1105.08   1
   1  -5   1 30449.6 998.973   1
   1   5   1 29031.4 1101.52   1
   2   5   1 49144.7 1451.26   1
  -2   5  -1 47475.4 1338.04   1
  -2  -5  -1 48223.8 1443.59   1
   2  -5   1 47436.1 1318.59   1
   3  -5   1 80031.8 1830.24   1
  -3   5  -1 77123.6 1853.83   1
  -3  -5  -1 87661.9 2026.52   1
   3   5   1 84743.9 1965.46   1
  -3  -5  -1 86499.6 2186.35   2
  -4   5  -1 72614.8 1918.23   1
   4  -5   1 73530.8 1861.92   1
  -4  -5  -1 69557.3 2049.80   2
   4   5   1 69382.2 1873.36   1
  -5   5  -1 36655.2 1437.52   1
   5   5   1 39089.4 1457.65   1
   5  -5   1 37658.1 1439.59   1
  -5  -5  -1 40947.0 1645.76   2
   6   5   1 110.137 209.616   1
   6  -5   1 622.301 209.308   1
  -6  -5  -1 631.705 156.840   2
  -7  -5  -1 18433.8 1204.11   2
   7  -5   1 21024.1 1215.08   1
   7   5   1 17816.7 1071.13   1
  -8  -5  -1 43888.1 1983.20   2
   8  -5   1 46564.1 1894.58   1
   9  -5   1 39029.6 1816.87   1
  -9  -5  -1 38299.1 1917.77   2
 -10   5  -1 13862.1 1176.29   2
 -10  -5  -1 13801.6 1228.57   2
  10  -5   1 16634.9 1240.85   1
  11  -5   1 1922.85 431.226   1
 -11  -5  -1 2653.08 537.995   2
 -11   5  -1 3435.30 622.763   2
 -12  -5  -1 88.7497 220.796   2
 -12   5  -1 206.930 307.423   2
  12  -5   1 17.9426 230.818   1
  13  -5   1 39544.1 2173.80   1
 -13   5  -1 41345.3 2425.89   2
 -13  -5  -1 38312.2 2261.68   2
  14   5   1 705.621 371.123   2
  14  -5   1 359.701 246.299   1
 -14   5  -1 502.659 328.465   2
 -14  -5  -1 802.119 374.356   2
 -15   5  -1 1173.35 459.168   2
 -15  -5  -1 278.512 292.539   2
 -16  -5  -1 10658.6 1291.33   2
 -16   5  -1 11335.0 1378.98   2
 -17  -5  -1 664.879 364.163   2
 -17   5  -1 2113.89 663.527   2
 -18  -5  -1 547.703 368.340   2
 -18   5  -1-503.079 450.517   2
 -19   5  -1 1.74358 248.237   2
 -19  -5  -1-347.993 519.387   2
 -20  -5  -1 1895.66 636.537   2
 -20   5  -1 1634.65 672.262   2
 -21   5  -1-333.847 347.510   2
 -21  -5  -1-461.739 427.640   2
 -22  -5  -1 2679.63 802.682   2
 -22   5  -1 2885.14 840.994   2
 -23  -5  -1 65.8385 315.864   2
 -23   5  -1-240.483 518.685   2
 -24   5  -1 443.307 308.946   2
 -24  -5  -1 311.896 348.173   2
 -25   5  -1 1060.09 595.636   2
 -25  -5  -1 2066.22 782.685   2
 -26   5  -1-530.017 582.267   2
 -26  -5  -1 223.360 411.019   2
 -27  -5  -1 424.864 355.652   2
 -27   5  -1 380.172 618.613   2
 -28   5  -1 176.407 369.902   2
 -28   6   1 1547.93 717.756   2
 -27  -6   1 1.30652 372.563   2
 -27   6   1 556.920 513.971   2
 -26  -6   1 790.999 641.079   2
 -26   6   1 1099.76 393.927   2
 -25  -6   1 819.993 599.449   2
 -25   6   1-368.695 545.781   2
 -24   6   1 507.762 406.147   2
 -24  -6   1 2149.37 849.118   2
 -23   6   1 220.238 329.865   2
 -23  -6   1 777.230 559.730   2
 -22   6   1 1538.90 564.138   2
 -22  -6   1 1615.78 713.534   2
 -21  -6   1 3651.84 988.950   2
 -21   6   1 4172.43 1089.00   2
 -20   6   1 273.653 298.288   2
 -20  -6   1-9.14268 307.003   2
 -19  -6   1-222.688 284.081   2
 -19   6   1-87.8428 401.841   2
 -18   6   1 4363.32 954.138   2
 -18  -6   1 3803.07 908.640   2
 -17   6   1 4589.41 961.569   2
 -17  -6   1 3769.34 874.655   2
 -16  -6   1-230.251 405.315   2
 -16   6   1-240.696 413.643   2
 -15   6   1 1019.68 372.430   2
 -15  -6   1 571.218 243.343   2
 -14   6   1-375.579 435.254   2
 -14  -6   1-103.261 340.743   2
  14   6  -1-478.526 496.818   2
  13  -6  -1 3890.08 699.063   1
 -13  -6   1 2575.51 533.740   2
 -13   6   1 2508.55 587.404   2
  13   6  -1 3225.72 729.819   2
 -12  -6   1 2084.61 512.568   2
 -11  -6   1 3397.25 587.053   2
 -10  -6   1 1240.56 442.568   2
  -9  -6   1 29393.0 1768.57   2
  -8   6   1-9.70313 268.989   1
  -8  -6   1 1505.94 442.574   2
   7   6  -1 4621.23 541.097   1
  -7  -6   1 4856.71 664.980   2
  -7   6   1 4898.89 627.866   1
   6   6  -1 55988.4 1711.84   1
  -6  -6   1 59407.6 2139.46   2
   5   6  -1 554.072 218.222   1
  -5  -6   1 223.487 170.965   2
  -5   6   1 333.520 209.822   1
  -4  -6   1 20310.6 1160.11   2
   4  -6  -1 18673.7 1060.28   1
  -4   6   1 17441.0 1052.99   1
   4   6  -1 19630.4 910.595   1
   3  -6  -1 15558.8 925.301   1
  -3   6   1 15138.4 944.618   1
   3   6  -1 16251.6 798.837   1
   3   6  -1 17246.0 1001.98   2
  -3  -6   1 15449.2 943.055   2
  -3  -6   1 15730.8 799.113   1
   2  -6  -1 3300.99 424.337   1
   2   6  -1 3048.51 330.139   1
   2   6  -1 2875.57 394.966   2
  -2  -6   1 2926.17 374.333   2
  -2   6   1 3038.20 404.040   1
  -2  -6   1 3197.67 342.186   1
  -1   6   1 16714.8 919.988   1
  -1  -6   1 16448.4 771.077   1
   1   6  -1 16395.9 773.846   1
   1  -6  -1 16836.5 933.477   1
   1   6  -1 15863.2 906.841   2
   0  -6   1 30760.6 1065.35   1
   0   6  -1 32069.0 1099.43   1
   0  -6  -1 29635.4 1211.84   1
   0   6  -1 30797.1 1196.84   2
   0   6   1 30966.7 1241.59   1
   1  -6   1 7626.50 546.835   1
  -1  -6  -1 7963.48 631.555   1
   1   6   1 7866.54 612.345   1
  -1   6  -1 8952.26 603.786   1
   2  -6   1 50963.8 1476.41   1
   2   6   1 50935.6 1604.51   1
  -2   6  -1 50131.7 1492.16   1
  -2  -6  -1 50525.1 1588.94   1
  -3  -6  -1 13039.2 824.298   1
   3   6   1 12583.4 819.172   1
  -3   6  -1 14402.4 849.530   1
  -3  -6  -1 11130.8 831.751   2
   3  -6   1 14719.1 831.735   1
  -4  -6  -1 29789.0 1296.60   1
  -4   6  -1 26271.3 1205.92   1
   4   6   1 29050.3 1266.18   1
  -4  -6  -1 28316.4 1400.20   2
   4  -6   1 28072.7 1230.08   1
  -5  -6  -1 7881.49 772.141   2
   5  -6   1 5320.88 578.022   1
  -5   6  -1 4294.35 517.205   1
   5   6   1 7101.75 673.142   1
  -6   6  -1 13852.2 973.587   1
  -6  -6  -1 14726.9 1078.70   2
   6  -6   1 14956.4 992.365   1
   6   6   1 14999.9 998.675   1
   7   6   1 14415.9 1044.61   1
   7  -6   1 12874.6 992.541   1
  -7  -6  -1 16002.2 1210.44   2
   8  -6   1 3211.74 530.933   1
   8   6   1 3122.13 498.814   1
  -8  -6  -1 2981.09 540.286   2
  -9  -6  -1 15591.3 1266.43   2
   9  -6   1 11727.6 1059.00   1
 -10  -6  -1 2091.17 492.849   2
  10  -6   1 1483.21 359.398   1
 -11   6  -1 2341.96 601.671   2
 -11  -6  -1 2184.92 526.708   2
  11  -6   1 1932.08 446.531   1
 -12  -6  -1 24315.6 1751.73   2
 -12   6  -1 25714.7 1812.09   2
  12  -6   1 23552.7 1630.97   1
 -13  -6  -1 1028.36 366.163   2
 -13   6  -1 1751.07 469.519   2
  14  -6   1-187.435 330.465   1
 -14  -6  -1-499.184 502.923   2
 -14   6  -1-193.392 332.394   2
 -15   6  -1-145.202 268.023   2
 -15  -6  -1-292.271 446.819   2
 -16  -6  -1 1663.27 507.779   2
 -16   6  -1 1749.64 619.500   2
 -17   6  -1 317.847 365.202   2
 -17  -6  -1 476.989 296.958   2
 -18  -6  -1 5515.89 1017.73   2
 -18   6  -1 6508.89 1114.77   2
 -19  -6  -1 354.332 400.863   2
 -19   6  -1 645.219 520.736   2
 -20  -6  -1 557.434 366.027   2
 -20   6  -1 1413.64 666.972   2
 -21  -6  -1 1245.70 579.682   2
 -21   6  -1 1401.15 726.247   2
 -22   6  -1 388.331 402.516   2
 -22  -6  -1 855.603 428.746   2
 -23   6  -1 2503.31 910.869   2
 -23  -6  -1 1293.54 604.372   2
 -24  -6  -1 651.855 590.441   2
 -24   6  -1-355.130 522.704   2
 -25   6  -1 1510.83 752.787   2
 -25  -6  -1 1319.26 662.904   2
 -26   6  -1 404.942 454.250   2
 -26  -6  -1-137.086 297.537   2
 -27  -6  -1 953.655 464.728   2
 -27   6  -1 1303.81 597.538   2
 -28   6  -1 191.242 502.693   2
 -27   7   1 746.320 514.467   2
 -26   7   1-304.834 368.040   2
 -26  -7   1 856.632 629.629   2
 -25   7   1 716.474 561.686   2
 -25  -7   1 240.247 353.990   2
 -24   7   1-302.952 546.027   2
 -24  -7   1-603.054 600.057   2
 -23  -7   1 1084.84 628.955   2
 -23   7   1 821.019 301.412   2
 -22  -7   1 297.471 244.367   2
 -22   7   1 763.637 460.963   2
 -21  -7   1 142.431 291.336   2
 -21   7   1 698.733 466.019   2
 -20  -7   1 395.004 300.290   2
 -20   7   1 326.777 333.223   2
 -19   7   1 858.756 492.799   2
 -19  -7   1 427.033 347.094   2
 -18   7   1 3187.07 847.786   2
 -18  -7   1 2993.59 797.181   2
 -17  -7   1 6141.67 1072.45   2
 -17   7   1 7089.23 1250.93   2
 -16   7   1 742.955 578.030   2
 -16  -7   1-82.7569 313.232   2
 -15   7   1 2832.43 816.064   2
 -15  -7   1 2973.08 711.132   2
 -14   7   1 630.617 282.734   2
 -14  -7   1 441.248 254.797   2
  13   7  -1 1986.67 588.341   2
 -13  -7   1 2089.79 588.258   2
  13  -7  -1 695.612 315.541   1
  12   7  -1 647.080 346.215   2
  12  -7  -1 872.788 371.478   1
 -12  -7   1 353.912 246.421   2
 -11  -7   1 1085.31 354.222   2
  11  -7  -1 2076.08 516.471   1
  11   7  -1 1496.06 509.232   2
 -10  -7   1 3734.30 657.968   2
  10  -7  -1 3973.66 617.761   1
   9  -7  -1 12990.9 1103.87   1
   9   7  -1 11899.1 947.403   1
  -9   7   1 12514.9 1092.47   1
  -9  -7   1 11624.3 1138.09   2
   8   7  -1 9.39314 229.513   1
  -8   7   1-209.571 355.361   1
   8  -7  -1 246.270 184.754   1
  -8  -7   1 237.076 178.284   2
  -7  -7   1 4006.95 565.887   2
   7   7  -1 4696.59 549.804   1
  -7   7   1 4610.77 632.236   1
   7  -7  -1 5507.17 700.872   1
  -6   7   1 1478.59 345.230   1
   6   7  -1 1760.62 319.966   1
   6   7  -1 1900.82 426.745   2
   6  -7  -1 1725.88 348.652   1
  -6  -7   1 1606.09 348.955   2
   5   7  -1 3152.27 486.932   2
  -5  -7   1 3972.51 546.352   2
   5  -7  -1 3475.54 504.101   1
  -5   7   1 3598.17 526.423   1
   5   7  -1 3138.01 402.819   1
   4  -7  -1 12796.2 920.377   1
   4   7  -1 11490.7 737.126   1
  -4   7   1 12388.9 929.420   1
   4   7  -1 10399.7 868.920   2
  -4  -7   1 10016.3 829.094   2
   3   7  -1 39986.3 1353.28   1
  -3  -7   1 38892.1 1578.68   2
  -3   7   1 41852.4 1647.69   1
   3  -7  -1 40191.5 1607.90   1
  -3  -7   1 39986.5 1358.60   1
   3   7  -1 40747.4 1646.95   2
   2   7  -1 16141.3 1013.72   2
   2   7  -1 13377.2 758.694   1
  -2  -7   1 15033.8 812.017   1
   2  -7  -1 14134.7 925.315   1
  -2   7   1 13921.3 919.204   1
   1   7  -1 18073.5 1020.37   2
   1  -7  -1 16892.0 995.657   1
  -1   7   1 15123.5 950.300   1
  -1  -7   1 16221.0 848.943   1
   1   7  -1 15625.4 842.686   1
   0  -7   1 7687.98 592.942   1
   0   7   1 7189.29 631.748   1
   0   7  -1 6948.42 565.030   1
   0   7  -1 7871.76 656.127   2
   0  -7  -1 6921.39 631.625   1
  -1   7  -1 2253.36 311.738   1
  -1  -7  -1 1806.68 332.517   1
   1  -7   1 1704.04 268.170   1
   1   7   1 2033.40 347.666   1
  -2   7  -1 2841.70 374.038   1
  -2  -7  -1 2468.57 365.994   1
   2  -7   1 2843.42 371.538   1
   2   7   1 2448.26 372.735   1
   3  -7   1 18539.1 998.000   1
   3   7   1 19326.2 1064.44   1
  -3   7  -1 17245.4 983.812   1
  -3  -7  -1 21341.2 1137.31   1
   4   7   1 28569.7 1315.68   1
   4  -7   1 28240.1 1306.04   1
  -4  -7  -1 28902.5 1364.79   1
  -4   7  -1 29096.5 1348.05   1
  -4  -7  -1 26103.1 1418.59   2
  -5   7  -1 12021.8 916.589   1
   5  -7   1 12344.0 902.783   1
   5   7   1 11556.0 862.923   1
  -5  -7  -1 13444.0 1040.05   2
   6   7   1 5817.45 629.307   1
  -6  -7  -1 5998.30 729.032   2
   6  -7   1 4727.05 579.614   1
  -6   7  -1 4313.09 568.851   1
  -7  -7  -1 3623.90 566.861   2
   7   7   1 3245.08 488.405   1
   7  -7   1 4121.43 554.408   1
   8   7   1-18.0136 170.207   1
   8  -7   1-18.6816 180.010   1
  -8  -7  -1-116.323 273.122   2
   9  -7   1 477.476 205.438   1
  -9  -7  -1-9.71098 371.172   2
   9   7   1 526.609 179.132   1
  10  -7   1 22767.4 1526.76   1
 -10  -7  -1 19838.1 1531.64   2
  10   7   1 22280.1 1447.13   1
  11   7   1 2998.28 526.602   1
  11  -7   1 3254.70 605.225   1
 -11  -7  -1 2378.11 518.803   2
 -12  -7  -1 1438.83 437.223   2
  12  -7   1 1078.37 428.759   1
 -13   7  -1-241.371 379.582   2
  13   7   1 87.6553 193.753   2
 -13  -7  -1-151.513 321.386   2
 -14  -7  -1-298.114 358.488   2
 -14   7  -1 488.113 400.890   2
 -15  -7  -1 1521.26 529.100   2
 -15   7  -1 640.766 308.172   2
 -16  -7  -1 225.361 240.432   2
 -16   7  -1 742.424 366.539   2
 -17  -7  -1 102.466 343.911   2
 -17   7  -1-42.8532 499.013   2
 -18   7  -1-26.6179 344.489   2
 -18  -7  -1-219.381 538.698   2
 -19   7  -1 3129.83 913.718   2
 -19  -7  -1 2329.10 715.839   2
 -20   7  -1 533.303 443.243   2
 -20  -7  -1-840.944 484.236   2
 -21  -7  -1 1004.63 586.814   2
 -21   7  -1 350.604 355.270   2
 -22   7  -1 890.359 560.414   2
 -22  -7  -1 161.500 281.828   2
 -23  -7  -1-270.171 284.075   2
 -23   7  -1-303.962 389.892   2
 -24  -7  -1-209.151 384.987   2
 -24   7  -1-992.150 836.260   2
 -25  -7  -1-141.401 490.299   2
 -25   7  -1 483.526 448.297   2
 -26  -7  -1 271.995 339.304   2
 -26   7  -1-54.4376 576.015   2
 -27   7  -1 696.088 605.680   2
 -28   7  -1 760.393 503.987   2
 -27   8   1-312.711 568.599   2
 -26  -8   1-178.785 409.333   2
 -26   8   1 202.569 335.310   2
 -25  -8   1 1237.06 581.314   2
 -25   8   1 1360.72 677.060   2
 -24   8   1 83.9030 523.609   2
 -24  -8   1 692.600 437.461   2
 -23  -8   1-270.293 631.486   2
 -23   8   1-156.519 507.501   2
 -22   8   1 177.376 610.789   2
 -22  -8   1 460.121 346.982   2
 -21  -8   1 517.274 309.602   2
 -21   8   1 1435.56 679.170   2
 -20  -8   1 3747.20 871.353   2
 -20   8   1 3080.88 878.608   2
 -19   8   1-276.598 558.125   2
 -19  -8   1 53.5987 486.559   2
 -18   8   1 2641.97 840.837   2
 -18  -8   1 1117.31 305.359   2
 -17  -8   1 1329.26 508.105   2
 -17   8   1 1397.61 622.837   2
 -16  -8   1 10651.4 1401.64   2
 -16   8   1 10482.0 1510.57   2
 -15  -8   1-459.863 495.706   2
 -15   8   1-156.832 331.800   2
 -14  -8   1 8686.38 1145.25   2
 -13  -8   1-115.083 318.806   2
 -12  -8   1-544.404 382.400   2
  12   8  -1-0.67793 197.749   2
  12   8  -1-226.001 325.113   1
  12  -8  -1 230.660 204.945   1
  11   8  -1 3681.06 575.470   1
 -11  -8   1 3297.76 626.471   2
  11   8  -1 3227.88 671.178   2
  11  -8  -1 3659.94 641.641   1
  10   8  -1 1383.97 459.122   2
  10  -8  -1 4258.95 652.385   1
 -10  -8   1 2329.78 560.265   2
  10   8  -1 2818.50 469.146   1
 -10   8   1 4889.58 733.642   1
   9   8  -1-67.6134 135.823   1
   9  -8  -1 160.433 231.978   1
   9   8  -1 227.696 208.562   2
  -9  -8   1 340.980 374.013   2
  -9   8   1-120.095 233.553   1
  -8   8   1 71031.9 2707.31   1
  -8  -8   1 65651.1 2603.26   2
   8   8  -1 66586.3 2220.29   1
   8  -8  -1 71561.0 2631.22   1
  -7   8   1 1030.89 356.134   1
   7  -8  -1 840.914 321.160   1
  -7  -8   1 765.993 301.247   2
   7   8  -1 467.512 192.964   1
  -6  -8   1 63141.4 2354.89   2
   6  -8  -1 69808.7 2425.94   1
   6   8  -1 65495.0 2000.10   1
  -6   8   1 73054.3 2545.79   1
   5  -8  -1 270.996 130.424   1
  -5  -8   1 112.676 208.527   2
   5   8  -1 610.394 207.966   1
  -5   8   1 704.737 276.867   1
   4   8  -1 19315.5 1029.60   1
  -4  -8   1 19710.5 1057.50   1
  -4  -8   1 18145.1 1187.23   2
   4  -8  -1 20243.5 1222.22   1
  -4   8   1 18779.4 1197.81   1
   4   8  -1 19232.7 1264.05   2
  -3   8   1 671.862 245.217   1
  -3  -8   1 626.276 176.731   1
   3  -8  -1 1106.26 288.757   1
   3   8  -1 882.064 255.882   2
   3   8  -1 890.851 182.133   1
   2   8  -1 980.862 291.679   2
   2   8  -1 792.014 224.244   1
   2  -8  -1 667.441 228.554   1
  -2   8   1 908.411 232.411   1
  -2  -8   1 668.039 180.023   1
   1   8  -1 9984.83 711.898   1
   1  -8  -1 9293.85 785.143   1
  -1   8   1 9599.08 800.905   1
  -1  -8   1 9576.74 705.540   1
   1   8  -1 9148.69 799.213   2
   0   8   1 3693.14 498.144   1
   0  -8   1 4400.96 480.958   1
   0   8  -1 4587.24 549.469   2
   0  -8  -1 4123.87 524.955   1
   0   8  -1 3902.21 458.105   1
  -1  -8  -1 2162.02 367.921   1
  -1   8  -1 2568.28 391.080   1
   1  -8   1 2281.59 358.406   1
   1   8   1 2237.36 386.322   1
   2   8   1 12590.4 892.965   1
  -2  -8  -1 12042.7 880.746   1
   2  -8   1 12997.9 858.485   1
  -2   8  -1 13998.8 903.632   1
   3  -8   1 7833.59 684.517   1
  -3  -8  -1 8221.10 737.424   1
  -3   8  -1 7613.60 703.917   1
   3   8   1 7945.89 714.214   1
  -4   8  -1 479.876 181.782   1
  -4  -8  -1 1181.21 302.593   1
   4   8   1 1195.78 299.752   1
   4  -8   1 700.965 227.732   1
  -5  -8  -1 177.675 152.813   2
   5   8   1 166.941 168.823   1
  -5   8  -1 412.779 197.040   1
   5  -8   1 472.225 201.027   1
  -5  -8  -1 167.033 169.711   1
  -6  -8  -1 27581.5 1630.43   2
   6  -8   1 29244.7 1508.88   1
   6   8   1 27200.2 1429.32   1
  -6   8  -1 30162.0 1570.54   1
  -7  -8  -1 3728.61 608.558   2
   7  -8   1 3368.42 554.496   1
  -7   8  -1 3181.63 511.000   1
   7   8   1 4269.31 595.320   1
  -8  -8  -1 353.078 255.646   2
   8   8   1 266.785 168.893   1
   8  -8   1 87.4001 118.864   1
   9  -8   1 65.6424 140.349   1
   9   8   1 669.759 320.462   1
  -9  -8  -1 563.371 259.724   2
  10   8   1 2816.54 536.083   1
  10  -8   1 2730.48 577.354   1
 -10  -8  -1 3084.31 647.613   2
  11  -8   1 35.5722 136.119   1
  11   8   1 326.786 183.536   1
 -11  -8  -1 525.361 214.491   2
  11   8   1 525.193 306.791   2
  12   8   1 1158.38 380.744   1
  12   8   1 1405.49 513.204   2
 -12  -8  -1 475.275 204.592   2
  12  -8   1 781.366 298.481   1
  13   8   1 1583.52 388.672   1
 -13   8  -1 1187.20 420.787   2
 -13  -8  -1 1382.76 417.614   2
 -14   8  -1 7849.39 1135.91   2
 -14  -8  -1 6826.50 1048.65   2
  14   8   1 5811.33 856.561   1
 -15   8  -1 783.392 402.868   2
 -15  -8  -1 386.605 319.650   2
 -16  -8  -1 830.699 331.828   2
 -16   8  -1 1874.68 621.049   2
 -17   8  -1 263.122 352.920   2
 -17  -8  -1 359.490 426.139   2
 -18   8  -1-553.275 497.509   2
 -18  -8  -1-131.461 443.616   2
 -19  -8  -1 407.237 346.771   2
 -19   8  -1-880.998 565.612   2
 -20   8  -1-692.237 518.488   2
 -20  -8  -1 76.1497 396.540   2
 -21   8  -1 93.4273 321.216   2
 -21  -8  -1-793.190 554.383   2
 -22   8  -1-408.573 472.802   2
 -22  -8  -1-190.718 399.345   2
 -23   8  -1-149.502 457.286   2
 -23  -8  -1-367.123 620.445   2
 -24  -8  -1-184.222 564.004   2
 -24   8  -1-431.865 617.335   2
 -25  -8  -1-166.793 544.436   2
 -25   8  -1 72.1549 500.258   2
 -26  -8  -1 952.985 747.935   2
 -26   8  -1 1483.00 793.419   2
 -27   8  -1 655.753 669.758   2
 -28   8  -1 749.594 443.289   2
 -27   9   1-297.482 547.809   2
 -26   9   1-81.1063 445.593   2
 -25  -9   1 1089.70 532.869   2
 -25   9   1 1424.40 716.271   2
 -24  -9   1 449.121 514.994   2
 -24   9   1 1565.77 809.714   2
 -23  -9   1 2451.36 800.905   2
 -23   9   1 1957.28 757.898   2
 -22   9   1 788.099 487.651   2
 -22  -9   1 871.318 523.442   2
 -21   9   1 4037.78 1031.98   2
 -21  -9   1 3043.77 752.061   2
 -20   9   1-393.754 452.613   2
 -20  -9   1-43.3721 465.736   2
 -19   9   1 467.497 393.178   2
 -19  -9   1 331.039 240.778   2
 -18   9   1-239.513 361.119   2
 -18  -9   1-249.795 344.012   2
 -17   9   1 1021.93 593.174   2
 -17  -9   1 20.4640 545.714   2
 -16   9   1 1651.14 806.955   2
 -16  -9   1 635.277 432.092   2
  15   9  -1 4491.94 757.371   1
 -15  -9   1 3333.49 760.573   2
 -14  -9   1 11300.3 1394.15   2
  14   9  -1 10701.8 1187.03   1
 -13  -9   1 9519.57 1231.27   2
  13   9  -1 8013.54 966.211   1
 -12  -9   1 610.848 395.226   2
  12   9  -1 228.898 223.631   1
 -11  -9   1 973.780 400.702   2
  11  -9  -1 658.010 273.703   1
  11   9  -1 796.129 309.435   1
  11   9  -1 658.388 325.284   2
  10   9  -1 5451.94 700.367   1
  10   9  -1 3778.73 720.176   2
  10  -9  -1 6580.96 867.180   1
 -10  -9   1 5181.52 834.334   2
 -10   9   1 6188.80 822.134   1
   9   9  -1 31599.1 2021.27   2
   9   9  -1 38726.6 1772.95   1
   9  -9  -1 38533.8 2045.08   1
  -9  -9   1 40012.0 2168.95   2
  -9   9   1 38061.8 2094.28   1
  -8  -9   1 6093.99 847.069   2
   8   9  -1 4805.08 769.954   2
  -8   9   1 5426.38 765.018   1
   8  -9  -1 5705.09 765.117   1
   8   9  -1 6350.71 700.785   1
  -7   9   1 57538.0 2422.84   1
  -7  -9   1 58667.4 2471.03   2
   7   9  -1 58357.4 2032.42   1
   7  -9  -1 59191.5 2394.54   1
   6   9  -1 2926.67 461.131   1
  -6   9   1 3023.91 553.377   1
  -6  -9   1 3450.35 620.726   2
   6  -9  -1 2883.88 541.904   1
   5  -9  -1 304.101 129.812   1
  -5   9   1 348.345 165.194   1
   5   9  -1 398.845 183.427   1
  -5  -9   1-8.13778 289.898   2
  -4   9   1 2376.22 476.543   1
  -4  -9   1 2514.14 401.166   1
   4  -9  -1 2214.40 414.400   1
   4   9  -1 2296.42 362.507   1
   3   9  -1 28898.1 1311.18   1
  -3   9   1 29339.4 1534.98   1
  -3  -9   1 28539.6 1321.84   1
   3  -9  -1 28001.2 1487.23   1
   2   9  -1 899.564 255.610   2
   2  -9  -1 940.451 194.719   1
   2   9  -1 988.054 209.897   1
  -2   9   1 1598.36 319.954   1
  -2  -9   1 1152.79 264.803   1
  -1   9   1 6176.56 658.942   1
   1  -9  -1 5327.48 625.219   1
  -1  -9   1 5243.46 566.242   1
   1   9  -1 4565.52 578.735   2
   1   9  -1 5499.86 572.390   1
   0  -9   1 2152.51 369.150   1
   0   9  -1 1826.93 381.445   2
   0  -9  -1 2346.19 409.705   1
   0   9   1 2462.77 428.411   1
   0   9  -1 2817.44 408.588   1
  -1   9  -1 2761.80 423.901   2
  -1  -9  -1 4109.76 561.335   1
  -1   9  -1 5218.74 585.017   1
   1  -9   1 4358.30 507.840   1
   1   9   1 4587.34 591.202   1
  -2  -9  -1 4637.42 593.389   1
   2   9   1 5403.02 627.091   1
  -2   9  -1 5208.98 584.896   1
   2  -9   1 5108.54 577.842   1
   3  -9   1 12815.1 936.220   1
   3   9   1 11406.0 914.860   1
  -3   9  -1 13838.7 989.019   1
  -3  -9  -1 11857.3 946.491   1
  -4  -9  -1 9962.69 874.812   1
  -4   9  -1 11411.6 947.405   1
   4  -9   1 11331.5 904.230   1
   4   9   1 10096.8 882.712   1
  -5  -9  -1 28066.1 1523.03   1
  -5   9  -1 26721.6 1487.43   1
   5   9   1 27353.4 1460.87   1
   5  -9   1 26107.8 1451.98   1
  -6  -9  -1 17814.7 1366.77   2
   6   9   1 16370.1 1156.81   1
  -6   9  -1 15773.2 1189.25   1
   6  -9   1 16792.2 1194.30   1
   7  -9   1 3945.68 551.626   1
   7   9   1 4036.88 658.123   2
   7   9   1 4225.13 609.728   1
  -7   9  -1 3684.52 551.359   1
  -7  -9  -1 3240.91 576.476   2
   8   9   1 107.381 172.398   1
   8   9   1 322.359 157.265   2
  -8  -9  -1-284.402 303.420   2
   8  -9   1-17.4850 150.092   1
  -9  -9  -1 9934.62 1091.05   2
   9  -9   1 10697.0 1055.63   1
   9   9   1 12468.3 1284.64   2
   9   9   1 10481.9 1000.31   1
 -10  -9  -1 2476.09 571.849   2
  10   9   1 2134.52 472.599   1
  10  -9   1 732.293 228.340   1
  10   9   1 2943.85 660.853   2
  11   9   1 3936.84 659.340   1
 -11  -9  -1 4161.76 779.518   2
  11  -9   1 3088.96 580.737   1
  12   9   1 197.056 227.280   1
 -12  -9  -1 717.731 422.546   2
  12  -9   1 461.102 269.438   1
 -13  -9  -1-361.541 390.299   2
  13   9   1-151.204 298.797   1
  14   9   1 472.344 255.141   1
 -14   9  -1 651.200 461.163   2
 -14  -9  -1 440.434 203.515   2
 -15   9  -1 7758.87 1152.04   2
 -15  -9  -1 6306.24 1028.83   2
  15   9   1 6704.99 994.894   1
 -16   9  -1 374.328 237.524   2
  16   9   1-237.870 288.987   1
 -16  -9  -1-346.990 404.571   2
 -17   9  -1 308.521 466.730   2
 -17  -9  -1 805.455 407.179   2
  17   9   1 1019.83 472.263   1
 -18  -9  -1 2448.87 786.888   2
  18   9   1 1572.10 581.208   1
 -18   9  -1 1507.24 548.669   2
 -19  -9  -1 2362.00 609.714   2
 -19   9  -1 2257.05 793.896   2
 -20   9  -1 792.277 424.018   2
 -20  -9  -1 727.795 409.060   2
 -21  -9  -1 805.823 422.938   2
 -21   9  -1-890.984 720.482   2
 -22   9  -1 201.403 393.739   2
 -22  -9  -1 451.582 338.494   2
 -23  -9  -1 408.171 283.737   2
 -23   9  -1-82.1945 331.707   2
 -24  -9  -1 1980.47 822.874   2
 -24   9  -1 2703.56 916.086   2
 -25  -9  -1 1761.33 834.029   2
 -25   9  -1 959.765 627.927   2
 -26   9  -1 1975.30 979.136   2
 -27   9  -1-149.742 349.151   2
 -26  10   1 1627.94 804.976   2
 -25 -10   1 94.3385 575.600   2
 -25  10   1 26.4160 330.653   2
 -24 -10   1-368.498 513.411   2
 -24  10   1 563.324 479.696   2
 -23  10   1 162.260 409.446   2
 -23 -10   1-350.206 323.894   2
 -22  10   1 2278.78 892.479   2
  22  10  -1 1750.53 538.458   1
 -22 -10   1 1542.82 694.420   2
  21  10  -1-362.706 439.742   1
 -21  10   1 101.527 307.005   2
 -21 -10   1-490.947 630.580   2
 -20  10   1 2011.01 737.582   2
 -20 -10   1 1969.69 691.969   2
  20  10  -1 1527.68 530.045   1
 -19 -10   1 385.693 361.364   2
 -19  10   1 1162.67 405.272   2
  19  10  -1 185.333 233.178   1
 -18  10   1 1754.62 659.382   2
  18  10  -1 1836.94 542.728   1
 -18 -10   1 1629.50 499.885   2
 -17  10   1 1271.60 570.405   2
 -17 -10   1 992.181 390.170   2
  17  10  -1 953.095 355.525   1
 -16 -10   1 2750.83 722.939   2
  16  10  -1 2991.32 632.377   1
 -15 -10   1 260.214 233.864   2
  15  10  -1 213.497 198.839   1
 -14 -10   1 3008.89 751.587   2
  14  10  -1 1992.15 502.911   1
 -13 -10   1 1527.90 546.219   2
  13  10  -1 1435.51 403.624   1
 -12 -10   1 3076.54 731.657   2
  12  10  -1 2801.54 558.282   1
 -11 -10   1 9284.66 1145.70   2
  11  10  -1 9169.33 957.032   1
 -10  10   1 6.67315 264.406   1
  10 -10  -1 690.540 299.377   1
  10  10  -1 556.446 289.164   1
 -10 -10   1 896.902 391.427   2
  10  10  -1 206.321 247.730   2
  -9  10   1 14719.4 1340.65   1
   9  10  -1 12711.9 1068.25   1
   9 -10  -1 11438.9 1178.36   1
  -9 -10   1 12259.6 1225.83   2
   8  10  -1 16769.9 1170.45   1
  -8  10   1 17162.1 1432.48   1
   8 -10  -1 12496.0 1171.84   1
   8  10  -1 11618.7 1269.14   2
  -8 -10   1 16460.0 1415.93   2
  -7  10   1 20969.2 1505.04   1
   7  10  -1 13740.8 1304.72   2
  -7 -10   1 16566.4 1349.55   2
   7  10  -1 18263.7 1198.18   1
   7 -10  -1 17894.4 1367.15   1
   6  10  -1 2331.15 418.851   1
   6  10  -1 1649.44 394.273   2
   6 -10  -1 2223.02 424.237   1
  -6 -10   1 1272.88 188.865   2
  -6  10   1 2375.76 505.865   1
   5  10  -1 1806.46 355.523   1
  -5 -10   1 1246.37 336.509   2
  -5  10   1 2296.06 469.362   1
   5 -10  -1 1597.15 373.788   1
   4 -10  -1 10124.5 943.982   1
  -4 -10   1 9337.27 811.792   1
  -4  10   1 10695.2 996.261   1
   4  10  -1 9444.44 797.010   1
  -3  10   1 3123.87 564.818   1
  -3 -10   1 3834.07 523.699   1
   3 -10  -1 3222.04 537.052   1
   3  10  -1 3221.03 457.118   1
  -2  10   1 13598.4 1083.80   1
   2 -10  -1 13804.9 1076.94   1
   2  10  -1 13477.1 962.266   1
  -2 -10   1 14549.3 981.079   1
   1 -10  -1 351.915 123.545   1
   1  10  -1 333.068 202.415   1
  -1 -10   1 274.838 155.612   1
  -1  10   1 663.977 238.079   1
   0 -10  -1 3563.75 559.485   1
   0  10   1 2574.73 473.721   1
   0  10  -1 2966.90 458.701   1
   0 -10   1 2952.04 425.562   1
  -1  10  -1 51411.3 1919.74   1
   1 -10   1 51249.8 1899.70   1
  -1 -10  -1 52851.0 2068.17   1
   1  10   1 51399.3 2032.47   1
   2  10   1 3765.85 552.889   1
   2 -10   1 4052.84 543.658   1
  -2 -10  -1 4267.48 598.875   1
  -2  10  -1 4033.56 562.613   1
   3  10   1 18361.6 1204.62   1
   3 -10   1 16934.8 1142.97   1
  -3 -10  -1 17963.1 1236.33   1
   3  10   1 13926.9 1203.84   2
  -3  10  -1 18073.0 1217.85   1
   4 -10   1 2135.86 429.847   1
  -4  10  -1 2123.50 434.642   1
   4  10   1 2295.66 432.808   1
  -4 -10  -1 2168.03 414.243   1
   4  10   1 2188.66 495.475   2
  -5  10  -1 21680.1 1413.46   1
  -5 -10  -1 17662.1 1260.10   1
   5 -10   1 20404.2 1317.45   1
   5  10   1 19025.1 1285.35   1
   6 -10   1 594.411 240.093   1
   6  10   1 218.516 146.508   1
   6  10   1 32.8391 203.995   2
   7  10   1 237.392 212.601   1
   7 -10   1 698.914 268.741   1
  -7 -10  -1 6.05512 224.791   2
   7  10   1 121.689 158.500   2
  -7  10  -1 588.827 246.110   1
  -8 -10  -1 11546.3 1213.17   2
  -8  10  -1 13922.3 1208.90   1
   8  10   1 13172.2 1130.65   1
   8  10   1 12035.4 1288.90   2
   8 -10   1 13006.4 1153.21   1
   9 -10   1-229.787 257.447   1
   9  10   1-191.715 179.718   1
  -9 -10  -1-121.865 242.857   2
   9  10   1 294.221 311.718   2
 -10 -10  -1 6166.57 914.386   2
  10  10   1 6759.18 865.155   1
  10 -10   1 3919.53 662.274   1
  11 -10   1 1295.68 342.949   1
 -11 -10  -1 1521.41 484.705   2
  11  10   1 1747.03 454.260   1
 -12 -10  -1 10048.6 1244.81   2
  12  10   1 9021.67 1038.97   1
 -13 -10  -1-252.118 277.643   2
  13  10   1 168.282 202.532   1
 -14 -10  -1-298.216 482.325   2
  14  10   1 97.3360 221.181   1
 -15  10  -1-97.8442 314.330   2
  15  10   1-133.460 262.982   1
 -15 -10  -1-262.841 524.173   2
 -16  10  -1 2799.05 717.392   2
  16  10   1 3321.84 727.294   1
 -16 -10  -1 2271.52 597.170   2
  17  10   1 5245.74 963.610   1
 -17  10  -1 4647.39 977.333   2
 -17 -10  -1 4607.10 1020.79   2
 -18 -10  -1 31.6514 316.045   2
 -18  10  -1 524.861 268.362   2
  18  10   1-41.2152 312.838   1
 -19 -10  -1 279.375 328.414   2
  19  10   1 456.829 422.194   1
 -19  10  -1-214.882 473.404   2
 -20 -10  -1-33.9318 262.282   2
  20  10   1-273.356 253.927   1
 -20  10  -1 161.482 368.056   2
 -21  10  -1 1133.26 593.459   2
 -21 -10  -1 660.420 461.731   2
  21  10   1 102.302 356.307   1
 -22  10  -1 133.228 433.150   2
  22  10   1 186.516 263.791   1
 -22 -10  -1-458.565 398.425   2
  23  10   1 6.66614 433.748   1
 -23  10  -1 20.4120 320.755   2
 -23 -10  -1-43.8084 375.322   2
  24  10   1-126.090 467.103   1
 -24  10  -1-27.6717 371.241   2
 -24 -10  -1-66.4282 508.515   2
  25  10   1-800.547 619.659   1
 -25  10  -1-553.271 593.465   2
 -26  10  -1-133.927 359.082   2
  26  10   1-726.106 641.024   1
  27  10   1-338.219 250.639   1
 -27  10  -1 344.999 632.491   2
  27  11  -1 471.754 507.176   1
  26  11  -1 1196.40 611.710   1
 -26  11   1 1099.57 839.669   2
 -25  11   1-165.902 611.115   2
  25  11  -1-163.325 276.048   1
  24  11  -1 375.601 274.019   1
 -24 -11   1 1622.78 682.379   2
 -24  11   1 1443.55 774.030   2
 -23 -11   1 356.019 580.526   2
  23  11  -1 335.208 248.228   1
 -23  11   1 655.760 437.493   2
  22  11  -1 1292.61 531.747   1
 -22 -11   1 535.399 318.484   2
 -22  11   1 1626.37 807.536   2
 -21 -11   1 1805.99 664.692   2
 -21  11   1 1472.67 711.150   2
  21  11  -1 1845.20 651.406   1
  20  11  -1 430.779 242.468   1
 -20 -11   1 111.383 355.155   2
 -20  11   1 1132.08 621.915   2
 -19 -11   1 1400.19 401.046   2
  19  11  -1 138.022 286.542   1
 -19  11   1 1113.73 546.895   2
 -18  11   1-72.2732 385.510   2
  18  11  -1-279.101 386.618   1
 -18 -11   1-833.737 515.107   2
  17  11  -1 1418.05 468.053   1
 -17 -11   1 1186.56 460.670   2
 -17  11   1 1780.81 755.676   2
  16  11  -1 320.069 225.516   1
 -16 -11   1 910.126 424.431   2
  15  11  -1 2019.84 549.232   1
 -15 -11   1 2071.22 631.572   2
 -14 -11   1 1035.55 335.159   2
  14  11  -1 1524.63 442.015   1
  13  11  -1-177.560 177.052   1
 -13 -11   1 335.762 372.056   2
  12  11  -1 3810.95 658.665   1
 -12 -11   1 3747.52 775.816   2
  11  11  -1 3132.53 584.112   1
 -11 -11   1 4359.11 872.859   2
 -11  11   1 3186.96 766.778   1
 -10 -11   1 1875.31 458.727   2
  10  11  -1 1730.23 358.878   1
 -10  11   1 2109.80 571.345   1
   9  11  -1 141.271 169.189   1
   9  11  -1 376.414 309.748   2
  -9  11   1 213.774 179.557   1
  -9 -11   1-76.0313 288.044   2
   8 -11  -1 9186.81 1058.09   1
   8  11  -1 8460.66 1107.49   2
  -8 -11   1 11260.9 1223.77   2
   8  11  -1 10650.6 990.883   1
  -8  11   1 9481.85 1094.07   1
   7  11  -1 5093.36 652.175   1
  -7 -11   1 5208.96 787.260   2
  -7  11   1 4931.75 775.460   1
   7  11  -1 4127.39 756.429   2
   7 -11  -1 4111.32 686.532   1
  -6  11   1 5992.10 856.567   1
  -6 -11   1 6674.04 865.083   2
   6  11  -1 6935.21 920.933   2
   6 -11  -1 4385.15 702.218   1
   6  11  -1 6485.70 744.696   1
   5  11  -1 20230.8 1253.51   1
   5 -11  -1 21385.0 1468.59   1
   5  11  -1 21884.7 1606.23   2
  -5  11   1 22617.0 1557.86   1
  -4 -11   1 170.398 166.345   1
   4 -11  -1-40.0049 130.037   1
   4  11  -1 144.412 177.070   1
   4  11  -1 115.011 254.139   2
  -4  11   1 716.126 341.650   1
  -3  11   1 19944.0 1384.70   1
  -3 -11   1 19074.4 1221.07   1
   3  11  -1 19570.7 1221.48   1
   3 -11  -1 20188.8 1385.74   1
  -2  11   1 149.095 195.241   1
   2  11  -1 274.140 168.783   1
   2 -11  -1 284.635 215.805   1
  -2 -11   1 384.397 242.204   1
  -1  11   1 23886.3 1564.98   2
   1  11  -1 25898.3 1390.79   1
  -1  11   1 26672.2 1573.66   1
   1 -11  -1 24931.5 1516.31   1
  -1 -11   1 24159.1 1348.12   1
   0  11   1 4115.75 596.188   1
   0  11   1 3384.77 604.728   2
   0 -11   1 3743.47 518.581   1
   0  11  -1 4589.46 599.356   1
   0 -11  -1 4272.61 597.320   1
   1 -11   1 3751.89 534.700   1
  -1 -11  -1 4442.20 643.509   1
  -1  11  -1 4761.49 604.294   1
   1  11   1 2476.56 484.918   2
   1  11   1 4703.81 642.948   1
  -2 -11  -1 11553.7 1015.56   1
   2  11   1 13191.2 1077.72   1
   2 -11   1 11854.1 984.661   1
  -2  11  -1 12631.5 1028.31   1
  -3 -11  -1 57.5708 153.398   1
  -3  11  -1 647.460 335.737   1
   3  11   1 203.836 261.037   1
   3 -11   1 308.473 194.756   1
   3  11   1 122.939 190.583   2
   4 -11   1 27976.7 1571.34   1
  -4  11  -1 28322.5 1651.81   1
   4  11   1 28702.0 1607.78   1
  -4 -11  -1 27710.2 1619.98   1
  -5  11  -1 4421.17 678.950   1
   5  11   1 3199.09 629.585   2
   5 -11   1 4795.78 656.379   1
  -5 -11  -1 4516.95 679.715   1
   5  11   1 4884.62 671.298   1
   6  11   1 6311.33 768.020   1
  -6  11  -1 5842.37 761.402   1
   6  11   1 5843.17 879.090   2
   6 -11   1 5475.96 728.442   1
   7  11   1 1093.25 267.562   1
   7 -11   1 1750.63 447.532   1
  -7  11  -1 887.625 224.260   1
  -8 -11  -1 11427.4 1257.37   2
   8 -11   1 7227.50 902.384   1
  -8  11  -1 9342.15 1058.74   1
   8  11   1 9799.85 1017.61   1
   9 -11   1 3094.80 587.340   1
   9  11   1 4153.60 698.649   1
  -9 -11  -1 3731.35 747.125   2
  10  11   1 309.963 215.591   1
 -10 -11  -1-104.758 249.721   2
  10 -11   1-255.445 275.243   1
  11  11   1 1920.84 520.426   1
 -11 -11  -1 1077.29 400.647   2
  12  11   1 1506.45 437.648   1
 -12 -11  -1 1722.26 549.982   2
 -13 -11  -1 351.877 266.041   2
  13  11   1 243.490 221.212   1
  14  11   1 211.085 375.002   1
 -14 -11  -1-219.898 301.940   2
  15  11   1 4874.39 854.953   1
 -15 -11  -1 4813.77 930.135   2
 -16 -11  -1 1765.67 563.669   2
 -16  11  -1 1882.93 602.247   2
  16  11   1 1319.85 438.433   1
 -17 -11  -1-259.290 397.262   2
  17  11   1-308.459 461.707   1
 -17  11  -1 186.749 290.618   2
  18  11   1 1502.96 519.729   1
 -18 -11  -1 1206.55 535.264   2
 -18  11  -1 2460.07 774.424   2
 -19 -11  -1 181.772 265.225   2
  19  11   1 261.733 299.786   1
 -19  11  -1 247.482 401.766   2
  20  11   1 4954.90 1007.08   1
 -20 -11  -1 4276.50 1063.42   2
 -20  11  -1 5123.25 1187.50   2
 -21  11  -1 1034.31 566.244   2
 -21 -11  -1 1091.31 636.872   2
  21  11   1 529.381 283.520   1
  22  11   1 2225.57 691.840   1
 -22  11  -1 1983.38 835.619   2
 -22 -11  -1 2210.45 730.816   2
 -23  11  -1 929.752 562.169   2
  23  11   1 456.346 354.586   1
 -23 -11  -1 1185.53 545.318   2
  24  11   1 1140.06 547.830   1
 -24  11  -1 659.983 419.129   2
 -24 -11  -1 611.964 328.919   2
 -25  11  -1 168.339 288.164   2
  25  11   1-455.789 427.904   1
 -26  11  -1-63.3002 353.114   2
  26  11   1 199.454 263.431   1
  26  12  -1-500.124 379.521   1
 -25  12   1 179.166 428.128   2
  25  12  -1-330.174 296.107   1
  24  12  -1-523.759 413.810   1
 -24  12   1-628.704 471.131   2
 -23 -12   1-141.490 322.740   2
  23  12  -1 103.191 296.064   1
 -22 -12   1-540.203 549.940   2
  22  12  -1 775.493 365.953   1
 -22  12   1 320.799 482.376   2
 -21  12   1-232.912 551.446   2
  21  12  -1 563.993 289.922   1
 -21 -12   1-457.959 521.721   2
  20  12  -1 493.509 242.654   1
 -20 -12   1 592.384 451.316   2
 -20  12   1 573.110 401.448   2
  19  12  -1 1151.43 500.010   1
 -19  12   1 561.738 480.639   2
 -19 -12   1 459.927 454.508   2
 -18 -12   1 1214.03 596.718   2
 -18  12   1 925.702 574.045   2
  18  12  -1 767.626 444.075   1
 -17 -12   1 2433.24 748.646   2
  17  12  -1 2575.87 643.341   1
 -16 -12   1 5262.58 1056.98   2
  16  12  -1 6784.97 996.593   1
 -15 -12   1 3895.54 854.508   2
  15  12  -1 5070.23 870.116   1
 -14 -12   1 8401.39 1276.12   2
  14  12  -1 7613.75 1024.93   1
  13  12  -1 10695.6 1172.81   1
 -13 -12   1 10937.2 1406.27   2
  12  12  -1 38405.8 2092.15   1
 -12 -12   1 35762.2 2506.62   2
  11  12  -1 17713.0 1417.30   1
 -11 -12   1 18301.8 1742.93   2
 -11  12   1 18255.0 1695.74   1
  10  12  -1 17501.0 1365.33   1
 -10  12   1 16618.4 1581.83   1
 -10 -12   1 15800.8 1518.37   2
   9  12  -1 3764.12 610.451   1
  -9  12   1 3783.73 717.179   1
  -9 -12   1 3009.81 573.700   2
  -8  12   1 149.295 210.062   1
  -8 -12   1-62.9072 344.561   2
   8  12  -1 504.389 182.889   1
   7  12  -1 688.347 249.115   2
   7 -12  -1 1071.72 352.807   1
   7  12  -1 1829.69 411.318   1
  -7  12   1 1536.69 404.900   1
   6  12  -1 3844.82 695.948   2
  -6  12   1 7009.49 929.816   1
   6  12  -1 5739.54 714.698   1
   6 -12  -1 3674.16 644.931   1
   5  12  -1-22.4330 195.738   2
   5 -12  -1-318.500 347.790   1
  -5  12   1 564.834 360.853   1
   5  12  -1-36.9536 188.283   1
   4  12  -1 10707.7 1165.77   2
   4 -12  -1 7433.57 912.990   1
  -4  12   1 10789.4 1124.91   1
   4  12  -1 9978.30 899.628   1
  -4 -12   1 8828.70 858.180   1
   3 -12  -1 5443.45 759.653   1
  -3 -12   1 5169.34 660.727   1
   3  12  -1 3801.28 546.059   1
   3  12  -1 5077.54 725.861   2
  -3  12   1 3879.25 613.587   1
  -2  12   1 24316.7 1575.51   1
   2  12  -1 24662.9 1443.63   1
   2 -12  -1 27527.3 1680.76   1
  -2 -12   1 25758.0 1486.71   1
   2  12  -1 26949.9 1743.75   2
   1  12  -1 13018.9 1194.95   2
  -1  12   1 11043.2 1141.13   2
  -1  12   1 10041.0 1006.21   1
  -1 -12   1 12441.6 1033.10   1
   1 -12  -1 12406.5 1140.06   1
   1  12  -1 11193.0 966.914   1
   0  12   1 21817.0 1500.45   1
   0  12   1 20600.1 1586.62   2
   0  12  -1 21065.1 1374.74   1
   0 -12   1 25293.9 1467.50   1
   0 -12  -1 25438.4 1598.29   1
   0  12  -1 26877.8 1702.75   2
   1  12   1 11002.6 1051.76   1
   1 -12   1 12328.0 1035.12   1
  -1  12  -1 10629.9 973.143   1
  -1 -12  -1 12852.5 1128.17   1
   1  12   1 8500.19 1026.22   2
  -1  12  -1 12687.7 1161.43   2
  -2 -12  -1 28443.5 1672.85   1
  -2  12  -1 27909.9 1606.79   1
   2  12   1 24788.7 1561.86   1
  -2  12  -1 28118.1 1715.30   2
   2 -12   1 28085.6 1590.78   1
   3 -12   1 17886.8 1257.95   1
  -3  12  -1 19373.7 1392.89   1
   3  12   1 18505.4 1361.29   1
  -3 -12  -1 18087.8 1356.45   1
   4  12   1 131.527 168.338   1
   4 -12   1-477.657 413.244   1
  -4 -12  -1-725.610 417.818   1
  -4  12  -1 23.4544 191.444   1
   4  12   1-445.305 472.682   2
   5 -12   1 5962.08 742.488   1
   5  12   1 7390.24 867.455   1
  -5  12  -1 6506.05 810.544   1
  -5 -12  -1 6400.21 785.492   1
   5  12   1 7545.65 1032.35   2
   6 -12   1 3264.19 573.575   1
  -6  12  -1 3491.94 609.896   1
   6  12   1 3544.91 572.209   1
   7  12   1 1087.66 316.530   1
  -7  12  -1 1269.03 301.548   1
   7 -12   1 714.907 278.242   1
   8 -12   1 4.55187 128.269   1
   8  12   1 170.892 269.844   1
  -8  12  -1-171.254 428.728   1
  -9 -12  -1-471.557 467.201   2
   9  12   1-174.574 340.070   1
  10  12   1 238.502 224.362   1
 -10 -12  -1-113.089 354.737   2
 -11 -12  -1 2470.74 615.880   2
  11  12   1 4002.40 720.685   1
  12  12   1 103.109 236.345   1
 -12 -12  -1 71.4137 285.580   2
  13  12   1 1394.89 434.557   1
 -13 -12  -1 1209.65 384.388   2
  14  12   1 3648.23 714.896   1
 -14 -12  -1 3712.44 852.750   2
  15  12   1 1120.97 466.414   1
 -15 -12  -1 1821.52 691.686   2
 -16  12  -1 3369.57 941.064   2
 -16 -12  -1 2108.34 705.298   2
  16  12   1 3961.87 837.853   1
  17  12   1 2449.27 640.977   1
 -17  12  -1 2587.00 808.290   2
 -17 -12  -1 819.943 511.544   2
  18  12   1 941.736 452.893   1
 -18 -12  -1 1658.08 615.204   2
 -18  12  -1 2248.48 776.903   2
 -19 -12  -1 1318.20 682.838   2
 -19  12  -1 597.145 279.248   2
  19  12   1 1199.03 507.149   1
  20  12   1 528.847 327.834   1
 -20  12  -1-313.417 403.033   2
 -20 -12  -1 629.511 468.503   2
 -21 -12  -1 1334.79 662.661   2
  21  12   1 1294.69 547.329   1
 -21  12  -1 322.018 441.227   2
 -22  12  -1 723.597 589.959   2
 -22 -12  -1 1462.38 690.023   2
  22  12   1 163.433 248.137   1
  23  12   1 482.044 371.485   1
 -23 -12  -1 68.9316 461.971   2
 -23  12  -1 592.367 643.591   2
 -24  12  -1-320.126 542.915   2
  24  12   1 454.623 441.604   1
  25  12   1-653.025 514.278   1
 -25  12  -1 431.397 450.455   2
 -26  12  -1 534.531 489.471   2
  26  12   1-317.370 363.659   1
  25  13  -1 723.360 460.873   1
  24  13  -1 2227.53 726.085   1
 -24  13   1 609.115 725.170   2
  23  13  -1 448.486 379.726   1
 -23  13   1 449.999 636.326   2
 -22  13   1 442.283 419.720   2
 -22 -13   1 737.479 538.627   2
  22  13  -1 50.7883 215.186   1
 -21 -13   1 36.6480 321.855   2
 -21  13   1 508.050 506.128   2
  21  13  -1 285.479 383.038   1
  20  13  -1 1164.21 509.389   1
 -20  13   1 443.625 336.317   2
 -20 -13   1 1625.01 678.185   2
 -19  13   1 1662.57 865.049   2
  19  13  -1 937.534 380.239   1
 -19 -13   1 602.012 283.361   2
  18  13  -1 136.601 273.570   1
 -18 -13   1 180.013 302.229   2
 -18  13   1 522.933 492.362   2
 -17 -13   1-106.391 271.361   2
  17  13  -1-112.263 224.434   1
  16  13  -1 330.339 336.882   1
 -16 -13   1-150.684 238.982   2
  15  13  -1 273.419 281.655   1
 -15 -13   1-445.216 400.071   2
  14  13  -1 286.684 219.736   1
 -14 -13   1 452.465 341.920   2
 -13 -13   1 3014.15 735.682   2
  13  13  -1 3095.23 667.210   1
  12  13  -1 680.426 391.421   1
 -12 -13   1 1027.48 568.128   2
 -11  13   1 6570.38 1108.17   1
 -11 -13   1 4364.20 876.749   2
  11  13  -1 5293.10 806.491   1
  10  13  -1 2669.13 568.454   1
 -10  13   1 3798.08 802.687   1
 -10 -13   1 3380.26 700.657   2
  -9 -13   1 616.833 339.013   2
   9  13  -1 929.453 313.162   1
  -9  13   1 1154.82 554.992   1
  -8  13   1 8457.99 1097.13   1
   8  13  -1 8017.02 907.649   1
   7  13  -1 8397.96 911.479   1
  -7  13   1 7322.01 1017.67   1
   6  13  -1 455.451 304.456   1
  -6  13   1 632.772 436.863   1
   5  13  -1 394.624 280.049   2
   5 -13  -1-4.16143 180.794   1
   5  13  -1 463.669 334.857   1
  -5  13   1 170.551 339.586   1
   4  13  -1 5345.67 720.635   1
   4 -13  -1 3479.86 658.703   1
  -4 -13   1 4062.40 635.685   1
  -4  13   1 5729.75 877.604   1
   3  13  -1 21348.7 1391.17   1
   3  13  -1 21310.4 1685.72   2
   3 -13  -1 14920.9 1305.95   1
  -3  13   1 23088.4 1621.75   1
  -3 -13   1 14572.9 1181.40   1
  -2 -13   1 889.431 289.519   1
  -2  13   1 540.376 203.388   2
  -2  13   1 1518.04 413.567   1
   2 -13  -1 1106.58 377.549   1
   2  13  -1 1543.84 393.091   1
   2  13  -1 221.915 213.216   2
  -1 -13   1 63.4329 150.860   1
   1 -13  -1-109.411 199.328   1
   1  13  -1-111.960 344.940   2
   1  13  -1-78.8907 240.949   1
  -1  13   1 105.389 189.538   2
  -1  13   1-238.505 346.190   1
   0 -13  -1-155.463 275.912   1
   0  13  -1-45.2161 298.753   2
   0 -13   1 292.593 188.726   1
   0  13   1-81.9364 296.430   2
   0  13  -1-100.070 283.925   1
   0  13   1-248.789 293.638   1
   1 -13   1 17200.8 1284.13   1
   1  13   1 18807.2 1447.67   1
   1  13   1 17803.7 1507.21   2
  -1  13  -1 20933.6 1405.82   1
  -1  13  -1 17518.6 1408.18   2
  -2  13  -1 27815.4 1679.81   1
   2  13   1 28080.3 1950.56   2
   2  13   1 27081.1 1711.55   1
   2 -13   1 26476.6 1597.15   1
  -2  13  -1 25943.6 1742.81   2
   3 -13   1-17.0375 147.403   1
  -3  13  -1 311.688 316.965   1
   3  13   1 183.840 299.398   1
  -3  13  -1-76.3956 198.479   2
  -3 -13  -1 43.2536 119.806   1
   4 -13   1 6814.10 847.846   1
  -4 -13  -1 6821.35 883.360   1
   4  13   1 9585.91 1074.19   1
  -4  13  -1 9215.28 1022.33   1
  -5 -13  -1 322.520 313.100   1
   5 -13   1 102.196 126.353   1
  -5  13  -1 297.297 300.011   1
   5  13   1 631.370 346.575   1
   6 -13   1 7833.11 944.031   1
   6  13   1 10776.6 1135.60   1
  -6  13  -1 9857.14 1166.67   1
   7  13   1 4466.03 749.994   1
  -7  13  -1 4491.27 719.870   1
   7 -13   1 5684.21 841.936   1
  -8  13  -1 633.079 223.357   1
   8  13   1 1535.87 436.739   1
   9  13   1 277.036 357.041   1
  -9  13  -1 15.1068 194.130   1
  10  13   1 5.37949 158.026   1
 -10 -13  -1 345.560 279.648   2
  11  13   1 175.673 290.751   1
 -11 -13  -1-366.314 412.639   2
  12  13   1 347.361 329.613   1
 -12 -13  -1 63.8153 266.076   2
  13  13   1 736.510 326.682   1
 -13 -13  -1 370.215 279.578   2
  14  13   1 994.749 385.960   1
 -14 -13  -1 1296.74 541.876   2
  15  13   1-178.584 260.612   1
 -15 -13  -1-1003.03 633.789   2
  16  13   1-421.117 344.274   1
 -16 -13  -1-540.947 514.483   2
 -17 -13  -1-641.306 583.551   2
 -17  13  -1-288.276 496.583   2
  17  13   1 101.499 195.859   1
  18  13   1 257.770 344.244   1
 -18  13  -1 693.958 459.421   2
 -18 -13  -1 204.729 335.640   2
  19  13   1 196.649 225.907   1
 -19 -13  -1 11.6448 325.871   2
 -19  13  -1-117.506 461.795   2
 -20  13  -1 243.188 361.246   2
 -20 -13  -1 268.750 281.286   2
  20  13   1 362.051 440.970   1
 -21 -13  -1-60.0448 285.559   2
  21  13   1 164.230 396.547   1
 -22  13  -1 1283.56 761.616   2
 -22 -13  -1 696.664 594.462   2
  22  13   1 963.015 532.832   1
 -23  13  -1 219.597 513.436   2
  23  13   1 652.824 455.500   1
 -24  13  -1 285.772 417.792   2
  24  13   1 1196.12 559.960   1
  25  13   1 134.394 491.687   1
 -25  13  -1-9.88511 408.337   2
  24  14  -1 104.858 324.021   1
  23  14  -1 49.9050 267.832   1
 -23  14   1-437.060 635.722   2
  22  14  -1 497.677 358.881   1
 -22  14   1 1102.54 308.868   2
 -21 -14   1 56.5283 343.593   2
 -21  14   1-26.2959 320.420   2
  21  14  -1-83.6662 235.894   1
 -20  14   1 167.342 389.439   2
 -20 -14   1 613.632 325.868   2
  20  14  -1 492.309 411.326   1
 -19  14   1 1264.71 744.572   2
 -19 -14   1 330.365 371.696   2
  19  14  -1 694.295 386.387   1
 -18 -14   1 116.089 386.778   2
  18  14  -1-248.982 376.556   1
 -17 -14   1 567.085 500.445   2
  17  14  -1 772.756 454.985   1
 -16 -14   1 3416.16 908.540   2
  16  14  -1 3028.74 706.496   1
  15  14  -1 2567.05 683.773   1
 -15 -14   1 1996.86 695.868   2
 -14 -14   1 1213.21 558.352   2
  14  14  -1 1060.42 477.094   1
 -13 -14   1 2113.96 729.895   2
  13  14  -1 1480.96 501.569   1
  12  14  -1 11291.2 1206.79   1
 -12 -14   1 11043.7 1463.88   2
 -11  14   1 13264.3 1572.88   1
  11  14  -1 12508.7 1249.13   1
 -11 -14   1 11925.2 1453.16   2
 -10 -14   1 677.285 477.434   2
  10  14  -1 64.7770 174.267   1
 -10  14   1 212.275 207.442   1
   9  14  -1 824.031 298.561   1
  -9  14   1 1146.71 518.279   1
   8  14  -1 6800.59 849.778   1
  -8  14   1 7249.67 1031.65   1
  -7  14   1 7238.26 1004.93   1
   7  14  -1 7053.93 851.145   1
  -6  14   1 11473.9 1291.76   1
   6  14  -1 10363.2 1010.01   1
   5  14  -1 4763.31 727.796   1
  -5  14   1 3707.81 705.200   1
   4  14  -1 270.457 238.117   1
  -4  14   1 377.327 215.079   1
  -4 -14   1 45.1854 137.306   1
  -3 -14   1 529.670 293.308   1
   3  14  -1 894.637 311.754   1
  -3  14   1 955.731 388.750   1
  -2  14   1 4932.15 729.944   1
  -2 -14   1 3820.51 621.392   1
   2  14  -1 5563.10 863.415   2
   2  14  -1 4936.49 692.773   1
   2 -14  -1 5553.76 794.075   1
   1 -14  -1 336.409 227.103   1
   1  14  -1 207.793 188.396   2
   1  14  -1-319.772 290.809   1
  -1 -14   1 249.268 143.223   1
  -1  14   1 219.361 184.664   1
   0  14   1 4809.05 743.484   1
   0  14  -1 6404.38 902.006   2
   0 -14  -1 4072.21 688.586   1
   0 -14   1 3954.74 620.855   1
   0  14  -1 4631.81 700.148   1
   1  14   1 347.096 215.369   1
  -1  14  -1 151.997 154.371   1
   1 -14   1-62.1900 189.647   1
  -1 -14  -1 42.2608 121.890   1
   2 -14   1 282.820 256.114   1
  -2  14  -1 1123.83 407.034   1
   2  14   1 524.167 302.682   1
  -2  14  -1 505.805 230.389   2
  -2 -14  -1 308.621 308.509   1
  -3 -14  -1 810.686 288.425   1
  -3  14  -1 552.747 257.331   2
  -3  14  -1 1793.43 513.297   1
   3  14   1 1071.20 344.500   1
   3 -14   1 1124.36 412.796   1
   4  14   1 3529.82 707.971   1
  -4  14  -1 2855.22 608.764   1
   4 -14   1 2903.21 590.816   1
  -4 -14  -1 4204.83 745.835   1
  -4  14  -1 3067.42 675.942   2
   5 -14   1 4456.34 716.117   1
  -5 -14  -1 3333.28 656.034   1
  -5  14  -1 4128.64 725.552   1
   5  14   1 4582.92 745.218   1
   6  14   1 290.687 197.514   1
  -6  14  -1 69.5877 229.546   1
  -7  14  -1 560.802 267.901   1
   7  14   1 365.225 212.840   1
   8  14   1 2665.88 592.697   1
  -8  14  -1 1807.08 468.066   1
   9  14   1 1842.22 520.803   1
  -9  14  -1 1800.45 460.250   1
  10  14   1 2559.89 568.091   1
  11  14   1-394.737 418.185   1
  12  14   1 193.730 269.059   1
 -12 -14  -1 211.541 458.125   2
 -13 -14  -1 347.413 341.800   2
  13  14   1 965.910 463.071   1
  14  14   1 2456.83 679.029   1
 -14 -14  -1 4614.90 1069.86   2
 -15 -14  -1 1180.09 605.197   2
  15  14   1 795.690 474.150   1
  16  14   1 408.636 351.545   1
 -16 -14  -1 1390.20 630.001   2
  17  14   1 501.008 441.292   1
 -17  14  -1 399.404 493.602   2
 -17 -14  -1 555.213 370.328   2
 -18 -14  -1 681.761 418.891   2
  18  14   1 470.132 295.355   1
 -18  14  -1 1116.43 649.455   2
  19  14   1-19.8987 246.930   1
 -19 -14  -1 515.884 356.521   2
 -19  14  -1 897.565 669.014   2
  20  14   1-354.023 423.142   1
 -20  14  -1 338.538 306.886   2
 -20 -14  -1-46.1570 349.484   2
 -21  14  -1 14.7553 487.522   2
  21  14   1 14.5402 226.047   1
 -21 -14  -1-110.905 439.368   2
  22  14   1 358.609 320.795   1
 -22  14  -1-534.765 495.932   2
  23  14   1 1.00206 272.113   1
 -23  14  -1-18.8465 553.468   2
  24  14   1 190.302 310.697   1
 -24  14  -1-345.864 356.280   2
 -22  15   1 327.052 651.570   2
  22  15  -1-309.336 352.130   1
  21  15  -1 918.220 536.751   1
 -21  15   1 339.878 523.589   2
 -20  15   1 630.300 613.466   2
 -20 -15   1-403.184 443.524   2
  20  15  -1-88.2400 207.329   1
 -19 -15   1 342.798 339.647   2
  19  15  -1 147.805 225.301   1
 -19  15   1 262.846 313.615   2
 -18 -15   1-392.957 500.700   2
  18  15  -1 40.3029 251.036   1
  17  15  -1 582.680 473.105   1
 -17 -15   1 1213.34 606.847   2
 -16 -15   1 2449.44 795.841   2
  16  15  -1 1319.85 480.900   1
 -15 -15   1-161.180 344.549   2
  15  15  -1-146.108 350.296   1
 -14 -15   1-185.827 395.360   2
  14  15  -1-183.769 277.860   1
  13  15  -1 1935.27 556.700   1
 -13 -15   1 2921.41 803.971   2
 -12 -15   1 795.344 575.256   2
  12  15  -1 131.351 206.345   1
 -11  15   1-299.543 291.551   1
  11  15  -1-579.544 421.553   1
  10  15  -1-261.264 313.190   1
 -10  15   1 165.537 338.698   1
  -9  15   1 982.423 530.319   1
   9  15  -1 562.345 337.440   1
  -8  15   1 2342.22 696.324   1
   8  15  -1 1547.70 451.785   1
  -7  15   1 696.116 391.959   1
   7  15  -1 440.368 215.015   1
  -6  15   1-152.727 226.077   1
   6  15  -1-61.4807 221.790   1
  -5  15   1 4171.35 762.839   1
   5  15  -1 3450.30 605.833   1
  -4  15   1 5869.47 889.784   1
  -4 -15   1 5116.06 783.461   1
   4  15  -1 5165.62 743.435   1
   3  15  -1 468.787 143.158   1
  -3 -15   1 169.723 190.615   1
  -3  15   1 645.399 292.200   1
   2  15  -1 1514.49 445.216   1
  -2  15   1 1405.25 426.403   1
  -2 -15   1 810.922 274.433   1
  -1 -15   1 10724.0 1080.52   1
  -1  15   1 11029.9 1181.70   1
   1  15  -1 11444.0 1115.79   1
   0  15  -1 11083.6 1159.70   1
   0 -15   1 10399.4 1089.32   1
   0  15   1 10111.5 1135.42   1
   1 -15   1 221.592 142.312   1
  -1  15  -1 504.996 298.553   1
   1  15   1 459.832 293.166   1
   2 -15   1 682.328 323.023   1
  -2  15  -1 991.742 373.750   1
   2  15   1 403.645 247.302   1
  -3  15  -1 7635.78 972.948   1
   3 -15   1 8462.10 1004.64   1
   3  15   1 7234.76 954.019   1
   4  15   1 6237.90 885.056   1
  -4  15  -1 6985.08 963.356   1
   5  15   1 422.891 278.430   1
  -5  15  -1 366.603 261.902   1
   6  15   1 328.355 271.219   1
  -6  15  -1 524.920 286.173   1
   7  15   1 8103.01 1045.06   1
  -7  15  -1 8416.93 1115.97   1
   8  15   1 2650.36 668.443   1
  -8  15  -1 3720.86 816.118   1
  -9  15  -1 6337.60 1012.60   1
   9  15   1 5489.34 886.038   1
  10  15   1 249.871 256.165   1
  11  15   1 2860.17 651.996   1
  12  15   1 218.485 236.998   1
  13  15   1-376.205 401.615   1
  14  15   1-499.934 422.135   1
 -14 -15  -1 414.033 348.947   2
 -15 -15  -1 886.028 618.912   2
  15  15   1 1671.88 550.193   1
 -16 -15  -1 545.789 554.850   2
  16  15   1 528.338 257.127   1
  17  15   1 410.553 406.584   1
 -17 -15  -1 296.526 402.059   2
 -18  15  -1-573.033 527.249   2
  18  15   1 948.781 482.126   1
 -18 -15  -1 239.411 350.634   2
  19  15   1-68.2053 307.241   1
 -19  15  -1-12.7994 264.029   2
 -20  15  -1 56.2614 263.815   2
  20  15   1 110.527 293.331   1
 -20 -15  -1 687.753 624.048   2
  21  15   1-136.847 220.536   1
 -21  15  -1-54.5451 531.407   2
  22  15   1 611.199 300.326   1
 -22  15  -1 618.038 540.868   2
 -23  15  -1 731.301 645.292   2
  23  15   1-561.820 413.220   1
 -21  16   1 102.178 454.985   2
 -20  16   1 1309.33 585.084   2
 -19  16   1-587.434 592.970   2
  19  16  -1 158.776 226.758   1
 -19 -16   1 506.807 471.677   2
  18  16  -1 795.850 351.170   1
 -18 -16   1 296.907 336.005   2
  17  16  -1-257.036 239.902   1
 -17 -16   1 488.952 414.323   2
  16  16  -1 294.336 343.896   1
 -16 -16   1 330.020 369.596   2
  15  16  -1-213.504 335.936   1
 -15 -16   1 1040.08 651.105   2
  14  16  -1 131.978 169.121   1
 -14 -16   1 536.315 397.940   2
  13  16  -1 1614.92 500.467   1
  12  16  -1 50.1737 185.028   1
  11  16  -1 134.207 178.370   1
 -11  16   1 132.397 376.914   1
 -10  16   1 4374.25 960.014   1
  10  16  -1 3460.72 661.279   1
   9  16  -1 4233.06 740.738   1
  -9  16   1 3777.54 781.231   1
   8  16  -1-993.617 370.826   1
  -8  16   1-27.4352 308.092   1
  -7  16   1 219.207 228.559   1
   7  16  -1 218.532 225.620   1
   6  16  -1 198.180 193.836   1
  -6  16   1 13.8945 306.348   1
   5  16  -1 7990.22 1001.22   1
  -5  16   1 7872.43 1141.83   1
  -4  16   1 1448.72 455.678   1
  -4 -16   1 1033.27 362.586   1
   4  16  -1 1117.21 375.171   1
  -3  16   1 255.842 252.817   1
  -3 -16   1 172.482 226.588   1
   3  16  -1 127.690 194.981   1
  -2  16   1 51.7633 452.287   1
  -2 -16   1 263.427 223.369   1
   2  16  -1 433.674 169.886   1
   1  16  -1 163.003 172.678   1
  -1  16   1 132.933 183.912   1
  -1 -16   1 54.7072 149.495   1
   0  16  -1 183.651 214.630   1
   0 -16   1 40.2721 150.770   1
  -1  16  -1 1197.73 439.088   1
   1  16   1 577.416 298.886   1
   2  16   1 828.031 318.901   1
  -2  16  -1 1566.62 482.100   1
  -3  16  -1 1956.33 504.262   1
   3  16   1 1651.94 503.065   1
   4  16   1 778.707 407.895   1
  -4  16  -1 623.352 361.470   1
   5  16   1 611.258 363.097   1
  -5  16  -1 412.921 295.168   1
   6  16   1 262.185 266.374   1
  -6  16  -1-12.2132 383.583   1
  -7  16  -1 464.211 370.677   1
   7  16   1-325.659 360.917   1
  -8  16  -1-18.8622 407.130   1
   8  16   1 282.665 281.745   1
  -9  16  -1 50.2511 232.209   1
   9  16   1 49.1228 277.695   1
  10  16   1 822.516 401.705   1
  11  16   1 962.839 434.398   1
  12  16   1 381.285 268.550   1
  13  16   1-58.0517 200.598   1
  14  16   1 95.2249 269.389   1
  15  16   1-376.989 391.811   1
 -16 -16  -1 282.329 419.716   2
  16  16   1-15.6682 317.888   1
 -17 -16  -1 503.095 328.458   2
  17  16   1 441.069 368.084   1
 -18 -16  -1 67.8995 456.897   2
  18  16   1 693.054 496.096   1
 -18  16  -1 38.2160 559.723   2
  19  16   1 535.763 416.551   1
 -19  16  -1 790.404 473.205   2
 -20  16  -1-148.466 567.453   2
  20  16   1-893.405 501.549   1
  21  16   1 568.784 487.988   1
 -21  16  -1 1204.77 821.982   2
 -22  16  -1-1013.05 750.159   2
  22  16   1-319.400 443.587   1
 -20  17   1 64.1456 411.429   2
 -18 -17   1 1118.53 689.763   2
  17  17  -1 1413.77 496.715   1
 -17 -17   1 2658.17 887.876   2
  16  17  -1 764.486 366.646   1
 -16 -17   1 1091.21 658.610   2
  15  17  -1 1114.49 482.450   1
  14  17  -1 259.658 223.220   1
  13  17  -1 666.815 332.359   1
  12  17  -1 407.482 152.085   1
 -11  17   1 572.950 303.512   1
  11  17  -1-150.624 261.583   1
 -10  17   1 1011.00 476.178   1
  10  17  -1 443.058 220.963   1
   9  17  -1 254.563 311.769   1
  -9  17   1-138.287 412.829   1
   8  17  -1 6612.35 964.828   1
  -8  17   1 7361.61 1235.04   1
  -7  17   1 890.401 409.911   1
   7  17  -1 1340.12 454.415   1
  -6  17   1-568.902 504.934   1
   6  17  -1 302.461 270.629   1
  -5  17   1 1299.46 536.611   1
   5  17  -1 385.172 206.841   1
  -4  17   1 11.8063 265.065   1
   4  17  -1-202.092 255.565   1
  -3  17   1 4121.26 796.205   1
   3  17  -1 3703.14 662.953   1
   2  17  -1 158.204 167.682   1
  -2  17   1 979.014 396.062   1
  -1  17   1 3815.88 730.552   1
   1  17  -1 3592.55 674.484   1
   0  17  -1 3476.30 644.931   1
   0  17   1 3515.49 720.713   1
   1  17   1 1929.25 565.919   1
  -1  17  -1 2487.22 601.410   1
   2  17   1 2241.06 533.049   1
  -2  17  -1 2165.93 566.058   1
   3  17   1 1649.66 496.965   1
  -3  17  -1 2936.42 681.450   1
  -4  17  -1 2718.64 631.588   1
   4  17   1 1854.07 552.301   1
   5  17   1 6774.17 1007.21   1
  -5  17  -1 6590.45 1046.69   1
   6  17   1 6227.26 997.379   1
  -6  17  -1 6260.86 1034.61   1
   7  17   1 3700.48 779.927   1
  -7  17  -1 2584.04 688.134   1
   8  17   1 2436.42 684.354   1
  -8  17  -1 3203.55 753.179   1
   9  17   1 250.990 408.912   1
  10  17   1 531.662 416.450   1
  11  17   1 910.216 420.138   1
  12  17   1-190.179 235.872   1
  13  17   1-215.479 243.911   1
  14  17   1 579.723 419.898   1
  15  17   1 237.803 281.619   1
  16  17   1 286.994 368.521   1
  17  17   1 543.549 442.169   1
  18  17   1 3.50320 310.593   1
 -18  17  -1 339.693 352.480   2
 -19  17  -1 851.276 611.435   2
  19  17   1 558.253 221.689   1
  20  17   1 432.147 450.087   1
 -20  17  -1 381.308 389.945   2
  13  18  -1 180.037 263.505   1
  12  18  -1 327.251 328.956   1
  11  18  -1 1241.42 454.138   1
 -11  18   1 973.931 396.945   1
 -10  18   1-426.119 494.080   1
  10  18  -1-116.973 322.262   1
   9  18  -1 1597.81 404.550   1
  -9  18   1 2838.95 760.744   1
   8  18  -1 185.752 177.820   1
  -8  18   1 1036.46 536.919   1
   7  18  -1 5144.05 861.290   1
  -7  18   1 7374.23 1200.80   1
   6  18  -1 1044.57 408.038   1
  -6  18   1 2353.36 752.292   1
   5  18  -1 3944.38 725.421   1
  -5  18   1 4945.12 973.716   1
  -4  18   1 1700.50 561.449   1
   4  18  -1 574.792 339.273   1
   3  18  -1 369.674 184.972   1
  -3  18   1 619.859 247.570   1
   2  18  -1-105.452 451.907   1
  -2  18   1 414.180 267.665   1
  -1  18   1-295.053 394.273   1
   1  18  -1-603.292 389.184   1
   0  18  -1 600.206 354.446   1
   0  18   1 68.1256 453.837   1
   1  18   1 461.165 221.324   1
  -1  18  -1 1108.06 350.196   1
  -2  18  -1 228.258 309.650   1
   2  18   1-337.096 349.578   1
   3  18   1 249.540 191.804   1
  -3  18  -1 633.832 259.180   1
   4  18   1-40.0322 234.962   1
  -4  18  -1 522.966 383.843   1
  -5  18  -1 1166.21 611.576   1
   5  18   1 903.498 458.412   1
   6  18   1 201.904 216.825   1
  -6  18  -1 253.807 315.932   1
  -7  18  -1 1309.52 528.832   1
   7  18   1 1724.83 568.447   1
  -8  18  -1 2057.65 526.218   1
   8  18   1 2057.20 598.104   1
   9  18   1 1364.44 452.800   1
  10  18   1 1996.41 607.772   1
  11  18   1 190.950 223.439   1
  12  18   1 572.547 269.948   1
  13  18   1 55.5039 184.853   1
  14  18   1-155.003 235.195   1
  15  18   1-355.506 386.475   1
  16  18   1-460.362 426.901   1
  17  18   1-102.030 279.194   1
 -18  18  -1 917.617 628.539   2
  18  18   1-396.566 387.544   1
 -10  19   1 2299.72 700.204   1
  10  19  -1 1821.88 536.822   1
   9  19  -1 344.599 242.513   1
  -9  19   1 564.825 391.112   1
  -8  19   1 593.302 380.764   1
   8  19  -1 276.393 217.401   1
   7  19  -1 464.248 272.782   1
  -7  19   1 354.292 263.575   1
   6  19  -1 129.027 145.825   1
  -6  19   1 692.355 447.700   1
  -5  19   1 5412.25 1025.18   1
   5  19  -1 3291.32 706.416   1
   4  19  -1-332.843 294.715   1
  -4  19   1-99.5928 350.942   1
  -3  19   1 2236.39 583.123   1
   3  19  -1 1227.53 346.931   1
   2  19  -1 347.931 217.824   1
  -2  19   1 572.357 326.444   1
  -1  19   1 2205.06 653.380   1
   1  19  -1 1865.02 523.542   1
   0  19   1 1351.14 529.530   1
   0  19  -1 979.922 287.400   1
  -1  19  -1 1115.98 441.342   1
   1  19   1 1979.08 538.980   1
   2  19   1 1118.20 404.747   1
  -2  19  -1 1484.03 501.733   1
  -3  19  -1-382.337 386.273   1
   3  19   1-988.516 550.152   1
   4  19   1 838.763 497.187   1
  -4  19  -1 526.675 319.009   1
  -5  19  -1 400.792 289.381   1
   5  19   1 97.9153 239.948   1
   6  19   1 841.989 453.051   1
  -6  19  -1 2102.62 656.848   1
  -7  19  -1 400.563 251.694   1
   7  19   1 474.385 222.483   1
   8  19   1-666.682 464.802   1
  -8  19  -1-184.585 456.372   1
   9  19   1 120.830 176.831   1
  10  19   1-349.699 317.340   1
  11  19   1 761.051 409.595   1
  12  19   1 578.073 353.764   1
  13  19   1 49.6637 250.720   1
  14  19   1 194.523 257.008   1
  15  19   1 899.732 527.511   1
 -10  20   1-285.848 386.279   1
  -9  20   1 470.293 220.245   1
  -8  20   1 99.0839 307.980   1
  -7  20   1 952.952 477.807   1
  -6  20   1 302.949 250.926   1
   5  20  -1 1019.98 428.816   1
  -5  20   1 901.115 551.863   1
   4  20  -1-150.376 285.693   1
  -4  20   1-31.6907 266.636   1
  -3  20   1 582.868 419.288   1
   3  20  -1 55.2677 285.412   1
  -2  20   1 211.144 309.712   1
   2  20  -1 493.397 325.203   1
   1  20  -1 246.699 202.683   1
  -1  20   1 277.590 230.200   1
   0  20  -1 22.6820 287.183   1
   0  20   1-10.1696 252.376   1
   1  20   1-80.8434 264.708   1
  -1  20  -1 119.035 168.429   1
   2  20   1-229.160 347.082   1
  -2  20  -1-418.766 363.879   1
  -3  20  -1 1999.31 629.709   1
   3  20   1 1889.32 609.306   1
   4  20   1 769.846 320.907   1
  -4  20  -1 1110.52 543.445   1
  -5  20  -1 227.103 270.258   1
   5  20   1-84.6841 352.641   1
   6  20   1 350.629 340.182   1
  -6  20  -1 607.388 314.475   1
   7  20   1 344.183 266.941   1
  -7  20  -1 108.111 200.516   1
   8  20   1 1274.51 472.147   1
   9  20   1-309.151 345.414   1
  10  20   1-166.112 257.446   1
  11  20   1 249.078 274.649   1
 -10  21   1-744.977 542.843   1
  -9  21   1-647.335 587.641   1
  -8  21   1-1456.42 707.139   1
  -7  21   1-742.858 434.378   1
  -6  21   1-448.649 374.650   1
  -5  21   1 233.048 284.902   1
  -4  21   1 108.974 279.603   1
  -3  21   1 515.969 301.143   1
  -2  21   1 259.152 276.278   1
  -1  21   1 354.856 488.986   1
   0  21   1-313.443 202.529   1
  -1  21  -1 108.916 339.583   1
   1  21   1 861.863 498.326   1
  -2  21  -1-133.718 323.785   1
   2  21   1 622.735 480.106   1
   3  21   1 1318.04 583.956   1
  -3  21  -1 408.582 282.257   1
  -4  21  -1-223.793 281.609   1
   4  21   1 307.003 369.243   1
  -5  21  -1 1002.95 344.944   1
   5  21   1 374.822 315.234   1
   6  21   1 399.514 285.260   1
  -6  21  -1-197.803 537.217   1
  -7  21  -1-418.506 582.333   1
   7  21   1 103.355 282.245   1
  -9  22   1 378.380 456.960   1
  -8  22   1 190.047 264.818   1
  -7  22   1-489.128 552.214   1
  -6  22   1-7.06695 392.664   1
  -5  22   1 264.204 330.415   1
  -4  22   1-158.618 372.408   1
  -3  22   1-137.846 280.481   1
  -2  22   1 352.312 263.615   1
  -1  22   1-287.139 445.976   1
   0  22   1-176.472 317.505   1
   1  22   1 948.389 588.993   1
 -28   0   2 1998.26 812.404   2
 -27   0   2 9318.75 1701.05   2
 -26   0   2 763.206 655.211   2
 -25   0   2 3882.10 1089.39   2
 -24   0   2 11178.4 1742.11   2
 -23   0   2 23130.7 2450.22   2
 -22   0   2 10075.5 1622.57   2
 -21   0   2 2724.79 836.755   2
 -20   0   2 20205.8 2148.96   2
 -19   0   2 15907.6 1914.38   2
 -18   0   2 1673.44 734.683   2
 -17   0   2 63638.0 3413.97   2
 -16   0   2 10531.8 1367.84   2
 -15   0   2 32619.4 2296.47   2
 -14   0   2 5006.23 996.680   2
 -13   0   2 137640. 4350.12   2
 -12   0   2 10315.4 1193.39   2
 -11   0   2 8839.73 1043.66   2
 -10   0   2 2202.72 551.801   2
  -9   0   2 72053.2 2640.95   2
  -8   0   2 216439. 4291.59   2
  -7   0   2 3424.23 569.551   2
  -6   0   2 300924. 4456.26   2
  -5   0   2 260411. 3806.73   2
  -4   0   2 54859.9 1588.53   2
  -3   0   2 2548.74 257.575   1
  -4   0  -2 47937.7 1260.35   2
  -5   0  -2 16871.1 864.239   2
  -6   0  -2 29291.6 1236.84   2
   7   0   2 71764.8 2172.96   2
  -7   0  -2 68699.9 2067.38   2
  -8   0  -2 45636.6 1832.74   2
   8   0   2 48688.9 1939.77   2
   9   0   2 74197.3 2540.26   2
  -9   0  -2 72889.6 2417.87   2
 -10   0  -2 39003.1 1894.30   2
  10   0   2 41463.8 2037.42   2
  11   0   2 12671.1 1201.02   2
 -11   0  -2 12158.8 1134.74   2
 -12   0  -2 39011.1 2075.50   2
  12   0   2 38289.8 2134.48   2
 -13   0  -2 4357.64 812.993   2
  13   0   2 4585.34 799.829   2
 -14   0  -2 289.497 168.469   2
  14   0   2 785.021 379.403   2
 -15   0  -2 25357.1 1902.21   2
  15   0   2 25782.4 1961.38   2
 -16   0  -2 13785.1 1463.57   2
  16   0   2 14359.5 1579.73   2
 -17   0  -2 24241.2 2033.29   2
 -18   0  -2 8990.95 1244.82   2
 -19   0  -2 3468.79 835.842   2
 -20   0  -2 8382.80 1373.90   2
 -21   0  -2 1217.33 671.579   2
 -22   0  -2 382.962 449.522   2
 -23   0  -2 1265.95 581.086   2
 -24   0  -2 882.107 594.556   2
 -25   0  -2 2474.07 786.128   2
 -26   0  -2 1512.90 662.650   2
 -27   0  -2 1697.28 772.229   2
 -28   0  -2 5366.30 1287.15   2
 -28  -1   2 680.283 562.287   2
 -28   1   2-407.729 562.784   2
 -27  -1   2 1545.65 829.724   2
 -27   1   2 581.425 587.240   2
 -26   1   2 440.707 457.726   2
 -26  -1   2-457.007 438.856   2
 -25   1   2 3024.62 947.399   2
 -25  -1   2 2758.32 891.639   2
 -24   1   2 2782.69 1014.13   2
 -24  -1   2 3437.31 983.737   2
 -23   1   2 1107.50 666.879   2
 -23  -1   2-433.591 548.785   2
 -22   1   2 154.403 296.215   2
 -22  -1   2 977.777 525.666   2
 -21   1   2 8085.13 1399.42   2
 -21  -1   2 8020.03 1392.31   2
 -20   1   2 946.801 640.367   2
 -20  -1   2 1834.38 796.832   2
 -19   1   2 34597.2 2757.49   2
 -19  -1   2 35882.5 2718.92   2
 -18  -1   2 392.149 403.371   2
 -18   1   2 152.785 305.758   2
 -17  -1   2 2954.28 744.684   2
 -17   1   2 2621.64 792.167   2
 -16   1   2 378.414 305.541   2
 -16  -1   2 298.370 318.202   2
  16  -1  -2-485.002 453.621   1
 -15  -1   2-515.840 338.134   2
 -15   1   2-256.424 358.986   2
  15  -1  -2-626.131 418.444   1
 -14  -1   2 15198.9 1512.93   2
 -14   1   2 13837.2 1429.50   2
 -13  -1   2 16020.0 1499.63   2
 -13   1   2 17993.1 1612.93   2
 -12   1   2 57404.7 2799.90   2
 -12  -1   2 59576.4 2752.31   2
 -11   1   2 6670.57 889.020   2
 -11  -1   2 6650.91 924.315   2
 -10   1   2 13054.5 1248.62   2
 -10  -1   2 14840.3 1309.99   2
  -9  -1   2 195699. 4305.45   2
  -9   1   2 196518. 4361.12   2
  -8  -1   2 2125.99 492.848   2
  -8   1   2 1523.10 383.083   2
  -7   1   2 512.181 211.919   2
  -7  -1   2 312.985 133.899   2
  -6   1   2 29438.9 1479.05   2
  -6  -1   2 32487.7 1467.90   2
  -5  -1   2 756600. 6523.35   2
  -5   1   2 743445. 5551.19   1
  -4   1   2 9150.77 565.426   1
  -4  -1   2 11942.0 748.590   2
  -3   1   2 2097.67 254.690   1
  -3  -1   2 1813.17 269.770   2
  -2   1   2 2719.17 252.067   1
  -2  -1   2 2355.93 250.748   2
   2   1   2 4063.53 338.782   1
  -3  -1  -2 163588. 2189.67   2
   3  -1   2 161764. 1961.26   2
   4  -1   2 14679.5 715.661   2
  -4  -1  -2 15441.2 762.641   2
  -4   1  -2 15203.5 718.066   2
  -5   1  -2 75138.1 1786.40   2
   5  -1   2 72957.3 1787.33   2
  -5  -1  -2 73914.9 1823.36   2
  -6  -1  -2 29505.5 1264.05   2
  -6   1  -2 30678.5 1270.46   2
   6  -1   2 29371.5 1281.50   2
   7  -1   2 126683. 2865.30   2
  -7  -1  -2 126332. 2843.63   2
  -7   1  -2 128000. 2814.19   2
   8  -1   2 834.903 329.367   2
  -8  -1  -2 480.208 232.718   2
  -8   1  -2 1151.45 382.786   2
  -9   1  -2 22329.9 1340.97   2
  -9  -1  -2 21552.2 1323.31   2
   9  -1   2 21635.8 1357.61   2
 -10   1  -2 815.390 349.990   2
  10  -1   2 913.519 313.714   2
  10   1   2 957.174 322.523   2
 -10  -1  -2 1263.41 319.624   2
 -11  -1  -2 3703.76 660.507   2
 -11   1  -2 3352.41 590.387   2
  11  -1   2 2946.14 557.851   2
  11   1   2 4945.37 769.230   2
 -12   1  -2 10340.1 1066.86   2
 -12  -1  -2 9546.05 1007.55   2
  12  -1   2 12160.2 1189.85   2
  12   1   2 10933.8 1208.10   2
 -13   1  -2 7232.23 991.389   2
 -13  -1  -2 7103.75 905.831   2
  13   1   2 7807.90 1042.18   2
  13  -1   2 7679.05 1017.56   2
  14  -1   2 313.650 259.490   2
 -14  -1  -2 188.390 297.930   2
  14   1   2 494.616 373.132   2
 -14   1  -2 67.4470 257.345   2
 -15   1  -2 354.050 191.817   2
  15   1   2 670.011 299.565   2
  15  -1   2 694.079 374.446   2
 -15  -1  -2 250.510 338.554   2
  16  -1   2 63.3588 243.538   2
 -16  -1  -2-53.0569 332.027   2
 -16   1  -2-139.841 246.125   2
  16   1   2 647.255 265.492   2
 -17  -1  -2 12062.9 1406.39   2
 -17   1  -2 11920.8 1402.23   2
 -18  -1  -2 2116.65 699.670   2
 -18   1  -2 3558.68 819.390   2
 -19   1  -2 19803.8 1924.50   2
 -19  -1  -2 19852.2 1932.39   2
 -20  -1  -2 21145.8 2123.90   2
 -20   1  -2 21121.5 2094.57   2
 -21   1  -2 20761.2 2122.02   2
 -21  -1  -2 22054.6 2135.43   2
 -22   1  -2 8263.56 1409.43   2
 -22  -1  -2 8829.79 1490.72   2
 -23  -1  -2 8779.33 1501.61   2
 -23   1  -2 10196.4 1541.17   2
 -24   1  -2 4528.92 1085.15   2
 -24  -1  -2 4168.84 1064.79   2
 -25   1  -2 4732.74 1169.87   2
 -25  -1  -2 5342.70 1192.44   2
 -26   1  -2-67.7543 292.668   2
 -26  -1  -2 590.126 423.619   2
 -27   1  -2 475.365 468.792   2
 -27  -1  -2 550.781 333.499   2
 -28  -1  -2 29.6001 317.034   2
 -28   1  -2 935.843 604.221   2
 -29   1  -2 22.9421 499.934   2
 -28   2   2-644.114 513.490   2
 -28  -2   2 543.986 628.053   2
 -27  -2   2 4427.64 1206.18   2
 -27   2   2 4042.80 1051.68   2
 -26  -2   2 1456.26 786.992   2
 -26   2   2-293.884 648.161   2
 -25   2   2-225.115 458.580   2
 -25  -2   2 565.599 576.155   2
 -24  -2   2-159.154 468.802   2
 -24   2   2 664.821 371.237   2
 -23   2   2 104.386 285.848   2
 -23  -2   2-806.647 714.902   2
 -22   2   2 542.493 368.828   2
 -22  -2   2-356.673 468.339   2
 -21  -2   2 333.577 321.383   2
 -21   2   2 60.7629 356.560   2
 -20   2   2 7998.57 1364.92   2
 -20  -2   2 9162.50 1460.98   2
 -19  -2   2 2508.97 741.919   2
 -19   2   2 2582.60 757.633   2
 -18   2   2-40.8257 402.308   2
 -18  -2   2 201.365 270.999   2
 -17   2   2 33640.7 2520.40   2
 -17  -2   2 32791.5 2426.12   2
 -16  -2   2 19247.1 1855.60   2
  16  -2  -2 15704.7 1483.91   1
 -16   2   2 20236.1 1966.84   2
 -15   2   2 44659.5 2798.45   2
 -15  -2   2 44460.2 2696.75   2
  15  -2  -2 39107.0 2220.69   1
 -14   2   2 2716.91 701.964   2
 -14  -2   2 3829.83 883.192   2
 -13   2   2 72952.0 3230.69   2
 -13  -2   2 68355.5 3059.65   2
 -12   2   2 726.123 211.087   2
 -12  -2   2 1536.06 512.902   2
 -11   2   2 9533.59 1100.24   2
 -11  -2   2 9553.30 1060.02   2
 -10   2   2 396.005 227.283   2
 -10  -2   2 317.080 288.945   2
  -9   2   2 16280.4 1320.91   2
  -9  -2   2 15393.1 1205.17   2
  -8   2   2 1054.88 294.443   2
  -8  -2   2 1344.98 378.780   2
  -7  -2   2 1403.28 368.251   2
  -6  -2   2 961.029 276.332   2
  -6   2   2 339.543 211.706   1
  -5  -2   2 118233. 2549.91   2
  -5   2   2 121513. 2392.83   1
  -4   2   2 26979.6 1051.62   1
  -4  -2   2 29661.2 1157.41   2
  -3   2   2 43278.2 1220.33   1
  -3  -2   2 46034.7 1305.19   2
  -2  -2   2 63372.2 1264.01   2
  -2   2   2 59253.6 1338.97   1
  -1  -2   2 120812. 1380.93   2
  -1   2   2 116355. 1779.44   1
   0   2   2 147.967 100.956   1
   1   2   2 14572.7 646.243   1
   2   2   2 93369.7 1709.18   1
  -2  -2  -2 94168.7 1725.66   2
  -3   2  -2 121169. 1688.34   2
   3   2   2 122832. 2118.69   1
  -3  -2  -2 124711. 2118.89   2
  -4   2  -2 76451.3 1583.25   2
  -4  -2  -2 76206.4 1806.19   2
  -5   2  -2 15925.3 829.204   2
  -5  -2  -2 15223.7 872.927   2
   6  -2   2 16086.4 922.495   2
  -6   2  -2 17640.7 967.790   2
  -6  -2  -2 16799.8 996.530   2
  -7   2  -2 10134.0 810.508   2
  -7  -2  -2 10010.7 816.492   2
   7  -2   2 9733.68 777.621   2
   8  -2   2 1802.01 376.315   2
  -8   2  -2 1869.97 432.844   2
  -8  -2  -2 1688.66 335.643   2
   9  -2   2 59962.0 2234.88   2
  -9   2  -2 62405.8 2280.73   2
  -9  -2  -2 59837.1 2231.38   2
 -10   2  -2 283.547 326.385   2
  10  -2   2 396.202 329.955   2
 -10  -2  -2 249.662 292.193   2
 -11  -2  -2 69194.2 2657.59   2
  11  -2   2 67561.3 2614.07   2
 -11   2  -2 68558.1 2712.16   2
 -12   2  -2 41665.7 2233.97   2
  12  -2   2 37771.2 2140.46   2
 -12  -2  -2 40055.2 2146.66   2
  13   2   2 10497.8 1243.21   2
 -13  -2  -2 11236.7 1184.05   2
 -13   2  -2 12152.8 1252.11   2
  13  -2   2 11358.7 1191.68   2
 -14  -2  -2 1092.20 345.389   2
  14   2   2 1603.74 450.098   2
 -14   2  -2 1923.12 540.733   2
  15   2   2 1008.77 178.764   2
 -15   2  -2 762.230 330.392   2
 -16  -2  -2 3175.59 682.118   2
 -16   2  -2 3482.50 770.705   2
  16   2   2 3095.56 743.427   2
 -17  -2  -2 832.202 389.174   2
 -17   2  -2 1619.78 493.346   2
 -18   2  -2 5520.56 1029.74   2
 -18  -2  -2 5547.02 978.064   2
 -19  -2  -2 2517.18 699.903   2
 -19   2  -2 2264.77 589.141   2
 -20   2  -2 6871.52 1155.13   2
 -20  -2  -2 5483.63 1045.96   2
 -21  -2  -2 37.6857 279.322   2
 -21   2  -2 78.5171 295.541   2
 -22   2  -2 311.776 394.651   2
 -22  -2  -2 768.002 427.512   2
 -23   2  -2 1231.08 626.738   2
 -23  -2  -2 624.587 430.159   2
 -24  -2  -2 1166.97 586.099   2
 -24   2  -2 997.181 579.764   2
 -25  -2  -2-472.906 505.697   2
 -25   2  -2 257.109 474.411   2
 -26   2  -2 1779.06 806.155   2
 -26  -2  -2 1299.42 589.465   2
 -27  -2  -2 72.6802 295.315   2
 -27   2  -2 1568.71 779.264   2
 -28  -2  -2 1106.91 787.967   2
 -28   2  -2 1007.50 605.329   2
 -29   2  -2 1754.84 798.344   2
 -28  -3   2 366.245 319.529   2
 -28   3   2 1186.67 932.454   2
 -27   3   2-799.677 672.784   2
 -27  -3   2-66.5734 325.926   2
 -26  -3   2 677.174 593.140   2
 -26   3   2-275.774 366.767   2
 -25  -3   2 5010.48 1164.91   2
 -25   3   2 5182.03 1240.70   2
 -24   3   2 4447.55 1210.30   2
 -24  -3   2 3912.76 1007.56   2
 -23   3   2 8171.46 1579.58   2
 -23  -3   2 5241.77 1189.54   2
 -22   3   2 4599.96 1148.59   2
 -22  -3   2 3628.42 1002.88   2
 -21  -3   2 13723.4 1848.94   2
 -21   3   2 14382.8 1888.11   2
 -20  -3   2 2478.89 819.613   2
 -20   3   2 1326.05 604.901   2
 -19  -3   2 18830.5 1941.84   2
 -19   3   2 23342.4 2265.59   2
 -18  -3   2-152.235 440.616   2
 -18   3   2-173.867 284.302   2
 -17   3   2 5276.48 1006.42   2
 -17  -3   2 6124.53 1059.75   2
 -16  -3   2 22053.4 1960.07   2
 -16   3   2 24136.5 2110.78   2
 -15   3   2-110.515 407.027   2
  15  -3  -2 273.671 217.975   1
 -14   3   2 7384.21 1045.99   2
 -14  -3   2 6818.17 1048.48   2
 -13   3   2 1240.74 384.305   2
 -13  -3   2 1596.24 396.638   2
 -12  -3   2 25836.4 1783.02   2
 -12   3   2 26662.2 1870.82   2
 -11   3   2 70271.7 2938.05   2
 -11  -3   2 68576.0 2793.72   2
 -10   3   2 3719.96 684.663   2
 -10  -3   2 3623.48 631.986   2
  -9  -3   2 1618.29 419.047   2
  -8  -3   2 17247.9 1221.63   2
  -7   3   2 124565. 2875.36   1
  -7  -3   2 122929. 3040.88   2
  -6   3   2 652.573 222.513   1
  -6  -3   2 1808.15 399.337   2
  -5  -3   2 381132. 4521.49   2
  -5   3   2 369738. 4441.38   1
  -4  -3   2 100226. 2131.30   2
  -4   3   2 102715. 2156.28   1
  -3   3   2 4451.76 445.717   1
  -3  -3   2 3987.37 386.495   2
  -2  -3   2 86429.2 1550.77   2
  -2   3   2 81290.0 1726.73   1
  -1  -3   2 39811.1 903.972   2
  -1   3   2 39033.6 1169.62   1
   0   3   2 37346.4 1117.44   1
   1   3   2 39969.9 1184.35   1
   1  -3   2 38977.9 821.769   1
   2  -3   2 637835. 3956.96   1
   2   3   2 638997. 4824.58   1
  -2  -3  -2 644262. 5006.37   2
  -3  -3  -2 378213. 4105.22   2
   3   3   2 373861. 3923.58   1
  -4  -3  -2 94550.6 2166.17   2
   4   3   2 93863.5 2085.27   1
  -5   3  -2 74927.8 1834.74   2
  -5  -3  -2 72413.7 1999.72   2
  -6  -3  -2 4206.06 514.101   2
  -6   3  -2 5054.29 540.939   2
  -7   3  -2 101878. 2573.67   2
  -7  -3  -2 100345. 2647.65   2
  -8  -3  -2 35076.5 1661.44   2
  -8   3  -2 36611.1 1686.27   2
  -9  -3  -2 153080. 3643.20   2
  -9   3  -2 157482. 3644.94   2
 -10   3  -2 11291.8 1048.27   2
 -10  -3  -2 9045.05 950.349   2
 -11  -3  -2 7442.94 882.822   2
 -11   3  -2 8080.80 942.363   2
 -12   3  -2 20536.1 1558.57   2
 -12  -3  -2 19158.0 1473.70   2
  13   3   2 1528.17 498.683   2
 -13  -3  -2 1597.84 465.391   2
 -13   3  -2 1955.89 539.091   2
  14   3   2-61.6879 432.493   2
 -14  -3  -2-285.801 398.092   2
 -14   3  -2 87.8511 245.570   2
  15   3   2 1762.45 450.338   2
 -15  -3  -2 1566.94 464.255   2
 -15   3  -2 2156.17 577.090   2
 -16   3  -2 400.837 248.227   2
 -16  -3  -2 285.576 228.187   2
 -17  -3  -2 4338.16 795.190   2
 -17   3  -2 4784.61 919.502   2
 -18   3  -2 3460.06 828.854   2
 -18  -3  -2 3064.47 671.883   2
 -19   3  -2 3831.15 888.544   2
 -19  -3  -2 3257.36 750.757   2
 -20   3  -2 2264.27 761.960   2
 -20  -3  -2 2406.42 653.838   2
 -21   3  -2 2029.75 625.359   2
 -21  -3  -2 2688.77 782.080   2
 -22   3  -2 4225.23 965.678   2
 -22  -3  -2 4768.73 1061.86   2
 -23  -3  -2 2569.55 794.312   2
 -23   3  -2 3309.75 941.910   2
 -24   3  -2 4458.94 979.482   2
 -24  -3  -2 4329.62 1024.63   2
 -25  -3  -2 71.9436 349.755   2
 -25   3  -2 287.744 552.179   2
 -26   3  -2 1375.32 723.175   2
 -26  -3  -2 881.755 388.293   2
 -27   3  -2-205.159 406.610   2
 -27  -3  -2 976.181 476.068   2
 -28  -3  -2 220.087 511.679   2
 -28   3  -2 955.669 545.933   2
 -29   3  -2 572.616 526.812   2
 -28   4   2 555.247 584.876   2
 -27  -4   2 2204.83 779.601   2
 -27   4   2 1559.76 783.965   2
 -26   4   2-620.503 669.767   2
 -26  -4   2 636.651 462.411   2
 -25   4   2 1168.47 723.243   2
 -25  -4   2-955.287 621.061   2
 -24  -4   2-83.3579 310.174   2
 -24   4   2 87.6160 591.483   2
 -23  -4   2 42.8495 285.019   2
 -23   4   2 491.719 422.903   2
 -22  -4   2-171.231 361.589   2
 -22   4   2 618.007 529.741   2
 -21   4   2-59.2513 534.300   2
 -21  -4   2-194.411 400.594   2
 -20  -4   2 579.056 437.155   2
 -20   4   2 1084.12 668.355   2
 -19   4   2 14952.0 1846.90   2
 -19  -4   2 14827.8 1802.61   2
 -18   4   2 4902.95 1034.39   2
 -18  -4   2 4926.23 998.844   2
 -17  -4   2 11178.1 1441.04   2
 -17   4   2 12931.4 1609.83   2
 -16  -4   2 12806.3 1467.53   2
 -16   4   2 12791.9 1568.47   2
  15  -4  -2 6620.28 918.968   1
 -15   4   2 6307.58 1008.65   2
  15   4  -2 7898.59 1157.64   2
 -15  -4   2 6651.02 1084.98   2
 -14   4   2-265.457 253.932   2
 -14  -4   2-376.214 348.536   2
 -13  -4   2 18910.2 1587.79   2
 -13   4   2 20766.7 1821.66   2
 -12   4   2 6450.43 940.097   2
 -12  -4   2 6193.40 855.639   2
 -11  -4   2 286.649 192.513   2
 -10  -4   2 43155.9 2113.77   2
  -9  -4   2 1405.86 341.384   2
  -8  -4   2 7238.01 766.521   2
  -8   4   2 10012.9 865.894   1
  -7  -4   2-121.485 254.398   2
  -7   4   2 51.2174 130.223   1
  -6   4   2 49036.1 1808.30   1
  -6  -4   2 49720.3 1801.98   2
  -5  -4   2 150557. 2907.13   2
  -5   4   2 149918. 2967.24   1
  -4   4   2 1746.66 356.534   1
  -4  -4   2 3806.22 474.369   2
   3   4  -2 40100.3 907.987   1
  -3  -4   2 41522.6 1301.45   2
  -3   4   2 38911.4 1381.31   1
  -2  -4   2 2883.04 227.652   1
  -2   4   2 2753.92 357.006   1
   2   4  -2 2744.57 212.909   1
  -2  -4   2 3141.37 336.181   2
  -1  -4   2 212.664 58.7620   1
  -1  -4   2 271.515 109.810   2
   1   4  -2 351.741 146.280   2
  -1   4   2 3.37858 137.978   1
   1   4  -2 373.735 88.9643   1
   0  -4   2 6286.47 335.882   1
   0   4  -2 6250.64 331.610   1
   0   4  -2 6485.80 400.306   2
   0   4   2 5923.33 492.502   1
  -1   4  -2 348908. 2816.70   1
   1  -4   2 342131. 2733.07   1
   2  -4   2 48048.4 1166.54   1
   2   4   2 47491.1 1446.28   1
  -2   4  -2 48031.9 1187.83   1
   3   4   2 273197. 3589.86   1
   3  -4   2 279913. 3157.68   1
  -3  -4  -2 277080. 3771.07   2
  -4  -4  -2 430470. 4905.08   2
   4  -4   2 429756. 4259.35   1
   4   4   2 422385. 4703.17   1
   5  -4   2 6732.71 563.918   1
   5   4   2 7103.70 625.747   1
  -5  -4  -2 7173.95 667.514   2
   6   4   2 356.813 231.657   1
  -6  -4  -2 772.414 161.898   2
   6  -4   2 822.511 188.699   1
  -7  -4  -2 1370.22 332.856   2
  -7   4  -2 1362.54 338.151   2
   7  -4   2 1253.51 261.199   1
  -8   4  -2 7992.82 785.465   2
  -8  -4  -2 8026.85 826.420   2
  -9  -4  -2 37646.9 1863.01   2
  -9   4  -2 38483.6 1818.75   2
 -10  -4  -2 377.615 219.689   2
 -10   4  -2 407.811 212.212   2
 -11  -4  -2 72270.0 2800.21   2
 -11   4  -2 75882.5 2886.58   2
 -12   4  -2 6485.49 860.865   2
 -12  -4  -2 6395.83 917.036   2
 -13  -4  -2-46.4929 201.977   2
 -13   4  -2 42.3524 284.224   2
 -14  -4  -2 10457.5 1197.70   2
 -14   4  -2 11033.7 1244.50   2
  14   4   2 11878.1 1367.67   2
  15   4   2 1928.63 508.680   2
 -15  -4  -2 1669.84 454.857   2
 -15   4  -2 2416.96 607.378   2
 -16   4  -2 1789.35 518.266   2
 -16  -4  -2 2419.48 615.579   2
 -17  -4  -2 71.4184 349.944   2
 -17   4  -2 722.590 389.007   2
 -18   4  -2 6850.34 1109.08   2
 -18  -4  -2 6824.30 1079.67   2
 -19   4  -2 2380.70 652.526   2
 -19  -4  -2 3288.19 808.225   2
 -20   4  -2 8784.05 1371.81   2
 -20  -4  -2 7872.37 1262.29   2
 -21   4  -2-7.50211 385.676   2
 -21  -4  -2 324.891 451.130   2
 -22  -4  -2 3014.53 767.664   2
 -22   4  -2 2634.50 776.471   2
 -23   4  -2 5337.50 1129.11   2
 -23  -4  -2 4092.21 1012.44   2
 -24  -4  -2 584.295 456.298   2
 -24   4  -2-130.104 299.730   2
 -25   4  -2 1130.22 683.381   2
 -25  -4  -2 686.091 581.071   2
 -26   4  -2-727.764 541.205   2
 -26  -4  -2 69.3698 369.108   2
 -27   4  -2-477.253 385.387   2
 -27  -4  -2-51.2497 455.520   2
 -28  -4  -2 445.130 592.870   2
 -28   4  -2-60.3019 353.762   2
 -29   4  -2 672.380 558.625   2
 -28   5   2 1165.15 825.124   2
 -27   5   2 1347.85 786.904   2
 -27  -5   2 866.603 602.882   2
 -26  -5   2 863.169 412.561   2
 -26   5   2 1179.66 544.754   2
 -25  -5   2 836.660 558.213   2
 -25   5   2-393.833 578.970   2
 -24   5   2 850.682 551.388   2
 -24  -5   2 323.919 294.523   2
 -23   5   2 330.069 411.448   2
 -23  -5   2-14.0294 454.995   2
 -22  -5   2 1219.74 480.259   2
 -22   5   2 227.475 406.992   2
 -21  -5   2-266.528 565.270   2
 -21   5   2 321.079 435.238   2
 -20   5   2 1259.72 684.087   2
 -20  -5   2 903.004 492.772   2
 -19   5   2 8096.29 1334.40   2
 -19  -5   2 6916.51 1198.47   2
 -18  -5   2 1007.52 533.199   2
 -18   5   2 1149.00 570.252   2
 -17  -5   2 2439.94 638.894   2
 -17   5   2 2879.77 813.171   2
 -16  -5   2 10401.9 1315.10   2
 -16   5   2 11746.3 1483.40   2
 -15   5   2 664.690 361.820   2
 -15  -5   2 1482.86 609.552   2
  14  -5  -2 65074.6 2902.99   1
 -14  -5   2 62432.8 3027.95   2
 -14   5   2 64600.8 3333.89   2
  14   5  -2 68396.5 3335.55   2
 -13  -5   2 7967.55 1121.28   2
 -13   5   2 8419.39 1172.75   2
 -12  -5   2 46625.8 2433.02   2
 -11  -5   2-1.97344 204.946   2
 -10  -5   2-62.2411 300.773   2
  -9  -5   2 7266.36 831.904   2
  -9   5   2 7927.71 820.135   1
  -8   5   2 6371.31 716.572   1
  -8  -5   2 7408.45 798.005   2
  -7  -5   2 18730.1 1217.67   2
  -7   5   2 16101.8 1123.06   1
  -6  -5   2 650.362 220.784   2
  -6   5   2 911.168 267.505   1
  -5  -5   2 4405.49 550.525   2
  -5   5   2 4314.33 546.127   1
   5   5  -2 4529.27 403.657   1
   4   5  -2 16098.4 965.194   2
  -4   5   2 16985.8 1010.10   1
  -4  -5   2 15595.5 917.513   2
   4   5  -2 16945.3 717.402   1
  -3   5   2 53320.6 1721.81   1
   3   5  -2 51526.2 1145.59   1
  -3  -5   2 53053.1 1576.57   2
   3   5  -2 53708.6 1638.52   2
   2   5  -2 8886.93 617.282   2
  -2   5   2 9594.40 687.618   1
  -2  -5   2 9540.33 480.714   1
  -2  -5   2 9193.58 606.300   2
   2   5  -2 9702.39 470.196   1
  -1  -5   2 70363.3 1564.21   2
   1   5  -2 72685.5 1268.91   1
   1   5  -2 70103.3 1605.97   2
  -1   5   2 71581.8 1864.88   1
  -1  -5   2 69443.9 1248.76   1
   0  -5   2 98176.4 1536.91   1
   0   5  -2 97570.3 1793.49   2
   0   5   2 99592.7 2172.15   1
   0   5  -2 101686. 1585.57   1
   1  -5   2 273.093 83.6388   1
  -1   5  -2 339.600 111.551   1
   1   5   2 70.3493 112.801   1
  -2   5  -2 64964.3 1510.59   1
   2  -5   2 64642.7 1462.26   1
   2   5   2 62931.5 1783.72   1
   3  -5   2 91788.3 1897.24   1
  -3  -5  -2 93613.8 2355.83   2
  -3   5  -2 90339.9 1949.98   1
   3   5   2 92610.6 2206.63   1
   4  -5   2 181946. 2897.31   1
   4   5   2 177387. 3136.56   1
  -4  -5  -2 174841. 3374.24   2
   5  -5   2 77064.6 2050.53   1
  -5  -5  -2 76986.3 2333.40   2
   5   5   2 79417.9 2197.86   1
   6  -5   2 6.22337 148.577   1
   6   5   2-43.3818 218.764   1
  -6  -5  -2 28.9862 188.552   2
   7   5   2 64541.1 2180.52   1
  -7  -5  -2 66235.9 2342.64   2
   7  -5   2 64888.6 2115.00   1
  -8  -5  -2 13701.4 1079.20   2
   8  -5   2 13326.6 1004.01   1
  -9   5  -2 504.192 265.505   2
   9  -5   2-433.722 316.082   1
  -9  -5  -2-174.924 322.363   2
  10  -5   2 11122.3 1009.56   1
 -10   5  -2 11805.3 1110.17   2
 -10  -5  -2 12182.7 1117.34   2
  11  -5   2 1152.54 311.611   1
 -11  -5  -2 326.277 229.717   2
 -11   5  -2 779.922 374.691   2
 -12  -5  -2 42158.5 2263.22   2
  12  -5   2 42040.3 2143.58   1
 -12   5  -2 43370.1 2280.86   2
  13  -5   2 2965.77 606.743   1
 -13  -5  -2 3867.67 751.161   2
 -13   5  -2 3969.53 725.277   2
 -14  -5  -2 21167.9 1733.38   2
  14  -5   2 24728.3 1779.40   1
  14   5   2 23525.1 1955.60   2
 -14   5  -2 22384.8 1818.97   2
 -15   5  -2 40.1940 291.265   2
 -15  -5  -2-253.877 335.265   2
 -16  -5  -2 5610.64 969.958   2
 -16   5  -2 6272.80 1084.60   2
 -17   5  -2 1488.05 661.742   2
 -17  -5  -2 820.337 446.734   2
 -18   5  -2 3435.67 809.534   2
 -18  -5  -2 2824.62 657.313   2
 -19   5  -2 2706.43 725.373   2
 -19  -5  -2 1596.83 547.001   2
 -20   5  -2 96.4507 300.486   2
 -20  -5  -2 173.483 395.926   2
 -21   5  -2-202.278 518.611   2
 -21  -5  -2-59.2485 379.878   2
 -22  -5  -2 884.284 580.138   2
 -22   5  -2 804.684 473.270   2
 -23  -5  -2 132.146 386.152   2
 -23   5  -2-298.538 469.488   2
 -24   5  -2 595.927 311.354   2
 -24  -5  -2 938.173 477.578   2
 -25   5  -2 1073.48 573.702   2
 -25  -5  -2 888.741 419.572   2
 -26   5  -2 754.542 494.915   2
 -26  -5  -2 747.424 608.534   2
 -27  -5  -2 1031.58 616.370   2
 -27   5  -2 758.547 631.346   2
 -28   5  -2-331.063 482.922   2
 -27  -6   2-283.049 438.987   2
 -27   6   2-278.493 433.917   2
 -26   6   2 1800.40 959.830   2
 -26  -6   2 1698.41 626.789   2
 -25   6   2 915.184 712.819   2
 -25  -6   2 849.982 529.000   2
 -24  -6   2 3258.65 938.674   2
 -24   6   2 2513.50 983.545   2
 -23  -6   2-226.866 452.648   2
 -23   6   2 601.732 430.957   2
 -22   6   2 5634.73 1218.30   2
 -22  -6   2 4567.58 1054.93   2
 -21   6   2-126.700 474.013   2
 -21  -6   2-1032.67 533.445   2
 -20   6   2 7167.51 1365.83   2
 -20  -6   2 7708.11 1290.04   2
 -19  -6   2 4860.32 1059.04   2
 -19   6   2 5324.96 1105.08   2
 -18  -6   2 7950.74 1287.79   2
 -18   6   2 8435.23 1401.79   2
 -17  -6   2 19378.2 1877.67   2
 -17   6   2 19992.3 2078.69   2
 -16  -6   2 4713.25 962.960   2
 -16   6   2 4695.17 1056.44   2
 -15  -6   2 18607.6 1713.43   2
 -15   6   2 19389.3 1858.07   2
  14   6  -2-472.902 438.900   2
 -14  -6   2-308.207 412.020   2
 -14   6   2-37.2651 314.919   2
  13   6  -2 1037.09 434.782   2
 -13  -6   2 450.289 254.182   2
  13  -6  -2 1115.62 361.121   1
  12   6  -2 24789.4 1891.56   2
 -12  -6   2 24067.8 1777.12   2
 -11  -6   2 2480.23 564.915   2
  11   6  -2 2399.62 599.473   2
 -10   6   2 30984.9 1806.35   1
 -10  -6   2 32789.9 1887.82   2
  -9  -6   2 20050.4 1456.27   2
  -9   6   2 20374.7 1376.16   1
  -8   6   2 109895. 3155.20   1
   8   6  -2 104413. 3220.79   2
  -8  -6   2 102976. 3075.93   2
   7   6  -2 26996.7 1600.46   2
  -7   6   2 27164.7 1488.79   1
   7   6  -2 25895.0 1164.72   1
  -7  -6   2 26383.0 1471.29   2
   6   6  -2 76577.6 2472.31   2
  -6   6   2 79893.9 2503.71   1
   6   6  -2 73499.2 1840.11   1
  -6  -6   2 74320.0 2324.97   2
   5   6  -2 38407.3 1236.63   1
   5   6  -2 40088.2 1692.81   2
  -5   6   2 38208.5 1662.26   1
  -5  -6   2 38878.5 1592.62   2
  -4  -6   2 173152. 3217.21   2
   4   6  -2 176491. 2474.83   1
  -4   6   2 177062. 3424.16   1
   4   6  -2 178189. 3356.65   2
   3   6  -2 5782.38 574.938   2
  -3   6   2 5718.04 621.333   1
  -3  -6   2 5321.58 545.215   2
  -3  -6   2 5863.42 443.196   1
   3   6  -2 6081.12 441.309   1
   2   6  -2 376.317 73.8388   1
  -2  -6   2 474.455 119.091   1
   2   6  -2 418.141 128.017   2
  -2  -6   2 464.889 147.381   2
  -2   6   2 741.229 232.867   1
   1   6  -2 1239.02 194.782   1
  -1  -6   2 978.447 175.057   1
   1   6  -2 1011.87 220.674   2
  -1   6   2 818.420 211.649   1
   0   6   2 35.3398 168.987   1
   0   6  -2 179.635 113.355   1
   0   6  -2 300.905 140.700   2
   0  -6   2-25.0481 58.2070   1
  -1   6  -2-30.4549 87.6849   1
  -1   6  -2 234.352 117.672   2
   1  -6   2-104.161 112.745   1
  -1  -6  -2-217.595 234.999   1
   1   6   2-195.942 181.764   1
   2  -6   2 16072.0 795.708   1
   2   6   2 16430.7 967.956   1
  -2  -6  -2 15691.1 943.429   1
  -2   6  -2 16493.3 824.684   1
   3  -6   2 19516.9 927.264   1
  -3  -6  -2 17434.0 1026.71   1
  -3   6  -2 18757.0 947.265   1
   3   6   2 17515.3 1009.22   1
  -4   6  -2 130312. 2626.57   1
   4   6   2 125780. 2797.26   1
   4  -6   2 127132. 2519.72   1
  -4  -6  -2 126636. 3013.16   2
  -4  -6  -2 127163. 2858.51   1
  -5  -6  -2 34997.9 1672.27   2
   5   6   2 34302.5 1508.12   1
   5  -6   2 33829.6 1397.87   1
   6  -6   2 214736. 3770.47   1
  -6  -6  -2 208256. 4166.55   2
   6   6   2 207662. 3870.73   1
   7   6   2 39773.7 1748.12   1
   7  -6   2 37277.8 1672.78   1
  -7  -6  -2 42211.8 1936.93   2
  -8  -6  -2 57664.1 2339.99   2
   8   6   2 61475.1 2259.89   1
   8  -6   2 64282.4 2305.92   1
   9  -6   2 8021.07 855.029   1
   9   6   2 9083.60 880.098   1
  -9  -6  -2 8715.40 929.791   2
  10  -6   2 47091.4 2162.73   1
 -10  -6  -2 44051.3 2241.85   2
 -10   6  -2 44505.8 2186.54   2
  11  -6   2 21981.7 1540.72   1
 -11   6  -2 24818.2 1706.22   2
 -11  -6  -2 23171.7 1700.88   2
 -12  -6  -2 14016.5 1321.18   2
 -12   6  -2 13264.8 1307.65   2
  12  -6   2 15015.3 1303.85   1
  13   6   2 471.065 335.182   2
 -13  -6  -2 459.331 284.733   2
  13  -6   2 415.146 218.970   1
 -13   6  -2 651.168 230.616   2
 -14  -6  -2 6525.21 993.379   2
 -14   6  -2 7235.03 1023.84   2
  14  -6   2 7100.16 968.331   1
 -15  -6  -2 5277.71 944.882   2
 -15   6  -2 5113.09 910.047   2
 -16   6  -2 7872.10 1156.75   2
 -16  -6  -2 7305.82 1107.49   2
 -17   6  -2 182.204 223.397   2
 -17  -6  -2 243.379 325.999   2
 -18  -6  -2 19286.7 1958.49   2
 -18   6  -2 22398.7 2068.88   2
 -19   6  -2 5392.57 1129.07   2
 -19  -6  -2 4782.19 1098.78   2
 -20   6  -2 12783.9 1691.10   2
 -20  -6  -2 12597.7 1632.18   2
 -21   6  -2 3754.60 964.764   2
 -21  -6  -2 3609.11 940.277   2
 -22   6  -2 10732.7 1652.73   2
 -22  -6  -2 10278.1 1542.17   2
 -23   6  -2 6050.26 1273.00   2
 -23  -6  -2 5710.87 1212.62   2
 -24  -6  -2 2619.65 769.062   2
 -24   6  -2 2308.98 805.178   2
 -25   6  -2 2863.79 1001.97   2
 -25  -6  -2 2177.66 844.295   2
 -26   6  -2 2032.01 761.210   2
 -26  -6  -2 1514.92 733.198   2
 -27   6  -2-1379.11 701.900   2
 -27  -6  -2-111.390 420.050   2
 -28   6  -2 471.818 519.802   2
 -27   7   2-226.427 417.204   2
 -26   7   2 2392.90 995.382   2
 -26  -7   2 416.279 459.289   2
 -25  -7   2 113.879 348.072   2
 -25   7   2-511.856 600.823   2
 -24   7   2 1273.82 738.895   2
 -24  -7   2 542.432 541.536   2
 -23  -7   2 194.789 295.888   2
 -23   7   2 275.493 329.048   2
 -22  -7   2 21.9213 388.145   2
 -22   7   2 547.233 541.796   2
 -21   7   2 968.561 673.002   2
 -21  -7   2 871.322 526.398   2
 -20   7   2 13071.7 1817.50   2
 -20  -7   2 13350.7 1696.99   2
 -19   7   2 316.939 566.194   2
 -19  -7   2 428.107 389.225   2
 -18  -7   2 20116.2 2002.08   2
 -18   7   2 19572.5 2166.03   2
 -17   7   2-159.911 285.591   2
 -17  -7   2 843.352 506.111   2
 -16  -7   2 36296.9 2528.16   2
 -16   7   2 38598.6 2758.74   2
 -15  -7   2 2474.63 684.450   2
 -15   7   2 1288.07 594.321   2
 -14  -7   2 43998.2 2618.53   2
 -13  -7   2 2845.15 730.053   2
  13   7  -2 4067.68 841.905   2
 -12  -7   2 52684.3 2651.97   2
  12   7  -2 53404.4 2824.18   2
  12  -7  -2 57260.9 2613.81   1
  11   7  -2 368.371 256.555   2
 -11  -7   2 776.297 456.293   2
 -10   7   2 44918.7 2237.29   1
 -10  -7   2 46956.3 2292.59   2
   9   7  -2 7385.93 687.157   1
  -9  -7   2 9312.46 1004.23   2
  -9   7   2 9487.08 993.973   1
  -8  -7   2 392.098 225.214   2
   8   7  -2 643.110 146.754   1
  -8   7   2 593.734 282.301   1
  -7  -7   2 76138.9 2567.72   2
   7   7  -2 73711.6 2668.33   2
   7   7  -2 78906.4 2096.11   1
   6   7  -2 67462.0 2443.14   2
  -6  -7   2 65788.5 2284.75   2
   6   7  -2 64366.5 1793.14   1
  -6   7   2 69920.4 2429.57   1
  -5   7   2 1414.94 311.643   1
   5   7  -2 1833.48 408.111   2
  -5  -7   2 1308.68 322.136   2
   5   7  -2 1320.62 220.224   1
  -4   7   2 49951.7 1938.97   1
   4   7  -2 49084.0 1399.84   1
   4  -7  -2 50366.3 1912.31   1
   4   7  -2 48991.0 1889.62   2
  -4  -7   2 46441.0 1750.56   2
  -3  -7   2 28174.1 1299.24   2
   3  -7  -2 28857.1 1404.72   1
   3   7  -2 28303.7 1350.17   2
  -3   7   2 29833.0 1446.12   1
   3   7  -2 28821.3 1040.19   1
  -3  -7   2 29013.6 1077.11   1
   2   7  -2 53079.4 1393.00   1
   2  -7  -2 54030.3 1881.34   1
   2   7  -2 51405.4 1731.19   2
  -2   7   2 53589.2 1911.01   1
  -2  -7   2 51599.3 1391.35   1
   1  -7  -2 11323.6 847.149   1
   1   7  -2 10149.7 619.124   1
  -1  -7   2 10649.3 627.952   1
  -1   7   2 10430.7 831.862   1
   1   7  -2 11080.1 788.675   2
   0   7  -2 138262. 2342.74   1
   0  -7   2 138166. 2306.64   1
   0   7  -2 140093. 2669.61   2
   0   7   2 136088. 2963.19   1
   0  -7  -2 144231. 3006.11   1
   1   7   2 12659.3 905.158   1
  -1  -7  -2 13941.0 940.050   1
   1  -7   2 12566.9 715.106   1
  -1   7  -2 14182.9 830.495   2
  -1   7  -2 12475.8 737.306   1
   2  -7   2 8904.87 631.679   1
  -2   7  -2 10030.2 691.352   1
  -2  -7  -2 8248.28 701.985   1
   2   7   2 8784.22 750.628   1
  -3   7  -2 46499.3 1574.73   1
   3  -7   2 46627.0 1528.00   1
   3   7   2 46816.1 1777.73   1
  -3  -7  -2 47288.7 1800.85   1
  -4  -7  -2 112992. 2827.87   1
   4  -7   2 119690. 2604.38   1
  -4   7  -2 122700. 2733.48   1
   4   7   2 115113. 2782.11   1
  -5   7  -2 2659.65 449.824   1
   5   7   2 2336.11 401.892   1
  -5  -7  -2 2225.50 420.089   2
   5  -7   2 2438.00 405.996   1
   6   7   2 52312.2 1982.56   1
   6  -7   2 55259.3 1940.71   1
  -6  -7  -2 54638.4 2249.99   2
  -7  -7  -2 960.190 278.131   2
   7   7   2 1133.08 303.117   1
   7  -7   2 1442.03 301.404   1
   8   7   2 1832.27 357.093   1
   8  -7   2 2026.93 413.858   1
  -8  -7  -2 2241.14 465.544   2
  -9  -7  -2 34789.2 1966.11   2
   9   7   2 33142.9 1766.09   1
   9  -7   2 34912.7 1799.91   1
 -10  -7  -2 22914.5 1679.94   2
  10  -7   2 23020.0 1543.82   1
  10   7   2 23789.3 1592.52   1
  11  -7   2 873.000 366.184   1
  11   7   2 634.390 284.895   1
 -11   7  -2 867.036 325.039   2
 -11  -7  -2 847.673 258.905   2
 -12   7  -2 33836.2 2092.91   2
 -12  -7  -2 32959.8 2087.93   2
  12   7   2 31623.3 1915.78   1
  13  -7   2 12215.0 1251.68   1
 -13   7  -2 15542.2 1503.48   2
 -13  -7  -2 14164.3 1461.02   2
 -14   7  -2 32496.7 2240.42   2
 -14  -7  -2 31691.1 2220.80   2
 -15  -7  -2 2659.63 707.624   2
 -15   7  -2 3649.18 799.637   2
 -16   7  -2 17356.6 1737.50   2
 -16  -7  -2 16893.9 1730.59   2
 -17  -7  -2 4506.95 883.011   2
 -17   7  -2 5888.70 1090.03   2
 -18  -7  -2 7109.59 1219.19   2
 -18   7  -2 8181.54 1354.76   2
 -19   7  -2 1709.85 559.657   2
 -19  -7  -2 1956.74 736.323   2
 -20   7  -2 12.1208 268.831   2
 -20  -7  -2 800.425 397.985   2
 -21   7  -2 402.734 409.607   2
 -21  -7  -2-368.913 316.495   2
 -22  -7  -2 783.350 492.680   2
 -22   7  -2 778.106 428.365   2
 -23  -7  -2-289.844 499.223   2
 -23   7  -2-236.808 537.731   2
 -24   7  -2 562.321 591.035   2
 -24  -7  -2-228.018 388.019   2
 -25   7  -2 1055.13 533.278   2
 -25  -7  -2 1230.64 449.183   2
 -26  -7  -2 4587.04 1277.78   2
 -26   7  -2 4283.18 1188.14   2
 -27   7  -2 4815.37 1214.39   2
 -28   7  -2 997.624 670.906   2
 -27   8   2 429.291 527.097   2
 -26   8   2 141.523 386.204   2
 -26  -8   2 408.270 331.362   2
 -25   8   2-53.2774 396.283   2
 -25  -8   2-330.214 270.064   2
 -24  -8   2 864.303 347.664   2
 -24   8   2 755.046 631.117   2
 -23   8   2-387.695 571.959   2
 -23  -8   2 244.277 382.231   2
 -22   8   2 1806.89 690.155   2
 -22  -8   2 1539.53 621.458   2
 -21  -8   2 745.267 506.762   2
 -21   8   2 970.073 508.102   2
 -20  -8   2 2625.92 860.393   2
 -20   8   2 2738.27 836.094   2
 -19  -8   2 3270.78 875.542   2
 -19   8   2 2859.44 919.481   2
 -18  -8   2 11945.8 1551.45   2
 -18   8   2 12879.7 1757.35   2
 -17   8   2 9431.80 1442.32   2
 -17  -8   2 8243.79 1232.39   2
 -16  -8   2 3291.32 838.570   2
 -16   8   2 3448.49 933.709   2
 -15  -8   2 4700.24 857.606   2
 -14  -8   2 1404.01 575.264   2
 -13  -8   2-148.802 339.199   2
  12   8  -2 23461.2 1907.20   2
 -12  -8   2 22179.3 1725.14   2
  11   8  -2 268.201 312.415   2
 -11  -8   2 845.453 453.256   2
 -11   8   2 226.719 222.135   1
  11  -8  -2 863.553 374.951   1
  11   8  -2 43.6841 162.902   1
  10   8  -2 143390. 3396.75   1
 -10   8   2 149770. 4210.49   1
 -10  -8   2 141268. 4049.97   2
  10  -8  -2 151909. 4138.03   1
   9   8  -2 1363.69 521.747   2
  -9   8   2 1326.73 528.563   1
  -9  -8   2 1470.88 476.862   2
   9  -8  -2 1543.44 452.074   1
   9   8  -2 737.943 292.674   1
   8  -8  -2 178116. 4209.55   1
  -8   8   2 172987. 4240.48   1
   8   8  -2 167868. 3306.47   1
  -8  -8   2 169230. 4170.01   2
   7  -8  -2 35387.2 1834.18   1
  -7   8   2 35412.1 1881.45   1
   7   8  -2 33956.7 1411.33   1
  -7  -8   2 36515.4 1871.82   2
   6   8  -2 43028.4 1518.66   1
  -6   8   2 41170.6 1962.29   1
  -6  -8   2 44054.4 1974.93   2
   6  -8  -2 42421.6 1940.15   1
  -5  -8   2 2594.71 494.723   2
  -5   8   2 2070.69 429.136   1
   5   8  -2 3162.07 550.344   2
   5   8  -2 2706.40 389.814   1
   5  -8  -2 2519.90 496.677   1
  -4  -8   2 105025. 2769.27   2
  -4   8   2 100422. 2864.78   1
   4  -8  -2 105618. 2908.80   1
   4   8  -2 103689. 2199.49   1
   3   8  -2-217.270 173.885   1
  -3  -8   2-185.355 224.970   2
   3   8  -2-63.5339 220.638   2
  -3   8   2 313.906 172.870   1
  -3  -8   2 458.437 181.410   1
   3  -8  -2 61.7033 140.851   1
   2   8  -2 2362.50 392.571   2
  -2   8   2 2639.98 430.526   1
   2   8  -2 2513.10 336.541   1
   2  -8  -2 2829.89 476.702   1
  -2  -8   2 2111.24 310.752   1
  -1   8   2-106.506 152.332   1
   1  -8  -2 28.5150 118.032   1
   1   8  -2 239.293 153.426   2
   1   8  -2-49.9326 111.187   1
  -1  -8   2 89.1531 100.126   1
   0  -8   2 638.529 180.892   1
   0   8  -2 964.671 246.543   2
   0   8   2 578.990 233.541   1
   0   8  -2 977.635 268.291   1
   0  -8  -2 757.870 264.728   1
  -1  -8  -2 14912.0 1020.05   1
  -1   8  -2 14418.2 858.593   1
  -1   8  -2 15680.4 962.331   2
   1  -8   2 14579.4 834.283   1
   1   8   2 13676.4 977.064   1
   2  -8   2 32994.2 1317.76   1
  -2  -8  -2 33866.6 1559.09   1
   2   8   2 32809.2 1534.96   1
  -2   8  -2 31766.0 1338.43   1
  -3   8  -2 1580.76 273.210   1
  -3  -8  -2 1041.39 249.091   1
   3  -8   2 1283.47 240.239   1
   3   8   2 1247.09 295.904   1
   4   8   2 45230.9 1862.45   1
  -4   8  -2 45501.5 1732.81   1
  -4  -8  -2 45792.5 1894.08   1
   4  -8   2 46187.0 1679.67   1
  -5   8  -2 22255.1 1270.65   1
  -5  -8  -2 26052.8 1575.06   2
   5  -8   2 23426.1 1278.66   1
   5   8   2 24104.7 1386.38   1
  -5  -8  -2 24377.6 1420.61   1
  -6  -8  -2 27964.2 1672.48   2
   6   8   2 30086.7 1600.74   1
   6  -8   2 32464.5 1556.10   1
  -7  -8  -2 7100.37 866.919   2
   7   8   2 6587.64 750.913   1
   7  -8   2 6343.49 721.753   1
   8   8   2 18425.3 1297.92   1
  -8  -8  -2 18486.6 1420.52   2
   8  -8   2 20488.2 1358.15   1
   9   8   2 25750.5 1599.41   1
   9  -8   2 26266.8 1587.87   1
  -9  -8  -2 25336.7 1738.17   2
  10  -8   2 34953.6 1924.16   1
  10   8   2 32048.6 1853.94   1
 -10  -8  -2 31890.7 1973.49   2
  11  -8   2 1131.73 339.572   1
 -11  -8  -2 1461.24 390.464   2
  11   8   2 1178.33 330.732   1
  11   8   2 1295.10 334.609   2
  12   8   2 8222.67 1007.71   1
  12  -8   2 6317.60 871.104   1
 -12  -8  -2 9030.76 1135.62   2
 -12   8  -2 7746.28 1049.70   2
  13   8   2 2743.19 580.502   1
 -13  -8  -2 3706.92 701.356   2
 -13   8  -2 4202.91 800.927   2
  13  -8   2 3590.90 687.181   1
 -14   8  -2 995.612 418.473   2
  14   8   2 390.514 272.157   1
 -14  -8  -2 841.424 296.705   2
 -15  -8  -2-622.200 455.244   2
 -15   8  -2-439.948 418.923   2
  15   8   2 29.9096 296.200   1
 -16   8  -2 1024.37 447.944   2
 -16  -8  -2 1143.77 465.951   2
 -17   8  -2 8295.85 1291.57   2
 -17  -8  -2 7890.29 1231.54   2
 -18  -8  -2 5056.30 1056.39   2
 -18   8  -2 5194.53 1036.42   2
 -19  -8  -2 2079.45 773.798   2
 -19   8  -2 3087.15 841.524   2
 -20   8  -2 6949.29 1285.70   2
 -20  -8  -2 6870.49 1244.57   2
 -21  -8  -2 5321.25 1140.50   2
 -21   8  -2 6558.93 1281.95   2
 -22  -8  -2 6309.57 1316.82   2
 -22   8  -2 7057.54 1419.01   2
 -23   8  -2 1670.30 783.763   2
 -23  -8  -2 1744.10 806.504   2
 -24   8  -2 2485.64 894.682   2
 -24  -8  -2 3329.59 1018.17   2
 -25  -8  -2 1205.44 521.823   2
 -25   8  -2 912.898 595.299   2
 -26   8  -2 1366.68 721.099   2
 -26  -8  -2 2835.62 1005.78   2
 -27   8  -2-514.272 480.206   2
 -28   8  -2 34.9002 395.792   2
 -26   9   2-485.787 596.842   2
 -25   9   2-233.490 385.532   2
 -25  -9   2-45.9774 499.072   2
 -24   9   2 988.776 747.001   2
 -24  -9   2-775.276 694.347   2
 -23   9   2 2282.54 988.046   2
 -23  -9   2 1281.16 570.981   2
 -22   9   2-526.481 495.293   2
 -22  -9   2 125.915 296.474   2
 -21   9   2-1.15501 339.152   2
 -21  -9   2-12.2686 409.149   2
 -20   9   2 651.946 389.270   2
 -20  -9   2-112.557 573.871   2
 -19  -9   2 597.211 269.848   2
 -19   9   2 1600.84 601.090   2
 -18  -9   2 5269.54 1055.84   2
 -18   9   2 5781.71 1204.74   2
 -17  -9   2 269.228 390.947   2
 -17   9   2 109.569 274.425   2
 -16  -9   2 29760.3 2372.53   2
  15   9  -2 2761.68 605.971   1
 -15  -9   2 2695.89 769.548   2
  14   9  -2 58046.9 2575.27   1
 -14  -9   2 55329.6 2964.37   2
  13   9  -2 137.043 175.206   1
 -13  -9   2 685.360 479.338   2
  12   9  -2 26031.8 1611.76   1
 -12  -9   2 25571.8 1917.71   2
 -11   9   2-101.462 338.407   1
  11   9  -2-11.2355 237.668   2
  11   9  -2 240.130 209.702   1
 -11  -9   2-193.928 236.998   2
 -10  -9   2 452.104 240.639   2
  10   9  -2 258.934 278.074   2
  10   9  -2 233.813 153.990   1
  10  -9  -2 470.135 305.468   1
 -10   9   2 400.147 169.416   1
  -9   9   2 7986.98 981.481   1
   9  -9  -2 8350.86 986.832   1
  -9  -9   2 6536.16 896.566   2
   9   9  -2 6080.79 904.705   2
   9   9  -2 7247.65 734.348   1
   8   9  -2 4973.36 809.377   2
   8  -9  -2 6094.78 813.237   1
  -8  -9   2 4487.20 677.537   2
  -8   9   2 5776.56 825.695   1
   8   9  -2 5249.51 587.170   1
  -7   9   2 5480.74 777.384   1
  -7  -9   2 4536.47 691.515   2
   7   9  -2 4033.82 491.636   1
   7  -9  -2 4483.17 690.928   1
   6  -9  -2 4257.25 605.903   1
   6   9  -2 4382.78 523.211   1
  -6  -9   2 3259.44 546.001   2
  -6   9   2 4129.73 634.916   1
  -5   9   2-405.565 365.223   1
   5   9  -2 37.8832 171.579   1
  -5  -9   2-88.1212 219.986   2
   5  -9  -2-375.264 311.027   1
   4   9  -2 5497.01 694.023   2
   4   9  -2 6596.56 593.603   1
   4  -9  -2 6095.09 723.859   1
  -4   9   2 5844.25 729.087   1
  -4  -9   2 5637.98 687.552   2
  -4  -9   2 6033.19 581.193   1
  -3  -9   2 8703.09 681.431   1
  -3   9   2 8610.69 843.983   1
   3   9  -2 8628.69 673.718   1
   3  -9  -2 8269.75 811.131   1
   3   9  -2 9316.81 884.296   2
  -2   9   2 66274.1 2329.73   1
   2   9  -2 67457.3 2270.69   2
   2  -9  -2 65109.2 2336.53   1
  -2  -9   2 64711.9 1828.28   1
   2   9  -2 62877.1 1807.84   1
   1   9  -2 30615.5 1270.17   1
  -1  -9   2 31930.6 1290.67   1
   1   9  -2 31814.1 1528.34   2
   1  -9  -2 31756.3 1602.53   1
  -1   9   2 30490.8 1590.32   1
   0   9  -2 118477. 2555.45   1
   0  -9   2 118269. 2506.83   1
   0   9  -2 123479. 2933.33   2
   0   9   2 118120. 3118.36   1
   0  -9  -2 119300. 3108.41   1
  -1   9  -2 7516.49 660.337   1
   1  -9   2 7690.56 653.880   1
  -1  -9  -2 8052.75 797.757   1
  -1   9  -2 8101.98 729.735   2
   1   9   2 7061.14 748.018   1
  -2  -9  -2 48954.4 1967.14   1
   2  -9   2 46083.2 1657.65   1
   2   9   2 47376.9 1925.23   1
  -2   9  -2 47702.1 1743.87   1
   3  -9   2-242.136 269.968   1
  -3   9  -2-142.949 172.250   1
  -3  -9  -2-333.341 256.194   1
   4   9   2 30323.8 1589.75   1
  -4   9  -2 32568.0 1539.45   1
  -4  -9  -2 30095.5 1616.58   1
   4  -9   2 32360.4 1479.35   1
   5   9   2 9672.92 936.382   1
  -5   9  -2 8785.47 850.969   1
  -5  -9  -2 10301.9 979.503   1
   5  -9   2 8507.60 784.906   1
   6   9   2 1240.49 372.483   1
  -6   9  -2 936.582 249.213   1
   6  -9   2 1542.29 348.290   1
  -7  -9  -2 308.799 312.877   2
   7   9   2 273.966 203.425   1
   7  -9   2-27.3427 124.734   1
  -8  -9  -2 5830.29 839.550   2
   8  -9   2 5176.90 681.892   1
   8   9   2 6223.22 765.937   1
   9  -9   2 524.884 240.334   1
  -9  -9  -2 945.540 403.882   2
   9   9   2 1310.42 494.189   2
   9   9   2 1307.24 420.794   1
 -10  -9  -2 8626.43 1079.08   2
  10   9   2 8970.57 1138.17   2
  10   9   2 8286.66 945.674   1
  10  -9   2 8621.44 970.072   1
  11   9   2 614.814 346.606   1
  11  -9   2 505.159 322.995   1
 -11  -9  -2 579.199 258.958   2
  12   9   2 2228.15 534.916   1
  12  -9   2 2445.46 519.000   1
 -12  -9  -2 966.582 358.519   2
 -13   9  -2 5003.15 924.372   2
  13   9   2 5240.48 828.702   1
 -13  -9  -2 5126.81 887.767   2
  14   9   2 110.174 231.620   1
 -14  -9  -2 155.136 327.331   2
 -14   9  -2 135.800 246.405   2
 -15   9  -2 2089.53 660.140   2
  15   9   2 2051.67 544.367   1
 -15  -9  -2 2086.78 438.189   2
 -16  -9  -2 1955.92 497.412   2
  16   9   2 2099.45 599.788   1
 -16   9  -2 2891.37 787.434   2
 -17  -9  -2 8941.11 1349.26   2
 -17   9  -2 9238.35 1381.89   2
  17   9   2 8507.34 1173.14   1
 -18  -9  -2 11749.3 1566.52   2
  18   9   2 11889.9 1469.14   1
 -18   9  -2 12967.6 1715.61   2
 -19  -9  -2 5497.04 1158.61   2
 -19   9  -2 6801.36 1256.05   2
  19   9   2 5497.53 1025.19   1
 -20   9  -2 636.588 319.010   2
 -20  -9  -2 813.234 362.718   2
  20   9   2 525.137 303.292   1
  21   9   2 175.096 286.262   1
 -21  -9  -2-544.820 532.334   2
 -21   9  -2-62.7902 329.617   2
 -22  -9  -2 38.4923 365.115   2
 -22   9  -2-453.022 533.859   2
 -23  -9  -2-106.581 449.691   2
 -23   9  -2 38.7793 541.978   2
 -24  -9  -2 472.894 412.553   2
 -24   9  -2 1457.34 798.254   2
 -25   9  -2 1007.51 716.998   2
 -25  -9  -2 1006.97 690.744   2
 -26   9  -2 2982.64 1028.96   2
 -27   9  -2 3188.95 1236.45   2
 -26  10   2 1327.70 813.402   2
 -25 -10   2 399.925 482.932   2
 -25  10   2 461.478 506.125   2
 -24 -10   2 188.329 368.495   2
 -24  10   2 107.178 554.443   2
 -23 -10   2 1495.71 672.756   2
 -23  10   2 303.757 506.471   2
 -22  10   2 1289.98 785.769   2
 -22 -10   2 471.092 372.424   2
 -21 -10   2 385.654 353.645   2
 -21  10   2 1121.88 642.006   2
  20  10  -2 1507.73 544.419   1
 -20  10   2 2779.58 931.055   2
 -20 -10   2 3329.96 788.906   2
 -19  10   2 58.8430 338.961   2
 -19 -10   2-164.135 427.910   2
  19  10  -2-460.028 474.684   1
 -18 -10   2 2203.67 663.093   2
 -18  10   2 2612.20 769.396   2
  18  10  -2 2310.40 575.714   1
 -17  10   2-614.554 430.839   2
  17  10  -2-294.303 370.145   1
 -17 -10   2-72.2436 302.521   2
  16  10  -2 6418.31 933.826   1
 -16 -10   2 6564.13 1138.59   2
  15  10  -2 9.58323 218.613   1
 -15 -10   2 17.2744 250.210   2
 -14 -10   2 641.266 373.108   2
  14  10  -2-268.945 276.319   1
  13  10  -2 879.939 351.937   1
 -13 -10   2 752.526 323.007   2
  12  10  -2 16315.2 1270.04   1
 -12 -10   2 14827.9 1500.05   2
 -12  10   2 15671.1 1541.47   1
  11  10  -2 829.542 330.938   1
 -11 -10   2 660.135 361.878   2
 -11  10   2 368.737 239.563   1
 -10 -10   2 27618.5 1894.20   2
 -10  10   2 29219.4 1997.85   1
  10  10  -2 22159.6 1832.95   2
  10  10  -2 27459.5 1541.69   1
  -9 -10   2 1304.96 449.141   2
   9  10  -2 1506.44 384.028   1
  -9  10   2 888.985 416.391   1
   9  10  -2 1397.66 431.890   2
   9 -10  -2 1575.65 502.745   1
   8  10  -2 17676.8 1145.67   1
  -8 -10   2 17622.6 1467.29   2
   8  10  -2 19410.4 1586.71   2
   8 -10  -2 16612.4 1405.77   1
  -8  10   2 17606.8 1456.86   1
   7 -10  -2 3357.54 596.574   1
  -7 -10   2 3749.98 627.336   2
  -7  10   2 3191.50 608.405   1
   7  10  -2 4040.70 719.610   2
   7  10  -2 4429.18 590.700   1
   6 -10  -2 18614.5 1383.32   1
  -6  10   2 18081.6 1416.73   1
  -6 -10   2 19149.0 1414.09   2
   6  10  -2 18836.8 1114.66   1
   5 -10  -2 1649.06 369.109   1
  -5  10   2 1660.00 395.526   1
   5  10  -2 1443.47 278.368   1
  -5 -10   2 1287.31 336.721   2
  -4  10   2 30474.8 1730.31   1
   4 -10  -2 33074.3 1786.15   1
   4  10  -2 32683.1 1408.01   1
  -3  10   2 9624.22 951.978   1
   3  10  -2 9323.70 739.371   1
   3 -10  -2 9870.70 933.398   1
  -2  10   2 7310.95 828.342   1
   2 -10  -2 6971.33 805.346   1
  -2 -10   2 5691.60 574.942   1
   2  10  -2 7363.42 667.113   1
   1  10  -2 8312.64 838.719   2
  -1 -10   2 7563.18 677.953   1
  -1  10   2 10149.2 955.401   1
   1  10  -2 10902.6 812.491   1
   1 -10  -2 9860.72 940.107   1
   0  10   2 730.296 293.822   1
   0 -10   2 744.865 224.131   1
   0 -10  -2 990.736 329.920   1
   0  10  -2 881.563 287.133   2
   0  10   2 811.772 288.079   2
   0  10  -2 1359.69 306.779   1
  -1 -10  -2 191.488 118.839   1
   1  10   2 348.571 167.449   1
  -1  10  -2-38.9996 194.837   2
   1  10   2 305.480 218.585   2
   1 -10   2 560.556 249.000   1
  -2  10  -2 6037.34 651.266   2
   2  10   2 4678.21 711.108   2
  -2 -10  -2 5694.11 720.924   1
   2  10   2 5196.37 655.823   1
  -2  10  -2 6204.94 655.841   1
   2 -10   2 6323.30 645.644   1
   3  10   2 3569.42 635.538   2
   3 -10   2 4478.17 537.418   1
   3  10   2 4696.95 643.702   1
  -3  10  -2 4951.07 615.077   1
  -3 -10  -2 4272.30 601.404   1
  -4  10  -2 30469.9 1558.44   1
   4 -10   2 29275.0 1487.88   1
   4  10   2 29508.1 1839.53   2
  -4 -10  -2 30645.2 1687.35   1
   4  10   2 29482.6 1623.48   1
  -5 -10  -2 156.044 133.893   1
   5 -10   2-17.3429 216.340   1
   5  10   2 263.177 200.336   2
  -5  10  -2 18.1037 245.470   1
   5  10   2-334.644 275.791   1
   6  10   2 8361.05 879.647   1
   6  10   2 9561.78 1112.83   2
  -6  10  -2 8433.22 875.610   1
   6 -10   2 9229.39 902.474   1
   7 -10   2 586.313 186.479   1
   7  10   2 180.837 148.907   2
  -7 -10  -2 267.909 186.491   2
   7  10   2 539.929 195.865   1
   8 -10   2 19860.1 1408.25   1
   8  10   2 19402.0 1627.10   2
   8  10   2 19468.0 1419.44   1
  -8 -10  -2 18765.5 1560.37   2
   9 -10   2 457.561 166.672   1
   9  10   2 747.384 338.909   1
  -9 -10  -2 584.707 273.466   2
  10  10   2 651.413 265.888   1
 -10 -10  -2 63.0388 222.558   2
  10 -10   2-12.8088 211.713   1
  11  10   2 4731.13 754.841   1
  11 -10   2 3840.37 685.632   1
 -11 -10  -2 4274.60 807.564   2
 -12 -10  -2 6202.62 985.269   2
  12  10   2 5740.97 855.122   1
  13  10   2 156.159 265.162   1
 -13 -10  -2 398.256 318.609   2
 -14 -10  -2-71.3803 465.175   2
 -14  10  -2 148.224 225.300   2
  14  10   2 283.472 213.033   1
 -15 -10  -2-142.612 444.126   2
  15  10   2 14.8930 289.514   1
 -15  10  -2 65.9047 237.930   2
 -16  10  -2 1594.63 652.845   2
  16  10   2 1014.67 379.559   1
 -16 -10  -2 379.508 326.539   2
 -17 -10  -2 128.482 475.952   2
  17  10   2-401.946 354.576   1
 -17  10  -2-182.888 344.239   2
 -18 -10  -2 1871.85 581.762   2
 -18  10  -2 2112.80 736.251   2
  18  10   2 2468.05 673.896   1
 -19  10  -2 3455.78 914.303   2
 -19 -10  -2 3057.39 884.950   2
  19  10   2 2565.22 695.405   1
  20  10   2 782.807 355.193   1
 -20 -10  -2 560.009 260.444   2
 -20  10  -2 547.209 457.382   2
 -21  10  -2 4730.00 1112.25   2
  21  10   2 3119.24 806.550   1
 -21 -10  -2 4039.14 1016.84   2
 -22  10  -2 1038.04 541.690   2
  22  10   2 512.891 387.284   1
 -22 -10  -2 1396.48 610.874   2
 -23 -10  -2 3607.84 1056.30   2
 -23  10  -2 3928.79 1062.91   2
  23  10   2 3458.96 933.779   1
 -24  10  -2 739.959 560.040   2
 -24 -10  -2 1146.54 558.053   2
  24  10   2 864.405 416.894   1
 -25  10  -2 2194.18 903.801   2
  25  10   2 2421.65 846.886   1
 -26  10  -2-1448.66 798.049   2
  26  10   2 440.755 272.618   1
 -27  10  -2 1108.56 786.542   2
  27  11  -2-399.075 517.552   1
  26  11  -2 808.384 485.892   1
  25  11  -2-155.185 511.875   1
 -25  11   2-258.821 327.484   2
 -24 -11   2 1886.85 740.893   2
  24  11  -2-20.2740 304.184   1
 -24  11   2 1102.90 519.965   2
 -23  11   2-517.100 466.108   2
 -23 -11   2-56.3457 315.854   2
  23  11  -2 125.043 321.742   1
 -22  11   2-123.042 397.865   2
 -22 -11   2 330.218 451.146   2
  22  11  -2 301.757 242.449   1
  21  11  -2 2448.62 677.213   1
 -21  11   2 2583.56 899.605   2
 -21 -11   2 2266.50 789.506   2
 -20  11   2 669.799 551.954   2
 -20 -11   2-505.735 504.098   2
  20  11  -2-98.9146 397.576   1
 -19 -11   2 1393.27 601.915   2
 -19  11   2 1036.11 559.111   2
  19  11  -2 615.342 232.164   1
 -18  11   2 360.032 319.945   2
 -18 -11   2 436.567 467.533   2
  18  11  -2 447.871 265.214   1
  17  11  -2 3384.61 657.622   1
 -17 -11   2 2947.95 725.942   2
  16  11  -2-64.8235 265.623   1
 -16 -11   2-188.055 565.165   2
  15  11  -2 1784.32 464.389   1
 -15 -11   2 1776.90 511.129   2
  14  11  -2 5821.88 822.012   1
 -14 -11   2 5705.71 934.315   2
  13  11  -2-212.391 208.365   1
 -13 -11   2-174.313 404.858   2
 -12 -11   2 6560.83 1021.49   2
 -12  11   2 8905.01 1222.84   1
  12  11  -2 7580.35 867.469   1
  11  11  -2 23076.6 1474.26   1
 -11  11   2 26725.0 2002.56   1
 -11 -11   2 22433.8 1804.34   2
 -10  11   2 2053.67 580.400   1
  10  11  -2 1547.57 403.264   1
 -10 -11   2 2105.31 580.694   2
   9  11  -2 17933.3 1660.10   2
  -9  11   2 24548.0 1805.89   1
  -9 -11   2 20805.9 1656.63   2
   9  11  -2 22092.1 1377.67   1
   8  11  -2 313.751 294.300   2
   8 -11  -2 291.116 270.251   1
   8  11  -2 142.532 223.117   1
  -8 -11   2 301.970 339.432   2
  -8  11   2 198.657 249.470   1
  -7  11   2 17479.9 1466.85   1
   7  11  -2 14382.8 1395.39   2
   7 -11  -2 16970.3 1406.31   1
   7  11  -2 15338.9 1080.07   1
  -7 -11   2 15269.1 1363.80   2
  -6  11   2 2722.80 590.292   1
   6  11  -2 2074.13 397.128   1
  -6 -11   2 3102.18 610.074   2
   6 -11  -2 1855.78 461.224   1
   6  11  -2 2520.32 542.664   2
   5  11  -2 6510.18 660.355   1
   5 -11  -2 5163.17 756.239   1
   5  11  -2 5714.92 802.062   2
   4  11  -2 10115.1 860.158   1
  -4  11   2 10102.8 1025.71   1
   4 -11  -2 8949.39 970.223   1
   3 -11  -2 12520.4 1159.20   1
  -3  11   2 12103.3 1160.38   1
   3  11  -2 12180.7 907.534   1
  -3 -11   2 8904.19 785.812   1
   2 -11  -2 28795.2 1728.79   1
  -2  11   2 25937.5 1647.45   1
   2  11  -2 26783.4 1342.27   1
   1  11  -2 264.919 150.493   1
  -1 -11   2 94.8554 153.218   1
  -1  11   2 92.8744 145.464   2
  -1  11   2-27.6430 281.260   1
   1 -11  -2 11.8021 162.580   1
   0 -11  -2 8332.15 911.528   1
   0  11  -2 8648.42 770.918   1
   0 -11   2 6273.20 659.813   1
   0  11   2 5878.52 824.856   2
   0  11   2 8648.73 923.674   1
   1  11   2 18571.6 1326.94   1
  -1 -11  -2 16194.6 1268.05   1
   1 -11   2 17568.6 1117.41   1
  -1  11  -2 19002.0 1185.75   1
  -2 -11  -2 11336.9 1064.16   1
   2  11   2 8453.82 1019.16   2
  -2  11  -2 11142.2 940.864   1
   2  11   2 12296.1 1099.49   1
   2 -11   2 10841.6 922.701   1
   3 -11   2 2978.92 481.613   1
   3  11   2 3015.22 560.241   1
   3  11   2 1879.51 447.470   2
  -3 -11  -2 2855.02 547.028   1
  -3  11  -2 3516.35 556.952   1
  -4  11  -2 5730.54 735.305   1
   4  11   2 6830.14 925.640   2
   4  11   2 6704.08 834.198   1
   4 -11   2 5802.48 697.683   1
  -4 -11  -2 5740.83 760.978   1
  -5  11  -2 13188.8 1126.80   1
   5  11   2 12599.3 1249.00   2
   5  11   2 12654.5 1135.47   1
  -5 -11  -2 12275.3 1138.05   1
   5 -11   2 12811.1 1059.65   1
   6  11   2 674.641 309.542   1
   6  11   2 680.584 344.372   2
   6 -11   2 625.794 238.229   1
  -6  11  -2 521.050 255.286   1
   7  11   2 338.620 202.566   1
   7 -11   2 637.773 251.884   1
  -7  11  -2 438.163 253.301   1
   8  11   2 2338.99 504.913   1
  -8 -11  -2 2749.57 604.594   2
   8 -11   2 2486.08 518.024   1
   9  11   2 4599.79 733.607   1
  -9 -11  -2 4030.15 693.208   2
   9 -11   2 3185.09 593.945   1
 -10 -11  -2 1824.16 491.568   2
  10  11   2 1885.20 517.002   1
  10 -11   2 1357.11 386.336   1
  11  11   2 5278.71 835.615   1
 -11 -11  -2 5361.44 906.260   2
  12  11   2-25.8173 233.459   1
 -12 -11  -2-125.739 257.619   2
  13  11   2-30.8723 182.432   1
 -13 -11  -2 553.357 295.468   2
  14  11   2 5472.53 903.311   1
 -14 -11  -2 5233.05 979.467   2
 -15  11  -2 1877.37 598.282   2
 -15 -11  -2 1281.28 342.272   2
  15  11   2 1597.03 483.632   1
 -16  11  -2 326.653 289.081   2
  16  11   2 652.829 316.210   1
 -16 -11  -2 66.1953 379.690   2
 -17 -11  -2 4432.12 960.982   2
  17  11   2 4755.00 921.650   1
 -17  11  -2 4067.37 942.034   2
 -18 -11  -2 583.527 507.772   2
 -18  11  -2 417.653 398.542   2
  18  11   2-104.422 396.110   1
 -19  11  -2 1518.72 623.634   2
  19  11   2 3185.40 798.267   1
 -19 -11  -2 2956.81 846.953   2
 -20  11  -2 500.046 448.176   2
  20  11   2 441.410 269.870   1
 -20 -11  -2 101.404 484.893   2
  21  11   2 1540.14 605.113   1
 -21  11  -2 1387.29 611.420   2
 -21 -11  -2 1647.03 689.922   2
  22  11   2 9.49336 314.602   1
 -22  11  -2-168.653 377.328   2
 -22 -11  -2 429.905 536.474   2
  23  11   2 504.647 397.914   1
 -23 -11  -2 1494.80 612.054   2
 -23  11  -2 1859.78 784.969   2
 -24 -11  -2 61.7481 481.747   2
 -24  11  -2-127.449 409.032   2
  24  11   2-142.804 535.426   1
  25  11   2 664.008 556.814   1
 -25  11  -2 272.169 356.139   2
 -26  11  -2 425.283 446.129   2
  26  11   2-294.404 526.413   1
 -27  11  -2 166.366 471.152   2
  26  12  -2-763.232 528.080   1
  25  12  -2 650.431 394.397   1
 -24  12   2 725.981 634.133   2
  24  12  -2-203.539 277.124   1
 -23 -12   2 1039.62 663.630   2
  23  12  -2 143.324 233.359   1
 -23  12   2 205.566 420.253   2
 -22 -12   2-98.3602 268.139   2
 -22  12   2-65.9963 363.226   2
  22  12  -2 651.074 390.237   1
 -21  12   2 460.934 447.280   2
  21  12  -2-18.1647 312.325   1
 -21 -12   2-277.652 409.828   2
  20  12  -2 550.553 241.562   1
 -20 -12   2-143.480 262.124   2
 -20  12   2 602.690 330.602   2
  19  12  -2-25.4560 253.258   1
 -19 -12   2-552.057 520.315   2
 -19  12   2 34.2449 329.494   2
 -18 -12   2 1219.64 553.332   2
  18  12  -2 1290.33 488.575   1
  17  12  -2 3668.46 774.323   1
 -17 -12   2 1600.47 589.309   2
  16  12  -2 3313.15 699.924   1
 -16 -12   2 3130.07 823.311   2
  15  12  -2 4490.65 753.989   1
 -15 -12   2 4120.61 904.629   2
 -14 -12   2 808.572 424.702   2
  14  12  -2 758.272 424.240   1
 -13 -12   2 14083.2 1590.94   2
  13  12  -2 15196.7 1328.63   1
 -12 -12   2 10328.3 1292.96   2
 -12  12   2 12810.9 1478.54   1
  12  12  -2 11388.1 1113.97   1
  11  12  -2 165.085 265.249   1
 -11 -12   2 140.998 295.531   2
 -11  12   2-175.628 346.220   1
 -10  12   2 670.113 380.994   1
  10  12  -2 669.930 300.553   1
 -10 -12   2-224.696 349.291   2
  -9 -12   2-281.743 381.731   2
   9  12  -2-160.839 279.790   1
  -9  12   2 4.28176 256.138   1
   8  12  -2-68.0282 251.513   1
  -8  12   2-203.061 297.512   1
   8  12  -2-210.658 372.913   2
  -8 -12   2-280.646 402.475   2
   7  12  -2 205.578 162.466   2
  -7  12   2 616.837 279.817   1
   7  12  -2 152.213 189.373   1
  -7 -12   2 103.519 267.512   2
  -6  12   2 6728.75 963.855   1
   6  12  -2 6838.83 717.204   1
   6 -12  -2 7092.32 908.590   1
   6  12  -2 7800.53 1011.04   2
  -5  12   2 2189.10 501.839   1
   5  12  -2 1941.37 393.832   1
   5  12  -2 1989.58 490.571   2
   5 -12  -2 1336.92 359.318   1
  -4  12   2 2079.08 355.721   1
  -4 -12   2 2286.85 367.824   1
   4 -12  -2 2332.80 489.718   1
   4  12  -2 2894.35 410.947   1
   3  12  -2 30001.9 1493.94   1
   3  12  -2 27829.2 1777.30   2
  -3 -12   2 27680.7 1467.53   1
  -3  12   2 28500.8 1764.22   1
  -2 -12   2 275.809 111.790   1
   2  12  -2 349.660 145.157   1
  -2  12   2-176.080 391.113   1
   2  12  -2-162.980 353.422   2
   2 -12  -2 159.224 255.852   1
  -1 -12   2 21056.2 1265.55   1
   1 -12  -2 18195.7 1404.03   1
   1  12  -2 23508.7 1345.99   1
  -1  12   2 22768.8 1560.64   1
   0  12   2 16631.1 1329.50   1
   0 -12   2 16338.3 1125.70   1
   0 -12  -2 15576.4 1288.63   1
   0  12  -2 16394.2 1134.06   1
   1  12   2 30656.7 1945.69   2
   1  12   2 36865.9 1969.81   1
  -1 -12  -2 32830.3 1873.36   1
  -1  12  -2 39972.7 1828.16   1
   1 -12   2 35991.1 1691.07   1
  -2 -12  -2 1331.77 391.218   1
  -2  12  -2 1669.74 425.755   1
   2  12   2 1232.05 183.824   1
   2  12   2 1631.67 472.030   2
   2 -12   2 1324.72 280.366   1
  -3  12  -2 12796.1 1101.57   1
  -3 -12  -2 9089.18 985.535   1
   3  12   2 12737.7 1157.15   1
   3  12   2 11177.3 1180.72   2
   3 -12   2 12392.7 1018.22   1
  -4  12  -2 239.551 237.749   1
  -4 -12  -2 150.878 214.012   1
   4  12   2 78.2746 411.646   2
   4  12   2 652.746 332.792   1
   4 -12   2-378.906 330.411   1
  -5  12  -2-280.715 350.627   1
   5  12   2-245.928 281.552   1
   5 -12   2-539.069 391.520   1
  -5 -12  -2-355.373 281.104   1
   6  12   2 12292.2 1174.03   1
  -6  12  -2 12386.3 1157.65   1
   6 -12   2 11990.0 1107.70   1
   7 -12   2 1964.80 445.945   1
  -7  12  -2 2670.85 505.595   1
   7  12   2 2841.62 568.339   1
   8  12   2 2975.77 533.862   1
   8 -12   2 2007.84 421.595   1
   9  12   2 3855.30 644.629   1
   9 -12   2 3425.54 627.596   1
  10  12   2 5485.95 838.189   1
 -10 -12  -2 5168.05 887.843   2
 -11 -12  -2 474.334 325.939   2
  11  12   2 972.523 468.213   1
  12  12   2 258.978 354.090   1
 -12 -12  -2 165.385 407.202   2
 -13 -12  -2 6253.92 1060.73   2
  13  12   2 6125.98 923.061   1
  14  12   2 522.389 353.578   1
 -14 -12  -2 327.509 390.899   2
 -15 -12  -2 6645.33 1170.29   2
 -15  12  -2 5605.36 1060.39   2
  15  12   2 6658.27 1020.36   1
  16  12   2 2424.96 658.377   1
 -16  12  -2 1187.69 559.069   2
 -16 -12  -2 1942.54 589.731   2
 -17 -12  -2 2565.81 679.404   2
 -17  12  -2 2048.01 692.251   2
  17  12   2 2503.09 703.648   1
 -18 -12  -2 1112.90 487.255   2
  18  12   2 1847.98 640.467   1
 -18  12  -2 806.403 544.108   2
 -19  12  -2-39.4548 386.029   2
  19  12   2 177.040 254.839   1
 -19 -12  -2-193.047 438.634   2
 -20  12  -2 396.127 363.792   2
  20  12   2 804.568 540.491   1
 -20 -12  -2 235.216 386.509   2
  21  12   2 1385.86 595.918   1
 -21 -12  -2 365.015 353.026   2
 -21  12  -2 371.771 391.286   2
 -22  12  -2-372.874 345.388   2
  22  12   2-152.119 408.019   1
 -22 -12  -2 8.26357 420.005   2
  23  12   2 754.475 368.487   1
 -23  12  -2 1150.31 638.467   2
 -23 -12  -2 2024.11 973.383   2
  24  12   2-189.870 311.278   1
 -24  12  -2-288.017 502.881   2
 -25  12  -2 2066.91 812.785   2
  25  12   2 1127.51 508.887   1
 -26  12  -2-396.314 698.318   2
  25  13  -2 2475.11 817.801   1
 -24  13   2 814.135 605.958   2
  24  13  -2 3015.08 909.720   1
 -23  13   2 1929.52 969.026   2
  23  13  -2 977.297 513.039   1
 -22  13   2-542.205 566.408   2
 -22 -13   2-408.696 386.570   2
  22  13  -2 465.789 399.962   1
 -21  13   2 3028.89 1084.63   2
 -21 -13   2 3469.62 1031.67   2
  21  13  -2 2841.21 730.586   1
 -20  13   2-1271.29 541.978   2
 -20 -13   2-935.856 552.877   2
  20  13  -2 100.252 180.553   1
 -19 -13   2 3295.48 961.446   2
 -19  13   2 3842.50 1102.26   2
  19  13  -2 1575.81 519.054   1
 -18 -13   2-368.171 445.404   2
  18  13  -2-292.976 315.022   1
  17  13  -2 1884.31 538.480   1
 -17 -13   2 1650.13 586.114   2
  16  13  -2 88.4571 335.961   1
 -16 -13   2-430.827 321.168   2
  15  13  -2 329.068 177.390   1
 -15 -13   2-558.955 504.340   2
 -14 -13   2 345.618 365.423   2
  14  13  -2 1002.12 391.685   1
  13  13  -2 8621.08 1060.21   1
 -13 -13   2 7900.63 1193.10   2
 -12 -13   2 1790.95 632.960   2
  12  13  -2 2216.22 540.563   1
  11  13  -2 15867.2 1301.47   1
 -11  13   2 19222.5 1830.14   1
 -11 -13   2 15646.5 1622.72   2
 -10 -13   2 21.9446 263.931   2
 -10  13   2 326.949 273.588   1
  10  13  -2 488.213 284.639   1
   9  13  -2 19046.1 1373.90   1
  -9 -13   2 19124.6 1686.37   2
  -9  13   2 20763.7 1776.94   1
  -8  13   2 932.416 322.769   1
   8  13  -2 803.474 244.102   1
  -8 -13   2 1307.75 482.399   2
   7  13  -2 15514.3 1170.27   1
  -7  13   2 14655.8 1443.61   1
   6  13  -2 5387.69 725.790   1
   6  13  -2 5012.96 899.036   2
  -6  13   2 6167.32 993.238   1
   5  13  -2 59401.3 2808.17   2
  -5  13   2 66677.2 2953.69   1
   5  13  -2 63053.2 2315.26   1
   4  13  -2 1775.35 415.376   1
   4  13  -2 2186.61 622.265   2
  -4  13   2 2119.08 632.728   1
  -4 -13   2 1100.73 357.149   1
   3  13  -2 287.576 188.658   1
  -3 -13   2 114.632 162.283   1
   3  13  -2 644.606 400.873   2
  -3  13   2 736.804 287.796   1
   3 -13  -2 342.614 162.318   1
  -2  13   2 29618.3 1883.48   1
   2 -13  -2 22569.7 1644.23   1
   2  13  -2 29716.9 1865.34   2
  -2 -13   2 20013.6 1305.54   1
   2  13  -2 27724.7 1528.02   1
  -1  13   2 7824.06 955.743   1
   1  13  -2 8517.02 854.553   1
   1 -13  -2 6606.17 878.693   1
  -1 -13   2 6527.15 738.898   1
   1  13  -2 7949.44 966.205   2
   0 -13   2 745.417 215.906   1
   0  13  -2 1072.24 195.656   1
   0 -13  -2 178.232 136.714   1
   0  13   2 1036.87 346.621   1
   0  13  -2 596.273 162.788   2
   1  13   2 7703.72 972.547   1
  -1  13  -2 7367.12 898.590   2
  -1 -13  -2 5308.46 786.929   1
   1 -13   2 5958.04 733.360   1
  -1  13  -2 8986.49 917.465   1
   2  13   2-326.710 248.899   1
  -2  13  -2 264.832 273.449   1
  -2  13  -2-236.025 254.177   2
  -2 -13  -2 150.094 138.343   1
   2 -13   2-9.07524 140.073   1
   3 -13   2 4176.35 626.249   1
  -3  13  -2 7156.01 870.611   1
  -3  13  -2 6583.94 852.769   2
   3  13   2 6486.93 916.874   1
  -3 -13  -2 4354.70 724.697   1
  -4 -13  -2 621.995 213.654   1
   4 -13   2 763.427 287.166   1
  -4  13  -2 1312.93 390.839   1
  -4  13  -2 1365.34 443.756   2
   4  13   2 1810.50 518.494   1
   5 -13   2 9963.61 1006.76   1
   5  13   2 15260.8 1335.43   1
  -5  13  -2 14628.8 1293.34   1
  -5 -13  -2 10225.5 1147.04   1
  -6  13  -2 427.265 222.482   1
   6 -13   2 630.563 316.253   1
   6  13   2 696.641 311.947   1
   7  13   2 14592.5 1350.01   1
  -7  13  -2 16056.1 1412.14   1
   8  13   2 84.3081 208.731   1
   8 -13   2-130.055 294.579   1
   9  13   2 4921.93 814.305   1
  10  13   2 931.487 366.699   1
  11  13   2 4965.71 797.287   1
 -11 -13  -2 4750.95 928.044   2
  12  13   2 4314.44 801.492   1
 -12 -13  -2 3779.87 891.291   2
  13  13   2 2149.30 571.112   1
 -13 -13  -2 2283.83 747.997   2
 -14 -13  -2 1076.73 525.368   2
  14  13   2 1181.45 535.878   1
  15  13   2 1105.87 461.329   1
 -15 -13  -2-297.693 441.956   2
  16  13   2 845.633 422.074   1
 -16 -13  -2 1337.18 537.643   2
 -16  13  -2 1875.05 692.447   2
  17  13   2 2589.50 696.638   1
 -17 -13  -2 2746.48 761.354   2
 -17  13  -2 2286.10 792.228   2
 -18 -13  -2-303.508 423.419   2
  18  13   2 195.195 256.714   1
 -18  13  -2 190.076 337.280   2
 -19  13  -2 958.113 480.731   2
 -19 -13  -2 1772.14 722.411   2
  19  13   2 1976.08 659.943   1
 -20  13  -2 2520.97 767.016   2
  20  13   2 2284.14 730.352   1
 -20 -13  -2 1552.48 662.977   2
 -21 -13  -2 4810.05 1200.05   2
  21  13   2 7077.04 1263.58   1
 -21  13  -2 4029.61 1069.62   2
  22  13   2 2106.03 686.092   1
 -22  13  -2 927.064 460.733   2
 -22 -13  -2 2251.18 823.430   2
  23  13   2 882.902 486.689   1
 -23  13  -2-11.3597 405.620   2
  24  13   2 398.142 363.204   1
 -24  13  -2 593.039 527.889   2
 -25  13  -2-907.518 746.462   2
 -23  14   2-174.350 431.242   2
  22  14  -2-833.954 513.312   1
 -22  14   2 148.229 381.728   2
 -21  14   2 358.936 371.609   2
 -21 -14   2 1003.52 683.197   2
  21  14  -2 733.290 409.326   1
 -20 -14   2-263.970 415.642   2
  20  14  -2-170.013 250.328   1
 -20  14   2-524.920 534.953   2
  19  14  -2 328.478 264.244   1
 -19  14   2-90.7039 463.537   2
 -19 -14   2 330.288 446.430   2
  18  14  -2-13.5876 206.741   1
 -18 -14   2-158.428 287.363   2
  17  14  -2 4251.27 857.385   1
 -17 -14   2 5211.94 1087.66   2
  16  14  -2 2837.26 697.566   1
 -16 -14   2 3280.75 898.587   2
  15  14  -2 8565.73 1091.10   1
 -15 -14   2 8347.15 1334.17   2
 -14 -14   2 1276.44 587.472   2
  14  14  -2 1389.66 477.407   1
  13  14  -2 18303.6 1498.42   1
 -13 -14   2 19145.0 1927.71   2
  12  14  -2 3837.76 690.439   1
 -12  14   2 3341.62 879.802   1
 -12 -14   2 4868.14 982.787   2
 -11 -14   2 13999.4 1554.83   2
  11  14  -2 15811.0 1332.98   1
 -11  14   2 17710.3 1783.43   1
 -10 -14   2 4240.36 893.277   2
  10  14  -2 2377.52 520.723   1
 -10  14   2 2782.15 710.891   1
   9  14  -2 11529.9 1082.95   1
  -9  14   2 13420.2 1485.63   1
   8  14  -2 556.862 151.267   1
  -8  14   2 1076.13 346.255   1
   7  14  -2-318.109 355.715   1
  -7  14   2-15.6592 187.975   1
   6  14  -2 328.041 242.311   1
  -6  14   2-236.613 307.360   1
   5  14  -2 803.704 298.967   1
  -5  14   2 873.335 388.832   1
   4  14  -2 3076.16 528.766   1
  -4  14   2 3091.29 613.683   1
   4  14  -2 3781.07 734.836   2
  -4 -14   2 2625.42 526.300   1
   3  14  -2 7435.67 990.121   2
   3  14  -2 7147.08 807.601   1
  -3 -14   2 4154.95 617.926   1
  -3  14   2 6596.24 943.066   1
   2  14  -2 10.0102 198.853   2
  -2  14   2-193.711 227.114   1
   2  14  -2-174.151 205.085   1
  -2 -14   2-87.1406 130.857   1
  -1 -14   2 7575.43 826.506   1
  -1  14   2 10793.7 1172.46   1
   1  14  -2 11039.4 1016.79   1
   1  14  -2 9046.05 1063.68   2
   0  14   2-186.779 294.155   1
   0 -14   2-69.9504 196.543   1
   0  14  -2 68.0804 165.267   2
   0  14  -2-174.311 244.370   1
   1  14   2 5056.02 816.640   1
  -1  14  -2 5751.82 782.426   1
  -1  14  -2 4498.72 704.477   2
   1 -14   2 3344.06 566.174   1
  -2  14  -2 13536.0 1197.73   1
  -2  14  -2 12958.8 1226.93   2
   2 -14   2 9570.65 976.290   1
   2  14   2 14010.3 1306.88   1
  -3  14  -2 18190.6 1449.95   1
   3  14   2 18864.7 1530.62   1
   3 -14   2 14790.5 1235.61   1
  -3  14  -2 14195.2 1327.87   2
  -4  14  -2 1152.09 349.712   2
   4 -14   2 1475.40 423.353   1
   4  14   2 2191.19 561.495   1
  -4  14  -2 1671.86 463.183   1
  -5  14  -2 80.8120 216.739   1
   5  14   2 288.370 164.292   1
   5 -14   2-36.1101 205.821   1
  -6  14  -2 494.387 215.569   1
   6  14   2 806.623 342.808   1
   6 -14   2 937.395 298.505   1
   7  14   2-20.0900 198.874   1
  -7  14  -2-162.641 358.441   1
   8  14   2 2953.80 643.662   1
   9  14   2 1691.62 478.397   1
  10  14   2 33.1008 283.873   1
  11  14   2 2068.11 530.849   1
  12  14   2 6119.22 1011.17   1
  13  14   2 19835.4 1795.04   1
 -13 -14  -2 20597.7 2053.47   2
 -14 -14  -2 1983.68 857.741   2
  14  14   2 2535.73 752.324   1
  15  14   2 8706.26 1279.20   1
 -15 -14  -2 9400.41 1456.89   2
  16  14   2 1782.11 623.197   1
 -16 -14  -2 1487.88 612.131   2
 -16  14  -2 1488.77 750.057   2
 -17 -14  -2 4700.02 1097.66   2
 -17  14  -2 5937.28 1182.36   2
  17  14   2 6282.38 1094.18   1
 -18 -14  -2 509.080 378.287   2
 -18  14  -2 1175.87 674.199   2
  18  14   2 683.801 449.589   1
 -19 -14  -2 1065.87 615.392   2
 -19  14  -2 654.949 500.603   2
  19  14   2 410.395 293.785   1
  20  14   2-658.316 442.959   1
 -20  14  -2 23.8526 283.105   2
 -21  14  -2 92.9876 395.924   2
 -21 -14  -2 365.241 352.913   2
  21  14   2 320.110 433.261   1
 -22  14  -2 92.3040 304.618   2
  22  14   2 129.019 272.306   1
 -23  14  -2 628.962 544.834   2
  23  14   2 551.492 398.540   1
 -24  14  -2-576.932 685.192   2
  24  14   2-847.458 550.092   1
 -22  15   2 353.467 555.189   2
 -21  15   2 956.128 601.554   2
 -20  15   2 326.831 619.140   2
 -20 -15   2 547.935 287.014   2
  20  15  -2-696.909 442.910   1
 -19 -15   2 568.477 489.867   2
  19  15  -2 699.255 314.738   1
 -18 -15   2-487.009 465.379   2
  18  15  -2 528.535 192.778   1
  17  15  -2-112.687 290.934   1
 -17 -15   2 958.562 524.864   2
 -16 -15   2 193.662 375.304   2
  16  15  -2-171.244 188.714   1
  15  15  -2 1422.97 462.065   1
 -15 -15   2 2464.60 740.183   2
  14  15  -2 171.038 206.680   1
 -14 -15   2 142.960 250.194   2
 -13 -15   2 1912.80 641.695   2
  13  15  -2 1175.04 393.481   1
 -12 -15   2 665.206 430.903   2
  12  15  -2-70.3240 299.726   1
 -12  15   2 261.240 341.231   1
 -11  15   2 2488.99 769.291   1
  11  15  -2 1727.73 433.087   1
 -11 -15   2 2592.49 740.222   2
 -10  15   2 4557.52 923.752   1
  10  15  -2 3421.64 613.726   1
   9  15  -2 15014.6 1263.65   1
  -9  15   2 16792.2 1740.97   1
  -8  15   2 1270.15 531.632   1
   8  15  -2 566.029 147.444   1
  -7  15   2 10374.1 1287.35   1
   7  15  -2 9693.30 999.880   1
   6  15  -2 2244.77 513.876   1
  -6  15   2 1697.56 558.851   1
   5  15  -2 9975.88 1006.78   1
  -5  15   2 10562.8 1292.90   1
  -4 -15   2 2427.83 521.224   1
   4  15  -2 1767.58 403.023   1
  -4  15   2 1882.62 559.312   1
  -3 -15   2 1953.83 465.020   1
  -3  15   2 2262.99 560.346   1
   3  15  -2 2269.66 471.728   1
   2  15  -2 1507.25 388.175   1
  -2 -15   2 1707.71 432.862   1
  -2  15   2 1524.42 527.732   1
  -1  15   2 214.806 231.158   1
  -1 -15   2 102.586 125.219   1
   1  15  -2-181.257 262.119   1
   0  15  -2-132.550 200.849   2
   0  15   2-359.410 240.288   1
   0 -15   2 108.937 140.891   1
   0  15  -2 248.377 236.423   1
   1  15   2 803.041 304.599   1
  -1  15  -2 940.191 361.146   1
  -1  15  -2 460.678 217.388   2
   1 -15   2 705.196 240.310   1
   2  15   2 341.356 217.726   1
   2 -15   2 515.180 271.842   1
  -2  15  -2 1049.41 414.618   2
  -2  15  -2 650.419 339.646   1
   3  15   2 4469.61 767.479   1
  -3  15  -2 4136.06 721.701   1
   3 -15   2 3879.11 668.699   1
  -3  15  -2 3923.32 744.002   2
   4  15   2 1735.14 498.616   1
  -4  15  -2 1401.67 445.081   1
   4 -15   2 1981.80 494.161   1
  -4  15  -2 1431.20 391.350   2
   5  15   2 1561.27 452.778   1
  -5  15  -2 1392.61 399.127   1
  -5  15  -2 2161.04 569.700   2
   5 -15   2 1292.12 366.180   1
   6  15   2 13558.2 1358.46   1
  -6  15  -2 14555.0 1400.93   1
   7  15   2 1771.90 633.308   1
  -7  15  -2 2184.81 660.072   1
   8  15   2 22674.8 1836.19   1
   9  15   2 2168.09 565.616   1
  10  15   2 6734.01 1014.03   1
  11  15   2 4224.34 785.011   1
  12  15   2 467.290 263.813   1
  13  15   2 635.749 200.378   1
  14  15   2 141.391 287.403   1
  15  15   2 595.420 348.859   1
 -15 -15  -2 1167.86 563.292   2
 -16 -15  -2 421.599 376.930   2
  16  15   2 901.673 593.147   1
 -17 -15  -2 942.673 502.362   2
 -17  15  -2 1717.98 680.754   2
  17  15   2 1170.45 461.119   1
  18  15   2 850.092 493.668   1
 -18  15  -2-276.947 525.633   2
 -18 -15  -2 728.012 514.834   2
  19  15   2 1212.94 537.430   1
 -19 -15  -2 1550.77 681.111   2
 -19  15  -2 127.654 309.229   2
 -20  15  -2 191.224 292.607   2
  20  15   2 401.976 377.964   1
  21  15   2 78.1974 318.042   1
 -21  15  -2-422.824 590.019   2
 -22  15  -2 302.410 449.644   2
  22  15   2 1151.55 411.724   1
  23  15   2-561.592 387.869   1
 -23  15  -2 740.762 480.374   2
 -21  16   2 531.321 400.172   2
 -20  16   2-370.702 441.792   2
 -19 -16   2 1202.57 594.343   2
 -18 -16   2 1966.15 749.749   2
  17  16  -2 100.605 249.723   1
 -17 -16   2 1353.46 693.906   2
  16  16  -2-253.029 280.620   1
 -16 -16   2 52.9670 278.349   2
  15  16  -2 4216.24 804.388   1
 -15 -16   2 5578.77 1139.99   2
 -14 -16   2 2315.81 845.548   2
  14  16  -2 1344.86 476.747   1
  13  16  -2 7300.89 1001.90   1
 -13 -16   2 12150.3 1601.11   2
 -12  16   2 1038.16 486.390   1
  12  16  -2 527.005 239.184   1
 -11  16   2 3916.53 893.075   1
  11  16  -2 3091.70 653.993   1
 -10  16   2 1151.79 489.905   1
  10  16  -2 515.117 167.095   1
  -9  16   2 104.711 243.369   1
   9  16  -2-15.3632 264.918   1
  -8  16   2 394.716 210.240   1
   8  16  -2 919.321 402.827   1
  -7  16   2-36.4702 297.359   1
   7  16  -2 100.897 182.332   1
  -6  16   2 2716.18 654.416   1
   6  16  -2 2479.85 540.868   1
   5  16  -2 5170.20 770.619   1
  -5  16   2 5521.52 956.003   1
  -4  16   2 1945.95 511.431   1
  -4 -16   2 1518.53 407.596   1
   4  16  -2 2069.27 478.261   1
  -3  16   2 2646.14 658.462   1
  -3 -16   2 2230.80 493.893   1
   3  16  -2 2448.52 549.249   1
  -2 -16   2 237.847 152.776   1
   2  16  -2 90.3606 220.010   1
  -2  16   2 213.104 196.366   1
  -1 -16   2 8036.25 946.959   1
   1  16  -2 8951.51 1016.77   1
  -1  16   2 8593.31 1149.26   1
   0  16  -2 109.007 208.959   1
   0 -16   2 727.059 283.543   1
   0  16   2 28.2290 281.501   1
   1 -16   2 7650.45 924.789   1
  -1  16  -2 7557.13 934.058   1
   1  16   2 7269.51 1015.73   1
   2 -16   2 237.791 249.521   1
   2  16   2 293.829 208.070   1
  -2  16  -2 122.068 213.205   1
   3 -16   2 6276.00 859.932   1
   3  16   2 6193.85 941.597   1
  -3  16  -2 6051.75 891.977   1
   4  16   2 2191.96 632.090   1
  -4  16  -2 2809.30 662.895   1
  -5  16  -2 994.886 381.991   1
   5  16   2 1137.06 494.969   1
  -6  16  -2 3404.49 713.328   1
   6  16   2 3411.33 735.444   1
  -7  16  -2-89.7404 300.159   1
   7  16   2-188.194 350.374   1
   8  16   2-278.864 338.780   1
   9  16   2 981.517 408.715   1
  10  16   2 1782.07 574.963   1
  11  16   2 9014.32 1212.52   1
  12  16   2 710.334 376.162   1
  13  16   2 2187.20 645.291   1
  14  16   2 1019.12 475.411   1
  15  16   2 3384.98 802.283   1
  16  16   2 856.308 498.595   1
  17  16   2 2675.81 742.107   1
 -17 -16  -2 3381.01 1056.44   2
 -17  16  -2 1906.41 711.470   2
  18  16   2 1019.74 547.958   1
 -18 -16  -2 1177.49 662.520   2
 -18  16  -2-375.242 381.976   2
 -19  16  -2 228.873 540.010   2
  19  16   2 172.350 321.147   1
  20  16   2 1859.40 758.145   1
 -20  16  -2 578.491 555.175   2
 -21  16  -2 595.661 331.508   2
  21  16   2 1492.56 690.296   1
  22  16   2-517.265 483.176   1
 -18 -17   2 730.318 537.993   2
 -17 -17   2 770.862 545.018   2
 -16 -17   2 1113.27 562.198   2
  14  17  -2-183.490 284.472   1
  13  17  -2 96.6575 198.260   1
  12  17  -2-60.2284 226.452   1
 -12  17   2-160.990 363.257   1
  11  17  -2 2747.80 601.756   1
 -11  17   2 4016.39 967.562   1
 -10  17   2-373.202 526.224   1
  10  17  -2-79.5108 163.859   1
  -9  17   2 1781.67 624.658   1
   9  17  -2 238.499 140.778   1
  -8  17   2-34.8730 283.155   1
   8  17  -2-330.321 265.844   1
   7  17  -2 1903.65 495.653   1
  -7  17   2 2312.81 644.205   1
  -6  17   2 584.523 420.918   1
   6  17  -2 81.6188 178.578   1
  -5  17   2 969.984 441.878   1
   5  17  -2 998.745 343.811   1
   4  17  -2-42.6569 261.458   1
  -4  17   2 469.540 227.106   1
  -3  17   2 885.072 256.253   1
   3  17  -2 1379.34 366.105   1
  -2  17   2-234.850 369.383   1
   2  17  -2-194.830 303.654   1
  -1  17   2 457.315 295.071   1
   1  17  -2 207.715 277.010   1
   0  17  -2 574.002 339.325   1
   0  17   2 771.369 347.843   1
  -1  17  -2 598.568 359.617   1
   1  17   2 1009.22 426.052   1
   2  17   2 509.520 361.229   1
  -2  17  -2-38.4525 293.311   1
   3  17   2 2785.35 611.183   1
  -3  17  -2 3310.82 685.949   1
   4  17   2 110.729 282.163   1
  -4  17  -2-131.412 308.598   1
   5  17   2 3219.95 709.716   1
  -5  17  -2 3310.41 677.019   1
   6  17   2 630.003 401.129   1
  -6  17  -2 805.631 418.813   1
   7  17   2 4247.61 803.751   1
  -7  17  -2 5070.83 921.062   1
   8  17   2 2738.38 712.116   1
   9  17   2 2937.15 707.070   1
  10  17   2 1663.40 513.441   1
  11  17   2 90.5234 214.995   1
  12  17   2 815.564 338.416   1
  13  17   2 1469.02 473.210   1
  14  17   2 150.486 230.497   1
  15  17   2 366.378 305.104   1
  16  17   2 116.659 179.690   1
 -17  17  -2 804.956 454.625   2
  17  17   2 13.3847 199.637   1
  18  17   2 789.617 532.659   1
 -18  17  -2 351.468 560.945   2
 -19  17  -2 558.499 359.265   2
  19  17   2-585.803 516.655   1
  20  17   2-78.1124 264.686   1
 -12  18   2-69.5632 351.497   1
  11  18  -2 382.061 172.831   1
 -11  18   2 700.357 395.155   1
 -10  18   2 227.137 339.551   1
  10  18  -2 14.4855 198.999   1
  -9  18   2 993.038 461.286   1
   9  18  -2 639.598 311.033   1
  -8  18   2 1231.33 522.297   1
   8  18  -2 439.238 262.993   1
   7  18  -2 2042.51 520.918   1
  -7  18   2 3257.28 843.917   1
  -6  18   2 619.567 454.268   1
   6  18  -2 229.773 190.207   1
  -5  18   2 2103.46 633.362   1
   5  18  -2 2021.26 521.677   1
   4  18  -2 514.758 308.344   1
  -4  18   2 781.569 241.574   1
  -3  18   2 1468.37 551.726   1
   3  18  -2 1248.44 350.979   1
   2  18  -2-87.4039 222.262   1
  -2  18   2-56.8068 320.809   1
   1  18  -2 395.645 172.653   1
  -1  18   2 89.2647 306.053   1
   0  18  -2 405.017 255.262   1
   0  18   2 230.275 387.001   1
  -1  18  -2 2218.73 546.879   1
   1  18   2 1400.26 439.594   1
  -2  18  -2 324.695 304.455   1
   2  18   2-176.686 340.365   1
  -3  18  -2 1163.37 496.069   1
   3  18   2 609.993 393.308   1
  -4  18  -2 2482.01 685.107   1
   4  18   2 3248.91 767.987   1
  -5  18  -2-105.896 249.722   1
   5  18   2 233.059 219.958   1
  -6  18  -2-184.660 286.175   1
   6  18   2 126.668 411.394   1
   7  18   2 2024.72 591.329   1
  -7  18  -2 2133.73 632.330   1
   8  18   2-14.7296 234.027   1
   9  18   2 1543.18 624.190   1
  10  18   2 789.201 463.878   1
  11  18   2 15.4619 198.147   1
  12  18   2-75.6419 315.214   1
  13  18   2 598.472 405.612   1
  14  18   2 241.152 183.819   1
  15  18   2 202.035 283.891   1
  16  18   2-437.932 337.817   1
  17  18   2 529.269 385.724   1
  18  18   2-293.175 399.422   1
 -11  19   2 1444.83 610.292   1
 -10  19   2 80.0242 371.678   1
  -9  19   2 583.826 355.121   1
  -8  19   2-549.711 441.753   1
  -7  19   2 50.8297 254.976   1
   6  19  -2 576.774 284.262   1
  -6  19   2 198.789 380.443   1
   5  19  -2-194.058 317.711   1
  -5  19   2 183.108 348.232   1
  -4  19   2 394.917 237.990   1
   4  19  -2 471.269 300.849   1
  -3  19   2-615.304 548.188   1
   3  19  -2-184.882 226.946   1
  -2  19   2 2459.10 654.501   1
   2  19  -2 1795.29 520.439   1
   1  19  -2-270.387 266.758   1
  -1  19   2-629.007 482.832   1
   0  19   2 2705.59 669.305   1
   0  19  -2 1927.08 574.236   1
   1  19   2-439.992 486.826   1
  -1  19  -2 47.7258 311.563   1
  -2  19  -2 462.133 214.876   1
   2  19   2 380.839 288.983   1
   3  19   2 3069.43 763.655   1
  -3  19  -2 2242.19 652.601   1
   4  19   2 1466.78 623.306   1
  -4  19  -2 1674.21 483.997   1
  -5  19  -2 1606.64 483.751   1
   5  19   2 3666.05 790.403   1
   6  19   2 854.554 391.372   1
  -6  19  -2 577.048 368.949   1
   7  19   2 1752.14 518.099   1
   8  19   2-228.439 268.440   1
   9  19   2 471.595 260.596   1
  10  19   2-205.003 367.007   1
  11  19   2 553.330 342.377   1
  12  19   2 1459.88 541.158   1
  13  19   2-481.182 355.524   1
  14  19   2 715.672 486.364   1
  15  19   2 299.771 398.344   1
  16  19   2 549.044 446.693   1
 -11  20   2 1003.24 535.601   1
 -10  20   2 46.9527 244.248   1
  -9  20   2 78.9150 306.399   1
  -8  20   2 3629.00 939.865   1
  -7  20   2 667.292 522.386   1
  -6  20   2 3683.03 894.140   1
  -5  20   2 1288.81 723.075   1
  -4  20   2 2679.89 801.273   1
  -3  20   2-18.1428 264.070   1
  -2  20   2-29.6890 324.897   1
   1  20  -2 0.65701 270.093   1
  -1  20   2 540.397 393.192   1
   0  20  -2-143.304 331.972   1
   0  20   2-283.391 294.806   1
   1  20   2 46.3401 213.513   1
  -1  20  -2 90.6835 314.843   1
   2  20   2-141.977 201.937   1
  -2  20  -2 119.157 258.996   1
   3  20   2-157.035 305.857   1
  -3  20  -2 110.983 247.414   1
  -4  20  -2-238.791 315.693   1
   4  20   2 99.9110 178.904   1
   5  20   2 655.335 433.788   1
  -5  20  -2-145.451 348.652   1
   6  20   2 841.954 452.006   1
  -6  20  -2 1323.10 432.945   1
   7  20   2 130.178 205.097   1
   8  20   2 918.884 446.912   1
   9  20   2-175.207 350.493   1
  10  20   2-578.603 462.741   1
  11  20   2 434.015 360.763   1
  12  20   2 171.538 366.158   1
  13  20   2 323.219 352.455   1
 -10  21   2-969.672 643.634   1
  -9  21   2 161.374 334.977   1
  -8  21   2-286.896 370.923   1
  -7  21   2-660.862 516.960   1
  -6  21   2 714.922 544.536   1
  -5  21   2-418.035 474.643   1
  -4  21   2 1803.41 735.739   1
  -3  21   2 339.234 433.565   1
  -2  21   2 681.793 497.605   1
  -1  21   2 170.901 320.879   1
   0  21   2 1622.35 617.971   1
   1  21   2 246.566 328.558   1
   2  21   2 1922.11 644.831   1
   3  21   2 597.196 480.746   1
   4  21   2 2497.90 797.820   1
   5  21   2 438.521 376.286   1
   6  21   2 135.388 236.357   1
   7  21   2-440.712 483.095   1
   8  21   2 4.34324 272.889   1
   9  21   2 106.107 219.637   1
  10  21   2-448.808 422.583   1
  -8  22   2 813.904 428.138   1
  -7  22   2-465.259 566.619   1
  -6  22   2 2149.12 712.439   1
  -5  22   2 156.331 354.257   1
  -4  22   2 765.405 355.646   1
  -3  22   2-82.1875 280.909   1
  -2  22   2 453.613 512.875   1
  -1  22   2 1084.50 610.503   1
   0  22   2 1097.04 562.184   1
   1  22   2-67.1113 312.004   1
   2  22   2 1118.73 569.501   1
   3  22   2 506.825 468.366   1
   4  22   2-447.780 406.263   1
   5  22   2-268.974 253.398   1
 -28   0   3 625.988 351.595   2
 -27   0   3-81.9346 516.560   2
 -26   0   3-573.773 662.623   2
 -25   0   3 310.294 359.706   2
 -24   0   3 27.2455 410.537   2
 -23   0   3 94.3414 510.558   2
 -22   0   3-491.648 564.862   2
 -21   0   3-462.785 509.266   2
 -20   0   3-494.102 508.896   2
 -19   0   3-598.155 530.581   2
 -18   0   3 233.510 270.575   2
 -17   0   3-264.972 469.941   2
 -16   0   3-390.841 404.897   2
  16   0  -3-548.708 390.478   1
 -15   0   3-255.917 372.572   2
  15   0  -3-169.842 317.721   1
 -14   0   3-115.131 350.831   2
  14   0  -3-168.545 236.280   1
 -13   0   3-453.910 448.437   2
 -12   0   3-310.975 456.492   2
 -11   0   3-124.654 245.371   2
  11   0  -3-570.284 325.462   1
  10   0  -3-103.265 232.818   1
 -10   0   3-597.098 433.764   2
  -9   0   3 278.294 199.875   2
  -8   0   3-969.608 318.760   2
  -7   0   3 223.613 149.875   2
  -6   0   3-175.617 181.296   2
  -5   0   3 31.6045 213.108   2
  -4   0   3-49.8875 73.5801   1
  -3   0   3 184.903 81.3929   1
  -2   0   3 53.8995 58.6712   1
  -1   0   3 356.829 86.0533   1
   0   0   3 70.7631 63.7141   1
   1   0   3 129.809 76.8230   1
   2   0   3 42.3940 54.2454   2
   3   0   3-26.5899 55.3998   2
  -3   0  -3 54.2438 60.1713   2
  -4   0  -3 7.46138 91.1123   2
   4   0   3-63.3678 76.3659   2
   5   0   3 94.4632 149.210   2
  -5   0  -3 278.269 137.727   2
   6   0   3 90.8238 114.334   2
  -6   0  -3-98.7117 151.939   2
   7   0   3 3.31518 157.872   2
  -7   0  -3-47.2004 140.892   2
  -8   0  -3-275.793 272.221   2
   8   0   3-2.25239 145.174   2
  -9   0  -3-366.536 296.483   2
   9   0   3 158.531 136.587   2
  10   0   3-152.991 257.319   2
 -10   0  -3-193.684 299.010   2
 -11   0  -3-328.655 342.371   2
  11   0   3-771.361 309.338   2
  12   0   3-126.037 234.955   2
 -12   0  -3-326.505 343.512   2
  13   0   3-194.656 243.387   2
 -13   0  -3-204.695 381.572   2
 -14   0  -3-66.3591 235.680   2
  14   0   3-288.735 345.432   2
  15   0   3 341.686 295.086   2
 -15   0  -3-428.219 322.864   2
  16   0   3-407.731 374.644   2
 -16   0  -3-492.971 494.167   2
 -17   0  -3-393.389 405.164   2
 -18   0  -3-329.877 329.500   2
 -19   0  -3 167.092 212.834   2
 -20   0  -3 81.6798 381.145   2
 -21   0  -3 404.902 492.604   2
 -22   0  -3 212.734 298.628   2
 -23   0  -3 284.100 404.260   2
 -24   0  -3-794.457 487.090   2
 -25   0  -3-13.1075 295.499   2
 -26   0  -3 17.2583 351.405   2
 -27   0  -3-296.103 328.514   2
 -28   0  -3 397.395 393.039   2
 -29   0  -3-669.427 566.763   2
 -28   1   3 29.8492 405.804   2
 -28  -1   3 612.568 507.437   2
 -27  -1   3-98.1496 552.979   2
 -27   1   3 620.308 619.211   2
 -26   1   3 1281.97 753.720   2
 -26  -1   3-30.4818 529.212   2
 -25   1   3 619.410 448.400   2
 -25  -1   3-244.246 656.824   2
 -24   1   3-108.209 362.719   2
 -24  -1   3-15.0866 576.445   2
 -23   1   3-274.006 308.150   2
 -23  -1   3-345.524 460.744   2
 -22   1   3 347.846 546.495   2
 -22  -1   3 829.719 577.338   2
 -21   1   3-357.520 414.581   2
 -21  -1   3-138.443 331.425   2
 -20   1   3 14.5783 559.374   2
 -20  -1   3-29.3506 407.544   2
 -19  -1   3 178.526 383.912   2
 -19   1   3-312.968 483.337   2
 -18  -1   3 3234.86 804.411   2
 -18   1   3 3092.11 775.748   2
 -17  -1   3 483.480 290.824   2
 -17   1   3 423.169 260.323   2
 -16  -1   3-41.7244 440.250   2
 -16   1   3-5.31661 400.213   2
  16  -1  -3 87.3512 192.232   1
 -15   1   3 37.5765 307.610   2
 -15  -1   3 378.028 335.726   2
  15  -1  -3-247.612 366.282   1
  14  -1  -3 1891.13 446.909   1
 -14  -1   3 2976.69 733.175   2
 -14   1   3 2414.09 631.782   2
 -13   1   3 43777.4 2558.59   2
 -13  -1   3 45085.9 2570.10   2
 -12  -1   3-8.34559 200.552   2
 -12   1   3-67.8054 318.869   2
 -11  -1   3 4170.70 702.530   2
 -11   1   3 4603.54 726.132   2
 -10   1   3 4976.98 764.823   2
 -10  -1   3 5341.57 780.192   2
  -9  -1   3 29149.5 1738.28   2
  -9   1   3 29045.8 1753.61   2
  -8  -1   3 10169.4 967.340   2
  -8   1   3 8785.72 905.197   2
  -7  -1   3 2932.42 492.588   2
  -7   1   3 3079.42 521.240   2
   6   1  -3 1335.89 251.527   1
  -6   1   3 1338.33 274.198   1
  -6  -1   3 1271.61 339.367   2
  -5  -1   3 13185.7 898.766   2
  -5   1   3 15523.9 824.632   1
  -4   1   3 5668.00 471.752   1
  -4  -1   3 7014.36 604.204   2
  -3  -1   3 3615.47 275.614   1
  -3   1   3 3841.82 356.353   1
  -2  -1   3 119767. 1305.95   1
  -2  -1   3 119728. 1848.97   2
  -2   1   3 117436. 1792.71   1
  -1  -1   3 29344.9 570.524   1
  -1   1   3 29733.6 863.917   1
   0  -1   3 161563. 1435.48   1
   0   1   3 158158. 2026.11   1
   1   1   3 9488.97 510.190   1
  -2  -1  -3 111179. 1723.90   2
   2   1   3 110900. 1906.90   1
   3  -1   3 678.839 136.370   2
  -3   1  -3 754.721 129.749   2
  -3  -1  -3 1148.36 220.673   2
  -4  -1  -3 14612.4 751.609   2
   4  -1   3 15395.6 706.234   2
  -4   1  -3 15465.1 660.449   2
   5   1   3 12536.9 774.999   2
  -5  -1  -3 12199.9 745.730   2
  -5   1  -3 11797.5 677.899   2
   5  -1   3 11991.5 719.906   2
  -6   1  -3 22604.8 1048.39   2
   6  -1   3 24475.0 1135.77   2
  -6  -1  -3 22822.3 1102.79   2
   6   1   3 24042.2 1173.87   2
   7  -1   3 7570.95 689.767   2
  -7   1  -3 7775.75 684.180   2
   7   1   3 8456.47 745.886   2
  -7  -1  -3 8723.08 738.262   2
   8   1   3 18966.8 1212.97   2
  -8   1  -3 17029.0 1067.82   2
  -8  -1  -3 16327.5 1100.08   2
   8  -1   3 17551.5 1122.68   2
   9  -1   3 1538.74 362.638   2
   9   1   3 1613.71 387.190   2
  -9  -1  -3 1382.56 330.287   2
  -9   1  -3 1335.88 316.580   2
  10   1   3 56.6650 138.018   2
 -10   1  -3-27.6011 281.498   2
  10  -1   3 69.0339 209.519   2
 -10  -1  -3 71.6722 199.771   2
  11   1   3 190.591 191.868   2
  11  -1   3 378.431 245.011   2
 -11  -1  -3-35.6366 290.526   2
 -11   1  -3-246.307 363.300   2
  12  -1   3 39.3605 138.462   2
 -12  -1  -3-65.9849 211.723   2
 -12   1  -3 104.887 194.789   2
  12   1   3 251.675 255.163   2
 -13  -1  -3 2240.02 500.989   2
  13   1   3 1928.95 441.739   2
 -13   1  -3 2241.16 519.509   2
  13  -1   3 2007.84 491.560   2
  14   1   3 2424.87 529.421   2
 -14  -1  -3 2374.89 470.573   2
 -14   1  -3 2330.49 571.052   2
  14  -1   3 2745.12 650.847   2
  15   1   3 93.7370 278.961   2
 -15   1  -3 538.504 259.863   2
  15  -1   3 351.350 239.996   2
  16  -1   3 4485.56 850.598   2
 -16   1  -3 7143.49 1047.60   2
 -16  -1  -3 5656.75 850.174   2
  16   1   3 7386.38 1100.14   2
  17  -1   3 1123.78 385.119   2
 -17  -1  -3 687.966 270.389   2
 -17   1  -3 836.913 344.965   2
 -18  -1  -3 857.654 285.123   2
 -18   1  -3 1080.07 421.427   2
 -19  -1  -3 4418.93 902.688   2
 -19   1  -3 3723.91 886.467   2
 -20  -1  -3 273.806 324.669   2
 -20   1  -3 467.626 310.676   2
 -21   1  -3 2785.52 846.060   2
 -21  -1  -3 3540.02 930.114   2
 -22   1  -3 324.936 443.292   2
 -22  -1  -3-102.495 391.881   2
 -23  -1  -3 2998.02 853.225   2
 -23   1  -3 3709.34 994.995   2
 -24   1  -3 361.871 463.405   2
 -24  -1  -3-234.270 397.966   2
 -25  -1  -3-176.188 297.001   2
 -25   1  -3 901.804 626.711   2
 -26  -1  -3-195.149 405.338   2
 -26   1  -3-235.022 329.014   2
 -27   1  -3 1117.36 650.861   2
 -27  -1  -3-111.312 314.842   2
 -28   1  -3 277.047 453.506   2
 -28  -1  -3 757.655 613.897   2
 -29   1  -3-204.120 539.070   2
 -28  -2   3 3188.47 996.933   2
 -28   2   3 638.511 607.923   2
 -27  -2   3 190.643 451.197   2
 -27   2   3-290.458 473.027   2
 -26   2   3 2612.88 940.889   2
 -26  -2   3 1973.50 814.788   2
 -25  -2   3 821.515 457.894   2
 -25   2   3 364.453 569.706   2
 -24   2   3 1426.03 680.814   2
 -24  -2   3-817.594 638.646   2
 -23  -2   3-570.061 643.026   2
 -23   2   3 818.556 631.827   2
 -22  -2   3 1250.46 466.560   2
 -22   2   3 1795.44 612.769   2
 -21   2   3 10.3907 431.086   2
 -21  -2   3 74.9519 513.193   2
 -20   2   3 404.690 490.337   2
 -20  -2   3-46.0612 323.243   2
 -19  -2   3-408.900 467.299   2
 -19   2   3 20.3725 348.857   2
 -18  -2   3 3734.47 905.020   2
 -18   2   3 3943.25 963.331   2
 -17   2   3 18047.1 1871.21   2
 -17  -2   3 17285.1 1803.48   2
 -16  -2   3 16739.2 1723.57   2
 -16   2   3 16407.2 1738.18   2
  16  -2  -3 17067.7 1485.22   1
 -15   2   3-609.752 496.338   2
  15   2  -3-329.709 361.061   2
 -15  -2   3 66.7151 322.469   2
  15  -2  -3-57.2524 240.669   1
 -14  -2   3 61.5437 228.007   2
 -14   2   3-253.490 318.525   2
  14  -2  -3 72.0506 187.385   1
 -13  -2   3 3735.86 780.282   2
 -13   2   3 3485.68 735.883   2
 -12   2   3 47577.7 2528.34   2
 -12  -2   3 44442.0 2418.42   2
 -11  -2   3 21143.6 1598.68   2
 -11   2   3 19288.6 1607.06   2
 -10  -2   3 26962.9 1725.62   2
 -10   2   3 27429.7 1810.68   2
  -9   2   3 19677.1 1450.37   2
  -9  -2   3 19223.5 1414.75   2
  -8  -2   3 269.154 174.529   2
  -7   2   3-31.5994 178.154   1
  -7  -2   3 173.144 161.878   2
  -6   2   3 10336.6 792.261   1
  -6  -2   3 11063.8 876.439   2
  -5   2   3 27627.5 1164.85   1
  -5  -2   3 23476.1 1179.29   2
  -4  -2   3 8557.37 672.690   2
  -4   2   3 8580.74 599.659   1
  -3  -2   3 42529.9 1276.58   2
   3   2  -3 41585.8 788.480   1
  -3   2   3 42633.6 1280.09   1
  -2  -2   3 22983.9 810.626   2
  -2   2   3 21893.9 877.725   1
  -1  -2   3 32055.1 763.089   2
  -1   2   3 33531.1 1043.59   1
   0   2   3 56023.7 1353.69   1
   1   2   3 54394.4 1365.56   1
   2   2   3 1998.63 281.910   1
   3  -2   3 181329. 1853.17   2
  -3  -2  -3 188430. 2710.65   2
   3   2   3 191369. 2841.21   1
  -3   2  -3 186740. 1854.71   2
   4  -2   3 10868.9 568.506   2
  -4  -2  -3 11610.6 720.796   2
  -4   2  -3 11300.5 577.121   2
  -5  -2  -3 7025.06 592.687   2
   5  -2   3 6464.54 516.641   2
  -5   2  -3 6773.87 515.970   2
  -6   2  -3 6814.43 579.013   2
   6  -2   3 6849.66 587.849   2
  -6  -2  -3 6513.86 612.989   2
  -7   2  -3 1016.65 246.197   2
  -7  -2  -3 720.342 224.338   2
   7  -2   3 906.793 230.371   2
  -8  -2  -3 23929.0 1350.18   2
   8   2   3 25728.5 1452.32   2
  -8   2  -3 24071.0 1291.57   2
   8  -2   3 23279.8 1293.80   2
  -9   2  -3 168.429 131.698   2
   9   2   3 99.3389 201.484   2
   9  -2   3 25.2821 132.688   2
  -9  -2  -3 245.743 163.358   2
 -10  -2  -3 12068.4 1057.25   2
 -10   2  -3 12586.0 1069.11   2
  10  -2   3 11947.2 1105.71   2
  10   2   3 12177.9 1112.25   2
  11  -2   3 12660.8 1133.44   2
 -11  -2  -3 12094.3 1136.32   2
 -11   2  -3 12402.4 1101.46   2
  11   2   3 13991.1 1272.19   2
  12  -2   3 1065.81 398.987   2
 -12   2  -3 918.347 344.274   2
 -12  -2  -3 1332.24 430.281   2
  12   2   3 1003.59 346.365   2
 -13   2  -3 20628.2 1607.68   2
  13  -2   3 19631.7 1596.71   2
 -13  -2  -3 18530.4 1487.09   2
  13   2   3 21587.2 1724.60   2
  14   2   3 1418.28 363.521   2
  14  -2   3 2363.77 601.832   2
 -14  -2  -3 1998.04 471.550   2
 -14   2  -3 2360.41 581.307   2
  15  -2   3-121.157 190.594   2
 -15  -2  -3-76.0411 312.451   2
  15   2   3-375.077 432.359   2
 -15   2  -3-71.9244 318.041   2
 -16   2  -3 7864.83 1080.54   2
 -16  -2  -3 6948.02 988.531   2
  16  -2   3 5159.78 923.707   2
  16   2   3 8392.32 1184.94   2
 -17   2  -3 2363.72 701.129   2
 -17  -2  -3 2584.36 634.546   2
 -18   2  -3 3780.75 876.288   2
 -18  -2  -3 4910.62 905.832   2
 -19   2  -3 2589.44 684.352   2
 -19  -2  -3 1784.46 588.396   2
 -20   2  -3 6718.19 1169.30   2
 -20  -2  -3 5916.11 1101.64   2
 -21  -2  -3 839.051 489.949   2
 -21   2  -3 538.672 381.571   2
 -22  -2  -3 3218.11 777.441   2
 -22   2  -3 2801.95 754.506   2
 -23  -2  -3 1.98047 276.293   2
 -23   2  -3-176.756 437.874   2
 -24   2  -3 1265.20 523.499   2
 -24  -2  -3 886.010 378.898   2
 -25  -2  -3 1592.23 782.747   2
 -25   2  -3 271.121 367.511   2
 -26  -2  -3 969.020 453.162   2
 -26   2  -3 1751.26 728.533   2
 -27   2  -3 248.711 322.799   2
 -27  -2  -3 574.247 354.639   2
 -28   2  -3 271.816 436.208   2
 -28  -2  -3-961.479 594.604   2
 -29   2  -3-569.349 531.730   2
 -28   3   3-114.617 609.651   2
 -27   3   3 141.857 410.529   2
 -27  -3   3-180.130 562.582   2
 -26  -3   3 1232.84 755.939   2
 -26   3   3 1264.23 720.213   2
 -25   3   3 1387.73 641.701   2
 -25  -3   3 1086.40 654.825   2
 -24   3   3 88.3847 389.438   2
 -24  -3   3-322.044 333.943   2
 -23   3   3 1693.62 632.219   2
 -23  -3   3 1361.20 482.874   2
 -22  -3   3 20.4830 288.966   2
 -22   3   3-27.7478 426.737   2
 -21   3   3 464.491 384.943   2
 -21  -3   3 401.798 518.236   2
 -20   3   3 452.291 483.447   2
 -20  -3   3 304.116 403.552   2
 -19   3   3 4273.21 1028.80   2
 -19  -3   3 4421.68 980.775   2
 -18   3   3 11103.2 1559.52   2
 -18  -3   3 8617.50 1339.49   2
 -17   3   3 774.719 363.035   2
 -17  -3   3 964.507 508.274   2
 -16   3   3 4677.57 1000.33   2
 -16  -3   3 3439.61 754.801   2
  15  -3  -3 7570.73 972.366   1
 -15  -3   3 8621.23 1278.59   2
  15   3  -3 8327.17 1223.61   2
 -15   3   3 9112.05 1271.15   2
 -14  -3   3 17386.1 1633.19   2
 -14   3   3 19289.4 1802.86   2
 -13   3   3 16531.0 1577.37   2
 -13  -3   3 15620.1 1512.78   2
 -12  -3   3 1571.91 483.105   2
 -12   3   3 1617.73 391.647   2
 -11  -3   3 22140.6 1620.15   2
 -11   3   3 22980.0 1726.87   2
 -10  -3   3 17328.2 1400.97   2
  -9  -3   3 68174.6 2608.09   2
  -8   3   3 41862.7 1760.50   1
  -8  -3   3 38158.3 1840.06   2
  -7  -3   3 12546.4 1005.24   2
  -7   3   3 13392.0 965.733   1
  -6  -3   3 780.208 302.965   2
  -6   3   3 287.391 211.548   1
  -5   3   3 27964.1 1237.90   1
  -5  -3   3 23602.1 1179.96   2
  -4   3   3 4326.23 479.383   1
  -4  -3   3 3935.62 452.981   2
  -3   3   3 57912.5 1635.53   1
   3   3  -3 58212.0 1556.56   2
  -3  -3   3 57064.6 1463.11   2
  -2  -3   3 14642.7 646.130   2
   2   3  -3 14421.0 677.860   2
  -2   3   3 13225.5 764.791   1
  -1  -3   3 20908.0 625.359   2
   1   3  -3 20078.9 670.273   2
  -1   3   3 22405.4 947.396   1
   0   3   3 1780.01 271.889   1
   1   3   3 306.279 152.619   1
   2   3   3 97464.5 2042.61   1
   3   3   3 1729.66 253.622   1
  -3   3  -3 1670.29 197.828   2
  -3  -3  -3 1573.08 286.670   2
  -4  -3  -3 57081.5 1733.50   2
   4   3   3 57860.3 1747.61   1
  -4   3  -3 57812.2 1315.75   2
  -5  -3  -3 194635. 3347.61   2
  -5   3  -3 194891. 2797.01   2
   5   3   3 191684. 3330.81   1
  -6  -3  -3 1360.32 250.687   2
  -6   3  -3 2030.41 330.140   2
  -7  -3  -3 12973.5 957.211   2
  -7   3  -3 14001.7 928.959   2
  -8   3  -3 1366.16 318.774   2
  -8  -3  -3 1638.80 346.431   2
  -9   3  -3 411.027 288.489   2
  -9  -3  -3-95.4351 222.231   2
 -10  -3  -3 1578.26 373.713   2
 -10   3  -3 1976.09 411.443   2
 -11   3  -3 254.969 254.942   2
 -11  -3  -3-81.8368 241.532   2
  11   3   3 459.865 263.627   2
 -12   3  -3 23352.2 1626.95   2
 -12  -3  -3 21918.3 1563.96   2
  12   3   3 26593.8 1837.19   2
 -13  -3  -3 1614.20 481.754   2
  13   3   3 1917.37 531.670   2
 -13   3  -3 2412.66 564.198   2
 -14  -3  -3 15815.3 1499.66   2
 -14   3  -3 18006.6 1531.48   2
  14   3   3 19122.3 1668.42   2
 -15   3  -3 2244.45 597.953   2
 -15  -3  -3 1926.41 545.686   2
  15   3   3 1631.63 525.657   2
 -16   3  -3 19964.5 1761.95   2
 -16  -3  -3 17672.4 1666.49   2
 -17  -3  -3 1816.86 579.937   2
 -17   3  -3 2274.06 644.704   2
 -18   3  -3 7464.77 1172.35   2
 -18  -3  -3 8107.54 1197.68   2
 -19   3  -3 2174.42 638.789   2
 -19  -3  -3 1711.83 550.391   2
 -20  -3  -3 314.224 351.159   2
 -20   3  -3 850.372 489.428   2
 -21  -3  -3 5274.46 1042.39   2
 -21   3  -3 5728.43 1110.62   2
 -22   3  -3 154.815 261.683   2
 -22  -3  -3 127.152 276.760   2
 -23  -3  -3 4105.83 1036.58   2
 -23   3  -3 5860.29 1174.25   2
 -24   3  -3 156.729 337.213   2
 -24  -3  -3 554.911 594.163   2
 -25   3  -3 2140.65 793.389   2
 -25  -3  -3 1778.79 780.546   2
 -26  -3  -3 1230.67 646.072   2
 -26   3  -3 1350.33 705.341   2
 -27   3  -3 881.519 587.002   2
 -27  -3  -3 611.591 478.744   2
 -28  -3  -3 824.425 608.157   2
 -28   3  -3 875.991 547.480   2
 -29   3  -3-119.781 587.721   2
 -27  -4   3 1157.80 670.493   2
 -27   4   3 1309.52 758.095   2
 -26   4   3-65.8613 407.071   2
 -26  -4   3-94.5632 348.601   2
 -25  -4   3 399.129 533.716   2
 -25   4   3 664.050 600.026   2
 -24   4   3-111.098 423.172   2
 -24  -4   3 665.089 590.708   2
 -23   4   3 2919.97 958.261   2
 -23  -4   3 2564.45 884.971   2
 -22  -4   3 8210.77 1542.99   2
 -22   4   3 8713.49 1608.47   2
 -21  -4   3 27200.1 2505.28   2
 -21   4   3 30846.1 2758.62   2
 -20  -4   3 4624.50 1069.54   2
 -20   4   3 5424.31 1173.70   2
 -19  -4   3 7586.74 1272.78   2
 -19   4   3 8074.79 1360.54   2
 -18  -4   3-304.640 311.446   2
 -18   4   3-276.958 480.538   2
 -17  -4   3 12864.5 1555.46   2
 -17   4   3 12146.5 1597.10   2
 -16   4   3 3382.67 756.304   2
 -16  -4   3 3137.20 720.200   2
  15   4  -3 3823.75 802.126   2
 -15   4   3 4845.27 931.732   2
 -15  -4   3 4487.19 877.385   2
  14   4  -3 17268.7 1660.35   2
 -14  -4   3 15657.2 1520.21   2
 -14   4   3 17858.9 1763.50   2
 -13   4   3 1414.53 461.837   2
 -13  -4   3 1430.18 430.319   2
 -12  -4   3 26359.1 1859.43   2
 -12   4   3 26064.4 1933.22   2
 -11  -4   3 6623.96 904.110   2
 -10  -4   3 1796.61 369.876   2
  -9   4   3 9266.37 898.098   1
  -9  -4   3 12121.4 1118.43   2
  -8  -4   3 72812.1 2531.48   2
  -8   4   3 72095.8 2429.69   1
  -7   4   3 100144. 2711.33   1
  -7  -4   3 95623.0 2768.62   2
  -6  -4   3 2788.55 426.504   2
   6   4  -3 3011.30 473.609   2
  -6   4   3 2544.91 425.397   1
   5   4  -3 608.228 243.638   2
  -5  -4   3 508.111 154.681   2
  -5   4   3 981.822 253.853   1
   4   4  -3 21525.0 1079.01   2
  -4  -4   3 20033.0 989.916   2
  -4   4   3 23521.7 1161.82   1
  -3  -4   3 7344.47 539.435   2
  -3   4   3 8343.05 658.347   1
   3   4  -3 8005.67 605.711   2
   3   4  -3 7475.99 326.348   1
  -2   4   3 10155.4 713.501   1
   2   4  -3 10758.2 622.727   2
  -2  -4   3 10950.8 584.952   2
  -1   4   3 3423.81 407.842   1
  -1  -4   3 4154.93 313.883   2
   1   4  -3 3898.45 328.216   2
   0   4  -3 13144.5 519.261   2
   0   4   3 13055.1 787.603   1
   0  -4   3 12494.9 400.861   1
   1   4   3 5932.24 561.740   1
  -1   4  -3 4547.46 276.616   2
   1  -4   3 5870.63 342.131   1
   2  -4   3 86527.7 1516.60   1
   2   4   3 88168.9 2076.20   1
   3  -4   3 212023. 2707.15   1
   3   4   3 213806. 3338.32   1
  -3  -4  -3 213271. 3421.99   2
   4   4   3 21578.3 1106.68   1
  -4  -4  -3 22115.4 1163.34   2
  -5  -4  -3 102920. 2593.74   2
   5   4   3 101685. 2535.21   1
  -6   4  -3 15225.5 893.701   2
  -6  -4  -3 14747.9 1025.12   2
   6   4   3 13699.2 967.564   1
  -7  -4  -3 182.537 235.612   2
  -7   4  -3 496.255 218.010   2
  -8  -4  -3 2334.38 415.866   2
  -8   4  -3 2608.75 421.619   2
  -9   4  -3 86.0635 141.084   2
  -9  -4  -3 59.2929 285.872   2
 -10  -4  -3 4267.10 634.306   2
 -10   4  -3 5131.76 695.226   2
 -11  -4  -3 6187.35 814.441   2
 -11   4  -3 5857.31 762.999   2
 -12  -4  -3 15726.7 1411.78   2
 -12   4  -3 16598.2 1392.51   2
  12   4   3 17651.3 1533.37   2
 -13  -4  -3 47375.7 2467.37   2
 -13   4  -3 47585.2 2420.53   2
  13   4   3 53430.6 2754.33   2
  14   4   3 887.463 468.636   2
 -14  -4  -3 787.691 472.465   2
 -14   4  -3 271.627 241.995   2
 -15  -4  -3 1769.73 558.347   2
 -15   4  -3 1673.54 478.478   2
 -16   4  -3-277.215 453.503   2
 -16  -4  -3 92.8036 278.654   2
 -17   4  -3-330.631 408.818   2
 -17  -4  -3 292.135 305.936   2
 -18  -4  -3 11093.5 1442.87   2
 -18   4  -3 12046.2 1478.71   2
 -19   4  -3 1464.83 509.401   2
 -19  -4  -3 940.066 375.602   2
 -20   4  -3 5806.03 1089.17   2
 -20  -4  -3 4799.44 1064.43   2
 -21  -4  -3 243.507 340.273   2
 -21   4  -3-343.191 393.571   2
 -22   4  -3 5611.63 1130.48   2
 -22  -4  -3 4756.84 1068.09   2
 -23   4  -3-343.272 323.152   2
 -23  -4  -3-127.901 268.251   2
 -24  -4  -3 3410.80 935.135   2
 -24   4  -3 4382.00 1023.34   2
 -25  -4  -3 1091.21 632.123   2
 -25   4  -3 1772.93 696.567   2
 -26  -4  -3 1233.07 658.289   2
 -26   4  -3-622.409 534.041   2
 -27  -4  -3 1327.39 677.055   2
 -27   4  -3-48.4692 378.665   2
 -28   4  -3 395.998 474.159   2
 -29   4  -3 401.509 471.141   2
 -27   5   3-529.588 516.429   2
 -27  -5   3-324.299 577.995   2
 -26  -5   3 873.631 629.362   2
 -26   5   3-369.418 701.491   2
 -25   5   3 558.039 634.676   2
 -25  -5   3 286.214 379.084   2
 -24  -5   3 604.997 549.399   2
 -24   5   3 400.923 416.380   2
 -23   5   3 1017.87 596.700   2
 -23  -5   3 1928.52 796.649   2
 -22  -5   3-688.836 393.383   2
 -22   5   3 20.5595 315.626   2
 -21  -5   3-45.9535 448.390   2
 -21   5   3 241.567 475.722   2
 -20   5   3 21032.4 2350.60   2
 -20  -5   3 20469.3 2159.51   2
 -19   5   3 2660.54 952.983   2
 -19  -5   3 2184.30 716.281   2
 -18  -5   3 32853.0 2543.53   2
 -18   5   3 33571.2 2741.52   2
 -17   5   3 3044.67 849.088   2
 -17  -5   3 3514.89 883.724   2
 -16  -5   3 18885.4 1846.76   2
 -16   5   3 21730.6 2102.47   2
 -15   5   3 3373.06 800.169   2
 -15  -5   3 2673.72 686.010   2
  14   5  -3 6944.35 1131.27   2
 -14   5   3 7065.51 1117.28   2
  14  -5  -3 4837.44 804.418   1
 -14  -5   3 6726.46 1058.13   2
  13   5  -3 9654.96 1207.05   2
 -13  -5   3 8710.20 1129.57   2
 -12  -5   3 1214.93 374.171   2
  12   5  -3 1408.27 462.056   2
 -11  -5   3 17423.4 1435.80   2
 -10  -5   3 371.061 258.695   2
 -10   5   3 1092.70 169.661   1
  -9   5   3 53055.5 2245.11   1
  -9  -5   3 49801.1 2196.30   2
  -8  -5   3 157.669 229.754   2
   8   5  -3 582.231 278.071   2
  -8   5   3-109.538 240.352   1
  -7  -5   3 43548.4 1850.43   2
  -7   5   3 44993.6 1909.93   1
   7   5  -3 46546.6 2011.56   2
   6   5  -3 19462.9 1226.82   2
  -6  -5   3 17918.4 1110.06   2
  -6   5   3 18747.4 1185.07   1
  -5  -5   3 19100.1 1084.83   2
  -5   5   3 19651.8 1169.49   1
   5   5  -3 18594.5 743.894   1
   5   5  -3 20657.5 1211.91   2
  -4   5   3 101286. 2565.36   1
  -4  -5   3 102542. 2307.59   2
   4   5  -3 105592. 2461.81   2
   4   5  -3 102142. 1539.76   1
   3   5  -3 3945.10 453.539   2
  -3   5   3 2782.73 436.967   1
   3   5  -3 3405.92 254.724   1
  -3  -5   3 4127.19 436.684   2
   2   5  -3 89.3633 102.905   2
  -2  -5   3 246.286 94.2240   2
  -2   5   3 58.4502 161.641   1
  -2  -5   3 175.907 48.7143   1
   2   5  -3 264.653 66.3577   1
  -1  -5   3 21493.4 587.169   1
   1   5  -3 22439.6 603.441   1
   1   5  -3 21469.3 855.930   2
  -1  -5   3 21611.7 818.066   2
  -1   5   3 22659.6 1126.75   1
   0   5  -3 27003.5 737.050   1
   0   5   3 26183.1 1202.35   1
   0   5  -3 26697.2 876.786   2
   0  -5   3 25949.8 694.702   1
   1  -5   3 50465.5 1095.43   1
   1   5   3 48702.9 1641.81   1
  -1   5  -3 50538.9 1142.67   1
  -1   5  -3 47628.2 1101.62   2
   2   5   3 16382.3 973.811   1
   2  -5   3 17724.0 738.657   1
   3   5   3 13015.7 863.959   1
   3  -5   3 12774.9 709.452   1
   4   5   3 13489.5 918.134   1
  -4  -5  -3 12985.4 962.501   2
   5  -5   3 1627.37 276.486   1
  -5  -5  -3 1128.40 331.006   2
   5   5   3 1537.72 319.282   1
   6   5   3 539.512 129.420   1
  -6  -5  -3 762.714 309.224   2
   6  -5   3 451.037 126.971   1
   7   5   3 11881.2 949.436   1
  -7  -5  -3 11680.8 986.444   2
   7  -5   3 11818.5 886.779   1
  -7   5  -3 11515.9 883.886   2
  -8   5  -3 383.545 286.199   2
   8  -5   3-197.368 316.892   1
   8   5   3-568.586 428.267   1
  -8  -5  -3-320.351 272.927   2
   9  -5   3 13675.8 1060.41   1
  -9   5  -3 11920.9 996.659   2
  -9  -5  -3 11273.3 1015.69   2
 -10  -5  -3 29527.9 1768.26   2
 -10   5  -3 30724.5 1720.63   2
 -11   5  -3 2880.60 545.833   2
 -11  -5  -3 3569.28 648.440   2
 -12  -5  -3 1395.85 533.771   2
 -12   5  -3 600.143 264.467   2
  13   5   3 709.662 377.040   2
 -13  -5  -3 867.543 468.337   2
 -13   5  -3 21.3107 320.842   2
  14   5   3 54294.2 2984.32   2
 -14  -5  -3 48757.9 2615.94   2
 -14   5  -3 51097.9 2691.71   2
 -15   5  -3 1141.58 558.197   2
 -15  -5  -3 1512.06 604.710   2
 -16   5  -3 29140.5 2155.28   2
 -16  -5  -3 26791.9 2088.25   2
 -17  -5  -3 1312.60 457.003   2
 -17   5  -3 1259.05 577.917   2
 -18   5  -3 9650.35 1348.47   2
 -18  -5  -3 8149.00 1230.52   2
 -19  -5  -3 1013.76 303.164   2
 -19   5  -3 1642.28 536.546   2
 -20   5  -3-348.141 527.534   2
 -20  -5  -3-14.8314 333.625   2
 -21   5  -3 2933.00 843.801   2
 -21  -5  -3 1590.20 589.505   2
 -22  -5  -3-246.445 292.215   2
 -22   5  -3 296.838 294.002   2
 -23   5  -3 2900.25 859.953   2
 -23  -5  -3 2578.13 759.108   2
 -24   5  -3 638.622 471.393   2
 -24  -5  -3 652.921 612.250   2
 -25  -5  -3 187.573 442.337   2
 -25   5  -3-3.40892 452.000   2
 -26   5  -3-199.197 485.810   2
 -26  -5  -3 970.641 527.879   2
 -27   5  -3-907.469 835.592   2
 -27  -5  -3-739.548 708.708   2
 -28   5  -3 115.548 500.355   2
 -29   5  -3-498.782 396.671   2
 -27  -6   3-62.6605 321.776   2
 -27   6   3 898.693 647.419   2
 -26  -6   3 259.812 423.971   2
 -26   6   3 166.841 378.885   2
 -25   6   3 973.686 565.612   2
 -25  -6   3 331.791 429.860   2
 -24   6   3 294.401 521.338   2
 -24  -6   3 541.081 415.592   2
 -23   6   3 1077.91 562.170   2
 -23  -6   3 680.693 494.676   2
 -22  -6   3 1750.70 797.939   2
 -22   6   3 475.341 335.075   2
 -21  -6   3 278.222 270.370   2
 -21   6   3 967.087 667.550   2
 -20  -6   3 3552.77 904.016   2
 -20   6   3 3742.22 986.932   2
 -19   6   3 8175.67 1394.22   2
 -19  -6   3 6820.35 1255.94   2
 -18   6   3 1355.09 629.754   2
 -18  -6   3 1321.07 586.444   2
 -17   6   3 12297.3 1670.71   2
 -17  -6   3 11974.9 1481.38   2
 -16   6   3-33.9908 310.303   2
 -16  -6   3-323.416 333.614   2
 -15  -6   3 1276.79 396.851   2
 -15   6   3 1298.71 510.955   2
 -14  -6   3-145.176 376.194   2
  14   6  -3 422.909 228.873   2
  13   6  -3-275.890 445.731   2
 -13  -6   3-480.189 446.838   2
  13  -6  -3 358.731 181.447   1
 -12  -6   3 2579.08 487.757   2
  12   6  -3 2360.72 600.904   2
 -11  -6   3-52.4396 292.354   2
  11   6  -3-203.900 340.621   2
 -10   6   3 18787.5 1423.76   1
 -10  -6   3 19459.2 1458.31   2
  -9   6   3 9451.43 978.737   1
  -9  -6   3 8916.91 946.385   2
   8   6  -3 109.679 259.511   2
  -8  -6   3 349.409 206.500   2
  -8   6   3 787.295 307.988   1
  -7  -6   3 107996. 2983.18   2
   7   6  -3 115275. 3257.07   2
  -6   6   3 33133.4 1645.90   1
   6   6  -3 34249.3 1173.33   1
  -6  -6   3 36721.2 1657.29   2
   5   6  -3 119959. 2950.99   2
  -5  -6   3 116242. 2744.63   2
  -5   6   3 109001. 2857.34   1
   5   6  -3 112495. 1929.17   1
   4   6  -3 8409.67 479.731   1
  -4  -6   3 9092.40 725.033   2
   4   6  -3 9788.02 781.564   2
  -4   6   3 7893.79 773.056   1
   3   6  -3 61359.9 1839.87   2
  -3  -6   3 58182.8 1706.80   2
   3   6  -3 58153.6 1174.12   1
  -3   6   3 60022.2 1998.35   1
  -2  -6   3 1349.68 184.738   1
  -2  -6   3 1249.32 224.889   2
  -2   6   3 1335.89 227.141   1
   2   6  -3 1433.86 264.248   2
   2   6  -3 1777.19 208.513   1
  -1   6   3 3417.64 443.734   1
   1   6  -3 4114.39 316.222   1
   1   6  -3 3735.10 402.123   2
  -1  -6   3 3926.88 301.665   1
   0   6  -3 300.356 98.9815   2
   0   6  -3 207.210 83.3190   1
   0  -6   3 288.449 99.9816   1
   1   6   3 11580.2 854.541   1
  -1   6  -3 13561.2 656.649   1
  -1   6  -3 11145.5 617.475   2
   1  -6   3 11911.3 594.100   1
  -2   6  -3 7610.89 544.428   1
   2  -6   3 7120.08 507.498   1
   2   6   3 7360.17 685.101   1
   3   6   3 7343.38 720.128   1
   3  -6   3 6681.31 543.664   1
   4  -6   3 4195.62 463.912   1
   4   6   3 5739.32 662.921   1
   5   6   3 2310.49 438.967   1
  -5  -6  -3 2319.26 433.049   2
   5  -6   3 1751.95 345.218   1
   6   6   3 7994.48 801.758   1
  -6  -6  -3 8279.51 852.842   2
   6  -6   3 5626.53 638.193   1
  -7  -6  -3 27881.6 1605.39   2
   7  -6   3 26817.2 1389.53   1
   7   6   3 25660.8 1448.25   1
  -8  -6  -3 44539.5 2102.95   2
   8  -6   3 39287.4 1779.06   1
   8   6   3 43799.2 1960.92   1
  -9  -6  -3 10397.9 1024.12   2
  -9   6  -3 10761.9 968.696   2
   9   6   3 11143.6 1024.65   1
   9  -6   3 13033.8 1067.93   1
 -10   6  -3 10634.4 1047.96   2
  10  -6   3 7201.31 826.619   1
  10   6   3 8447.79 922.724   1
 -10  -6  -3 8950.96 995.949   2
 -11   6  -3 5770.86 804.705   2
  11  -6   3 7056.28 839.967   1
 -11  -6  -3 6042.71 834.536   2
 -12   6  -3 382.616 247.821   2
  12  -6   3-23.1507 257.466   1
 -12  -6  -3-366.479 368.725   2
 -13   6  -3 12.0775 303.713   2
  13   6   3 185.020 191.903   2
  13  -6   3 448.710 169.432   1
 -13  -6  -3 189.104 237.913   2
 -14   6  -3 2276.77 553.293   2
  14  -6   3 2586.01 509.733   1
 -14  -6  -3 2646.34 666.718   2
 -15  -6  -3 2064.47 593.531   2
 -15   6  -3 1359.44 376.731   2
 -16   6  -3 4678.87 879.342   2
 -16  -6  -3 4155.96 853.531   2
 -17  -6  -3 4038.01 874.168   2
 -17   6  -3 3178.31 812.992   2
 -18   6  -3 1017.94 501.617   2
 -18  -6  -3 1056.35 499.917   2
 -19   6  -3 820.592 474.034   2
 -19  -6  -3 505.719 405.410   2
 -20   6  -3 2066.26 726.480   2
 -20  -6  -3 2224.66 712.860   2
 -21  -6  -3-203.676 324.298   2
 -21   6  -3-187.624 262.101   2
 -22   6  -3 5850.35 1258.57   2
 -22  -6  -3 4991.98 1084.51   2
 -23   6  -3 216.820 396.662   2
 -23  -6  -3-122.531 415.487   2
 -24   6  -3 1816.74 645.148   2
 -24  -6  -3 1553.97 683.791   2
 -25   6  -3-429.877 593.472   2
 -25  -6  -3-456.529 503.178   2
 -26   6  -3-142.046 445.346   2
 -26  -6  -3 339.547 373.966   2
 -27  -6  -3 1876.61 773.119   2
 -27   6  -3 664.353 498.487   2
 -28   6  -3-315.258 350.117   2
 -27   7   3 497.728 521.773   2
 -26   7   3 610.813 711.783   2
 -26  -7   3 1714.05 734.495   2
 -25   7   3 468.168 412.477   2
 -25  -7   3-74.6387 302.741   2
 -24   7   3 513.145 575.431   2
 -24  -7   3 264.618 476.241   2
 -23  -7   3 468.170 457.843   2
 -23   7   3-401.925 636.377   2
 -22   7   3-420.000 531.665   2
 -22  -7   3 540.016 478.137   2
 -21  -7   3-500.535 480.980   2
 -21   7   3 77.1542 395.991   2
 -20   7   3-467.453 540.642   2
 -20  -7   3-741.393 515.865   2
 -19  -7   3 1688.65 481.996   2
 -19   7   3 1535.56 676.171   2
 -18   7   3 297.969 274.479   2
 -18  -7   3 197.546 295.731   2
 -17  -7   3 1205.02 450.757   2
 -17   7   3 901.571 517.922   2
 -16  -7   3 434.723 289.183   2
 -16   7   3 1306.24 567.368   2
 -15  -7   3 64.7768 286.837   2
 -14  -7   3 2161.51 638.929   2
  13   7  -3 2330.43 616.394   2
 -13  -7   3 3254.90 717.091   2
 -12  -7   3 3922.54 716.213   2
  12   7  -3 3163.37 691.169   2
  12  -7  -3 3060.92 602.649   1
 -11  -7   3 13.5139 173.374   2
  11   7  -3 5.48303 238.523   2
 -11   7   3 301.965 195.084   1
 -10  -7   3 422.755 248.553   2
  10   7  -3 729.577 261.567   2
  -9   7   3 24864.3 1649.36   1
  -9  -7   3 24218.4 1578.28   2
  -8   7   3 53828.4 2327.08   1
  -8  -7   3 51883.0 2237.62   2
   8   7  -3 50684.8 1683.19   1
  -7   7   3 4151.99 631.625   1
   7   7  -3 4248.94 665.772   2
  -7  -7   3 3631.22 563.761   2
   7   7  -3 3442.91 421.132   1
  -6   7   3 79042.9 2623.90   1
  -6  -7   3 80475.1 2490.18   2
   6   7  -3 85311.5 2698.85   2
   6   7  -3 79347.6 1818.57   1
   5   7  -3 8307.84 809.636   2
  -5  -7   3 7123.48 693.876   2
  -5   7   3 7259.83 769.692   1
   5   7  -3 7328.68 507.827   1
  -4   7   3 12483.4 1013.39   1
  -4  -7   3 14954.2 981.160   2
   4   7  -3 16134.0 1075.92   2
   4   7  -3 14391.9 692.074   1
   3   7  -3 4243.91 524.424   2
   3   7  -3 4742.02 373.503   1
  -3  -7   3 4555.17 505.198   2
  -3   7   3 5082.20 603.040   1
   2   7  -3 38344.5 1463.83   2
  -2   7   3 37467.9 1644.50   1
   2   7  -3 37604.5 1055.60   1
  -2  -7   3 37488.5 1381.51   2
  -2  -7   3 37486.7 1070.63   1
   1   7  -3 7705.99 486.209   1
  -1  -7   3 7904.95 491.765   1
  -1   7   3 7029.86 698.497   1
   1   7  -3 8103.44 635.912   2
   0  -7   3 4510.23 374.553   1
   0   7  -3 5360.68 432.188   1
   0   7   3 4307.39 517.928   1
   1  -7   3 1772.36 247.203   1
  -1   7  -3 2166.50 298.751   1
  -1   7  -3 1716.67 271.371   2
  -1  -7  -3 1284.27 280.716   1
   1   7   3 1477.90 300.825   1
  -2  -7  -3 9691.77 832.843   1
   2   7   3 9909.30 854.530   1
  -2   7  -3 7045.47 564.436   1
   2  -7   3 8543.12 596.550   1
   3  -7   3 35026.0 1281.80   1
  -3   7  -3 36792.2 1373.46   1
  -3  -7  -3 32285.1 1561.64   1
   3   7   3 32539.6 1554.74   1
   4   7   3 36907.6 1710.48   1
   4  -7   3 33364.0 1334.40   1
  -5  -7  -3 13145.0 1048.60   1
   5   7   3 15544.2 1103.37   1
  -5  -7  -3 13215.1 1106.39   2
   5  -7   3 14267.4 924.797   1
   6   7   3 42260.5 1856.31   1
  -6  -7  -3 43618.1 2041.04   2
   6  -7   3 39617.1 1637.49   1
   7   7   3 13344.5 1086.57   1
  -7  -7  -3 12989.5 1120.48   2
   8  -7   3-99.3384 208.400   1
   8   7   3-28.0755 249.694   1
  -8  -7  -3-84.9110 289.776   2
  -9  -7  -3 1055.77 338.086   2
   9   7   3 438.623 200.191   1
 -10  -7  -3 236.789 205.168   2
  10   7   3-211.581 296.517   1
  10  -7   3 86.1358 215.055   1
 -10   7  -3 333.649 181.024   2
 -11  -7  -3 2120.48 478.581   2
  11   7   3 2319.56 530.010   1
  11  -7   3 2925.99 528.868   1
 -11   7  -3 2814.50 594.127   2
 -12   7  -3 885.193 289.548   2
  12   7   3 837.703 236.387   2
 -12  -7  -3 128.756 293.756   2
  12  -7   3 467.002 255.344   1
  12   7   3 623.529 158.834   1
  13  -7   3 60.9394 169.010   1
 -13  -7  -3 33.2858 289.618   2
 -13   7  -3-37.6833 216.732   2
  13   7   3-250.347 314.919   1
 -14   7  -3 1731.35 525.040   2
 -14  -7  -3 1473.36 446.962   2
 -15  -7  -3 593.130 210.316   2
 -15   7  -3 493.595 319.807   2
 -16   7  -3 6332.66 1005.70   2
 -16  -7  -3 7104.65 1126.07   2
 -17   7  -3 719.253 383.610   2
 -17  -7  -3-258.035 415.852   2
 -18   7  -3 1022.81 549.358   2
 -18  -7  -3 1066.31 585.652   2
 -19   7  -3 3508.74 847.916   2
 -19  -7  -3 2472.15 730.875   2
 -20  -7  -3 245.110 295.086   2
 -20   7  -3 393.417 276.002   2
 -21   7  -3 48.8336 404.007   2
 -21  -7  -3-5.78119 257.977   2
 -22  -7  -3 90.5674 265.192   2
 -22   7  -3 99.5908 420.748   2
 -23   7  -3 195.053 263.832   2
 -23  -7  -3-533.010 566.943   2
 -24  -7  -3-482.528 493.411   2
 -24   7  -3-343.543 469.513   2
 -25   7  -3 375.240 352.606   2
 -25  -7  -3-366.082 577.921   2
 -26  -7  -3-6.17425 281.852   2
 -26   7  -3 188.894 343.245   2
 -27   7  -3 412.741 501.303   2
 -28   7  -3-923.138 593.784   2
 -26   8   3 982.923 676.049   2
 -26  -8   3 207.947 370.354   2
 -25   8   3 761.980 623.814   2
 -25  -8   3 285.112 404.476   2
 -24  -8   3 160.879 330.833   2
 -24   8   3 1848.45 829.714   2
 -23   8   3-623.769 523.330   2
 -23  -8   3 168.529 378.187   2
 -22   8   3 110.228 306.585   2
 -22  -8   3 400.534 334.587   2
 -21   8   3 1100.84 585.833   2
 -21  -8   3 890.319 384.923   2
 -20  -8   3 146.559 244.785   2
 -20   8   3 1019.72 586.201   2
 -19   8   3 604.726 384.130   2
 -19  -8   3 129.677 281.857   2
 -18  -8   3-578.588 505.615   2
 -18   8   3-306.039 377.082   2
 -17   8   3 859.060 480.830   2
 -17  -8   3 869.442 439.683   2
 -16  -8   3 1747.86 604.479   2
 -15  -8   3 324.030 214.845   2
 -14  -8   3 2283.30 578.987   2
 -13  -8   3 1418.47 436.928   2
 -12  -8   3-293.348 288.909   2
 -12   8   3-80.3409 305.752   1
  12   8  -3-285.229 364.639   2
 -11  -8   3 4013.26 738.255   2
  11  -8  -3 2556.08 604.962   1
 -11   8   3 1793.02 526.073   1
  11   8  -3 2728.40 664.916   2
  11   8  -3 2814.61 471.378   1
  10   8  -3 3441.31 523.662   1
 -10  -8   3 4941.32 822.974   2
  10  -8  -3 3454.31 700.401   1
 -10   8   3 2886.19 665.008   1
  10   8  -3 4505.43 845.425   2
   9  -8  -3 24881.1 1673.59   1
  -9  -8   3 27283.3 1759.45   2
  -9   8   3 22815.7 1649.46   1
   9   8  -3 25606.7 1309.96   1
   8  -8  -3 1396.61 439.675   1
   8   8  -3 2392.95 406.619   1
  -8   8   3 1352.98 500.101   1
   7   8  -3 2058.30 334.579   1
  -7  -8   3 2188.96 492.587   2
  -7   8   3 2692.78 503.678   1
  -6  -8   3 8122.88 826.888   2
   6   8  -3 8415.23 625.900   1
  -6   8   3 8944.32 883.595   1
   6   8  -3 7560.38 841.917   2
  -5   8   3 474.264 216.120   1
  -5  -8   3-39.3273 192.885   2
   5   8  -3 372.531 145.368   1
   5   8  -3 379.013 135.634   2
   4   8  -3 28223.2 1480.63   2
  -4  -8   3 27210.1 1395.85   2
   4   8  -3 29350.9 1074.72   1
  -4   8   3 31915.2 1671.21   1
  -3   8   3 34813.6 1719.87   1
   3  -8  -3 35689.4 1716.23   1
   3   8  -3 35363.4 1141.31   1
  -3  -8   3 34666.0 1493.87   2
   3   8  -3 35498.1 1572.28   2
  -3  -8   3 34589.8 1163.38   1
  -2   8   3 5884.75 671.470   1
   2   8  -3 6330.69 482.550   1
   2  -8  -3 5011.26 614.708   1
  -2  -8   3 5087.29 435.228   1
   2   8  -3 5015.35 561.118   2
  -1   8   3 413.073 133.482   1
  -1  -8   3 626.334 134.337   1
   1  -8  -3 761.250 202.855   1
   1   8  -3 1025.77 188.707   1
   1   8  -3 587.857 196.243   2
   0   8   3 2081.73 372.176   1
   0   8  -3 2583.86 320.178   1
   0  -8  -3 2657.61 433.443   1
   0  -8   3 2329.32 296.336   1
   0   8  -3 2331.41 358.948   2
   1  -8   3 1999.99 297.553   1
  -1  -8  -3 1404.38 318.023   1
  -1   8  -3 2429.41 366.626   2
  -1   8  -3 1686.49 298.238   1
   1   8   3 1683.90 311.222   1
   2  -8   3 1393.68 233.075   1
   2   8   3 1560.40 326.533   1
  -2  -8  -3 999.899 218.545   1
  -2   8  -3 1783.35 313.340   1
  -2   8  -3 1781.38 309.341   2
  -3   8  -3 13758.4 889.622   1
   3   8   3 16543.2 1168.31   1
  -3  -8  -3 17254.4 1198.77   1
   3  -8   3 14540.3 881.759   1
   4   8   3 8264.20 834.899   1
   4  -8   3 8863.01 716.901   1
  -4  -8  -3 7164.79 804.016   1
   5  -8   3 64896.6 2052.42   1
   5   8   3 68863.4 2406.73   1
  -5  -8  -3 71199.5 2519.54   1
   6   8   3 30865.3 1681.90   1
  -6  -8  -3 31534.4 1814.46   2
   6  -8   3 26243.2 1376.95   1
   7   8   3 45855.5 2074.62   1
  -7  -8  -3 49837.6 2352.99   2
   7  -8   3 47495.5 1940.16   1
  -8  -8  -3 380.178 307.982   2
   8   8   3 264.341 220.182   1
   8  -8   3 487.733 165.816   1
   9   8   3 1297.83 424.763   1
   9  -8   3 2184.24 425.824   1
  -9  -8  -3 1403.79 394.849   2
  10  -8   3 3440.99 602.478   1
  10   8   3 4060.82 677.490   1
 -10  -8  -3 3978.42 723.836   2
 -11  -8  -3-468.304 448.398   2
  11   8   3-434.720 347.289   2
  11   8   3 59.7348 260.918   1
  11  -8   3 250.724 201.122   1
 -11   8  -3 368.155 225.825   2
 -12  -8  -3 527.023 298.119   2
  12   8   3 332.016 241.236   1
 -12   8  -3 191.117 217.455   2
  12  -8   3 623.661 281.352   1
  13   8   3 4603.44 754.648   1
 -13   8  -3 4466.63 802.668   2
  13  -8   3 5490.09 843.620   1
 -13  -8  -3 4409.92 821.538   2
  14   8   3 2288.16 490.241   1
 -14   8  -3 3107.44 685.925   2
 -14  -8  -3 2206.22 544.997   2
 -15   8  -3 624.029 446.887   2
 -15  -8  -3-242.065 581.251   2
  15   8   3-296.639 434.257   1
  16   8   3 1040.88 342.896   1
 -16  -8  -3 1419.79 437.624   2
 -16   8  -3 1958.78 628.831   2
 -17  -8  -3 746.036 344.670   2
 -17   8  -3 966.240 462.365   2
  17   8   3-44.9572 413.805   1
 -18   8  -3 1023.69 473.068   2
 -18  -8  -3 916.990 436.909   2
 -19   8  -3-134.070 242.770   2
 -19  -8  -3-271.259 258.441   2
 -20   8  -3 35.0732 354.856   2
 -20  -8  -3 275.078 289.114   2
 -21   8  -3-352.806 412.584   2
 -21  -8  -3-854.937 608.233   2
 -22   8  -3-117.310 296.335   2
 -22  -8  -3 407.056 462.878   2
 -23   8  -3-303.966 474.732   2
 -23  -8  -3-388.110 516.726   2
 -24   8  -3-87.2265 504.240   2
 -24  -8  -3 166.351 368.169   2
 -25   8  -3 238.180 491.785   2
 -25  -8  -3-92.6280 281.440   2
 -26   8  -3 124.280 332.085   2
 -27   8  -3 321.308 399.960   2
 -28   8  -3-730.925 774.365   2
 -26   9   3 662.144 556.421   2
 -25  -9   3 430.460 488.015   2
 -25   9   3 972.633 739.615   2
 -24   9   3-176.215 679.252   2
 -24  -9   3-280.087 344.106   2
 -23  -9   3-605.590 479.967   2
 -23   9   3 105.333 494.182   2
 -22  -9   3 648.944 532.717   2
 -22   9   3 38.6265 321.205   2
 -21  -9   3-80.8661 497.043   2
 -21   9   3 49.7583 497.170   2
 -20   9   3 504.153 462.749   2
 -20  -9   3 128.169 508.817   2
 -19   9   3-302.375 403.949   2
 -19  -9   3-611.827 614.691   2
 -18   9   3-528.432 607.396   2
 -18  -9   3 411.876 233.292   2
 -17  -9   3-558.831 404.240   2
 -17   9   3 235.763 386.014   2
 -16  -9   3 4885.62 927.053   2
 -15  -9   3 514.903 389.330   2
 -14  -9   3 3747.25 829.248   2
  14   9  -3 1760.93 366.456   1
  13   9  -3 1103.33 276.885   1
 -13  -9   3 1555.71 500.683   2
  12   9  -3 1163.93 311.389   1
 -12   9   3 653.843 323.042   1
 -12  -9   3 1494.70 467.493   2
  12   9  -3 1603.18 497.291   2
  11   9  -3 339.346 206.663   2
 -11  -9   3 657.763 277.901   2
  11   9  -3 695.551 194.195   1
 -11   9   3 519.852 213.222   1
 -10   9   3-457.389 393.628   1
  10  -9  -3-224.451 274.631   1
 -10  -9   3 95.2450 243.588   2
  10   9  -3 11.0946 285.546   2
  10   9  -3 21.2709 130.196   1
   9   9  -3 28816.0 1395.63   1
   9   9  -3 29613.2 2016.55   2
  -9  -9   3 27497.4 1790.07   2
  -9   9   3 27027.5 1836.82   1
   9  -9  -3 28252.2 1811.41   1
  -8   9   3 2483.31 513.032   1
   8   9  -3 1961.39 324.534   1
  -8  -9   3 2662.74 549.256   2
   8  -9  -3 2228.52 498.085   1
   7  -9  -3 1049.02 327.844   1
   7   9  -3 1278.46 255.995   1
  -7   9   3 829.165 175.562   1
  -7  -9   3 1698.27 399.261   2
  -6   9   3 13822.2 1183.68   1
  -6  -9   3 13245.8 1103.93   2
   6  -9  -3 13636.0 1184.25   1
   6   9  -3 13491.5 830.922   1
  -5   9   3 4999.20 683.210   1
   5  -9  -3 5217.78 703.247   1
   5   9  -3 3414.59 564.691   2
  -5  -9   3 5552.84 674.507   2
   5   9  -3 5323.48 500.209   1
  -4  -9   3 7734.58 771.523   2
  -4   9   3 8526.56 884.277   1
   4  -9  -3 8063.66 848.195   1
   4   9  -3 7628.33 812.912   2
   4   9  -3 8360.07 609.056   1
   3   9  -3 9082.10 849.834   2
   3   9  -3 8265.54 603.167   1
   3  -9  -3 8572.15 853.645   1
  -3   9   3 7966.28 854.900   1
  -3  -9   3 8413.63 622.334   1
   2  -9  -3 16014.3 1197.35   1
  -2   9   3 16354.3 1201.70   1
   2   9  -3 15149.2 1063.44   2
   2   9  -3 16209.5 842.622   1
  -2  -9   3 15110.6 830.603   1
   1   9  -3 565.342 152.691   1
  -1  -9   3 385.503 120.060   1
   1   9  -3 421.792 171.525   2
  -1   9   3 667.808 265.023   1
   1  -9  -3 450.062 212.854   1
   0   9   3 14796.6 1124.25   1
   0  -9  -3 13741.5 1093.31   1
   0  -9   3 13766.8 800.488   1
   0   9  -3 11835.7 876.237   2
   0   9  -3 15557.9 876.414   1
   1   9   3 1333.15 290.518   1
  -1   9  -3 1979.42 328.524   1
   1  -9   3 1670.45 285.972   1
  -1   9  -3 1530.41 298.424   2
  -1  -9  -3 1477.65 316.924   1
  -2  -9  -3 1490.56 367.208   1
   2   9   3 1249.24 338.018   1
  -2   9  -3 1040.21 264.322   1
   2  -9   3 1550.55 295.184   1
  -2   9  -3 1943.54 366.145   2
  -3   9  -3 2262.07 362.320   1
  -3  -9  -3 1505.96 387.979   1
   3  -9   3 1720.20 317.252   1
   3   9   3 1878.00 404.341   1
  -4   9  -3 16582.2 1070.98   1
   4  -9   3 17421.9 1065.76   1
   4   9   3 19805.7 1351.98   1
  -4  -9  -3 20631.0 1387.60   1
  -5  -9  -3 2280.68 536.149   1
   5   9   3 2244.69 517.652   1
   5  -9   3 1548.42 322.004   1
   6   9   3 50966.2 2192.59   1
   6  -9   3 48231.9 1922.73   1
   7   9   3 41633.2 2059.02   1
   7  -9   3 38486.2 1821.84   1
  -7  -9  -3 44553.2 2309.91   2
   8   9   3 14422.1 1252.55   1
  -8  -9  -3 13943.2 1319.42   2
   8  -9   3 15828.3 1201.63   1
   9   9   3 13307.9 1366.76   2
   9   9   3 12235.4 1169.75   1
   9  -9   3 10882.9 1060.31   1
  -9  -9  -3 12353.0 1299.21   2
 -10  -9  -3 3651.13 717.831   2
  10  -9   3 4529.09 713.719   1
  10   9   3 3524.38 667.046   1
  11   9   3 3161.32 633.266   1
 -11  -9  -3 3426.51 608.846   2
  11  -9   3 2630.07 550.438   1
  12   9   3 1340.52 380.538   1
 -12   9  -3 939.134 362.568   2
  12  -9   3 1112.93 372.394   1
 -12  -9  -3 1285.59 349.646   2
  13   9   3 2841.59 626.285   1
 -13  -9  -3 2129.98 542.163   2
 -13   9  -3 1967.94 474.887   2
  14   9   3 2160.98 511.616   1
 -14  -9  -3 2038.54 548.679   2
 -14   9  -3 2103.10 499.455   2
 -15  -9  -3 166.605 391.420   2
 -15   9  -3 539.416 308.904   2
  15   9   3-539.588 413.602   1
  16   9   3 270.677 308.934   1
 -16  -9  -3 314.852 330.203   2
  17   9   3 44.8308 255.764   1
 -17  -9  -3 164.989 317.432   2
 -17   9  -3-119.548 260.368   2
 -18   9  -3 313.847 326.997   2
 -18  -9  -3 982.697 432.707   2
  18   9   3 375.301 213.943   1
  19   9   3 399.242 221.882   1
 -19   9  -3 1129.88 407.539   2
 -19  -9  -3 1026.79 542.502   2
  20   9   3 78.9248 423.027   1
 -20   9  -3 838.853 591.255   2
 -20  -9  -3-170.290 472.199   2
 -21   9  -3 1385.65 533.054   2
 -21  -9  -3 1083.78 476.406   2
  21   9   3 1553.72 595.544   1
 -22   9  -3 384.021 515.121   2
 -22  -9  -3-113.160 344.798   2
  22   9   3-648.058 437.972   1
 -23   9  -3 135.848 318.599   2
 -23  -9  -3-51.9782 361.033   2
  23   9   3 55.7282 259.088   1
 -24   9  -3 413.611 417.579   2
 -24  -9  -3 3.55194 356.909   2
  24   9   3 218.291 379.145   1
 -25   9  -3 3124.18 1140.92   2
 -25  -9  -3 2527.80 885.434   2
  25   9   3 3393.29 1017.18   1
 -26   9  -3 445.262 500.981   2
  26   9   3 602.521 437.120   1
 -27   9  -3 2125.65 872.826   2
 -28   9  -3 1333.41 683.649   2
 -25  10   3 1430.07 746.155   2
 -25 -10   3 2601.13 1056.89   2
 -24  10   3 1661.92 870.411   2
 -24 -10   3 745.333 656.915   2
 -23  10   3 2112.46 1021.96   2
 -23 -10   3 1123.88 495.031   2
 -22  10   3 433.038 393.756   2
 -22 -10   3 942.427 271.752   2
 -21  10   3 1409.32 670.115   2
 -21 -10   3 1034.90 429.694   2
 -20 -10   3-464.816 613.238   2
 -20  10   3-614.476 612.129   2
 -19 -10   3 1904.81 637.122   2
 -19  10   3 2148.63 836.807   2
  19  10  -3 2073.27 556.922   1
 -18  10   3-479.208 512.549   2
 -18 -10   3 171.629 378.300   2
  18  10  -3-92.6557 250.423   1
 -17 -10   3 10472.2 1427.56   2
  17  10  -3 9720.58 1136.58   1
 -16 -10   3 3906.45 932.936   2
  16  10  -3 2293.43 517.755   1
 -15 -10   3 12605.1 1492.66   2
  15  10  -3 12527.9 1208.73   1
 -14 -10   3 3082.89 770.078   2
  14  10  -3 2835.37 529.157   1
 -13 -10   3 32631.2 2256.23   2
  13  10  -3 32293.2 1813.04   1
 -12  10   3 12606.3 1375.39   1
  12  10  -3 10350.3 980.785   1
 -12 -10   3 9521.03 1216.16   2
 -11  10   3 1567.85 532.663   1
  11  10  -3 2399.48 473.591   1
  11  10  -3 3119.82 765.507   2
 -11 -10   3 2147.90 583.145   2
  10  10  -3 3726.60 544.298   1
  10  10  -3 2941.91 702.066   2
 -10  10   3 3738.59 729.000   1
 -10 -10   3 2944.86 631.719   2
   9  10  -3 3716.77 519.138   1
  -9  10   3 4089.31 732.591   1
  -9 -10   3 3397.49 657.596   2
   9  10  -3 3712.85 704.064   2
  -8 -10   3 7774.20 943.003   2
   8 -10  -3 9930.78 1089.81   1
   8  10  -3 8217.49 736.254   1
  -8  10   3 8861.96 1059.65   1
   8  10  -3 7093.24 971.740   2
   7  10  -3 16920.7 1405.79   2
  -7 -10   3 15312.2 1273.01   2
   7  10  -3 15514.9 984.514   1
   7 -10  -3 16487.2 1380.65   1
  -7  10   3 15811.8 1348.27   1
  -6 -10   3 4146.54 656.268   2
  -6  10   3 4573.27 696.305   1
   6  10  -3 4147.98 494.106   1
   6 -10  -3 4162.14 692.704   1
   5  10  -3 20331.0 1053.74   1
  -5  10   3 22400.2 1560.91   1
   5 -10  -3 22647.4 1543.76   1
  -5 -10   3 20140.0 1377.26   2
  -4  10   3 15506.3 1271.37   1
   4  10  -3 13494.8 837.878   1
   4 -10  -3 13564.1 1197.98   1
   3  10  -3 23884.1 1441.55   2
  -3  10   3 39384.6 1981.20   1
   3  10  -3 36439.3 1368.95   1
  -3 -10   3 29108.5 1252.79   1
   3 -10  -3 37614.6 1941.74   1
  -2 -10   3-98.9212 156.440   1
   2  10  -3 69.4703 144.329   1
   2 -10  -3 86.8696 185.059   1
   2  10  -3 280.365 303.015   2
  -2  10   3 168.668 154.239   1
   1 -10  -3 95426.3 3020.19   1
   1  10  -3 92287.1 2232.28   1
  -1  10   3 93798.3 3001.13   1
   1  10  -3 93707.1 2720.39   2
   0  10  -3 536.765 285.942   1
   0  10  -3 139.988 160.893   2
   0 -10  -3 92.3996 204.626   1
   0 -10   3 119.010 112.568   1
   0  10   3-246.571 212.699   1
  -1  10  -3 53730.8 1959.55   2
  -1 -10  -3 56820.0 2314.53   1
  -1  10  -3 52307.1 1792.00   1
   1  10   3 51165.6 2215.57   1
  -2 -10  -3 3911.46 590.511   1
   2 -10   3 2721.83 388.235   1
  -2  10  -3 4517.03 537.602   1
  -2  10  -3 3546.64 453.573   2
   2  10   3 4250.70 588.542   1
   3 -10   3 2596.18 412.733   1
  -3 -10  -3 3923.99 623.952   1
   3  10   3 3459.45 544.730   1
  -3  10  -3 2925.33 447.599   1
  -4  10  -3 18299.6 1183.33   1
   4  10   3 15133.1 1204.17   1
   4 -10   3 15138.3 1033.22   1
  -4 -10  -3 16802.9 1288.13   1
   5 -10   3-88.6630 184.183   1
  -5 -10  -3-130.672 268.644   1
   5  10   3 228.310 259.321   1
  -5  10  -3 54.9781 239.941   1
   6 -10   3 12.1372 105.161   1
   6  10   3 8.77706 199.496   1
   7  10   3 753.084 323.834   1
   7 -10   3 608.281 296.729   1
   7  10   3 1364.37 458.415   2
  -8 -10  -3 875.885 443.689   2
   8  10   3 633.800 317.826   1
   8  10   3 588.464 330.256   2
   8 -10   3 194.892 153.833   1
   9  10   3 5505.33 791.074   1
  -9 -10  -3 6294.56 989.564   2
   9 -10   3 5756.04 777.336   1
  10  10   3 1445.15 461.637   1
 -10 -10  -3 1609.80 543.773   2
  10 -10   3 883.988 303.341   1
  11 -10   3 2423.20 561.215   1
  11  10   3 3686.28 696.796   1
 -11 -10  -3 4163.88 791.291   2
  12  10   3 58.2359 260.506   1
 -12 -10  -3 30.8052 238.049   2
 -13 -10  -3 391.963 284.739   2
  13  10   3 145.870 185.684   1
 -13  10  -3-224.114 320.589   2
 -14  10  -3 1284.20 475.544   2
  14  10   3 907.032 263.301   1
 -14 -10  -3 815.371 396.617   2
  15  10   3 177.176 269.180   1
 -15  10  -3 163.085 293.644   2
 -15 -10  -3 437.783 254.466   2
  16  10   3 88.5490 327.379   1
 -16 -10  -3 25.8468 388.369   2
 -16  10  -3-20.7246 242.336   2
 -17  10  -3 2182.15 628.329   2
  17  10   3 3010.08 749.582   1
 -17 -10  -3 3396.40 872.472   2
 -18  10  -3 775.019 295.422   2
 -18 -10  -3 735.465 455.514   2
  18  10   3 1499.45 540.734   1
 -19  10  -3 2973.78 667.283   2
  19  10   3 2220.86 594.408   1
 -19 -10  -3 1675.88 676.035   2
 -20 -10  -3 1454.17 539.475   2
  20  10   3 1188.27 615.140   1
 -20  10  -3 1060.43 483.409   2
 -21  10  -3 489.799 327.013   2
 -21 -10  -3 1026.80 358.081   2
  21  10   3 609.141 301.539   1
  22  10   3 1145.29 643.655   1
 -22 -10  -3 1397.37 612.400   2
 -22  10  -3 700.573 378.451   2
 -23  10  -3 315.418 358.258   2
  23  10   3 505.870 442.942   1
 -23 -10  -3 487.973 526.350   2
 -24  10  -3 726.526 465.577   2
 -24 -10  -3 1684.96 794.775   2
  24  10   3 433.285 385.310   1
 -25  10  -3 1007.85 540.772   2
  25  10   3 1109.31 579.580   1
  26  10   3 486.480 573.976   1
 -26  10  -3 467.567 477.550   2
 -27  10  -3 2656.07 947.334   2
  26  11  -3-681.795 517.366   1
 -25  11   3 542.778 562.841   2
  25  11  -3 1644.10 593.239   1
  24  11  -3 195.986 217.792   1
 -24 -11   3 380.324 563.302   2
 -23 -11   3-64.5768 414.948   2
 -23  11   3-141.951 382.196   2
  23  11  -3-251.359 320.636   1
 -22  11   3 3090.64 978.497   2
  22  11  -3 2000.89 623.756   1
 -22 -11   3 2043.40 731.167   2
  21  11  -3 1484.12 467.176   1
 -21  11   3 2484.01 984.465   2
 -21 -11   3 1348.07 559.033   2
 -20  11   3 2510.92 838.610   2
  20  11  -3 3003.32 753.013   1
 -20 -11   3 1696.34 577.477   2
 -19  11   3 481.805 632.138   2
  19  11  -3-70.4511 218.558   1
 -19 -11   3-246.130 401.727   2
 -18 -11   3 375.349 256.199   2
  18  11  -3 656.334 250.082   1
  17  11  -3-406.207 372.919   1
 -17 -11   3-707.263 580.419   2
  16  11  -3 1152.97 310.093   1
 -16 -11   3 1178.40 423.515   2
  15  11  -3 1248.71 364.711   1
 -15 -11   3 661.787 242.847   2
  14  11  -3 863.001 308.162   1
 -14 -11   3-598.708 575.906   2
 -13  11   3 18982.5 1789.95   1
 -13 -11   3 15883.7 1573.03   2
  13  11  -3 16277.0 1288.77   1
  12  11  -3 5737.20 762.174   1
 -12 -11   3 6649.58 1038.80   2
 -12  11   3 6631.36 1075.42   1
 -11  11   3 27626.6 2104.82   1
  11  11  -3 26024.3 1513.88   1
 -11 -11   3 26893.1 2023.41   2
 -10 -11   3 19051.0 1660.11   2
 -10  11   3 17680.7 1669.15   1
  10  11  -3 17655.3 1210.43   1
   9  11  -3 6368.13 720.135   1
  -9  11   3 5034.63 856.603   1
   9  11  -3 8156.16 1115.86   2
  -9 -11   3 5444.05 910.132   2
  -8  11   3 6302.03 943.582   1
   8  11  -3 7119.21 982.189   2
   8  11  -3 5950.09 649.202   1
  -8 -11   3 6258.37 861.210   2
   7  11  -3 3545.80 683.945   2
  -7  11   3 1815.21 455.945   1
   7  11  -3 2686.65 425.188   1
  -7 -11   3 3238.94 620.968   2
   6  11  -3 5859.85 824.061   2
   6  11  -3 5659.48 616.793   1
   6 -11  -3 6427.09 858.028   1
  -6  11   3 6566.21 891.293   1
  -6 -11   3 5994.97 796.087   2
  -5  11   3 2165.00 512.399   1
   5 -11  -3 2480.07 550.391   1
   5  11  -3 2581.75 409.302   1
   4  11  -3 2838.24 427.039   1
  -4  11   3 3047.26 579.669   1
   4 -11  -3 1563.98 411.420   1
  -3 -11   3-99.1551 132.075   1
   3 -11  -3-23.5396 136.340   1
  -3  11   3-135.978 242.705   1
   3  11  -3-36.7040 98.7209   1
  -2  11   3 1280.09 321.469   1
   2  11  -3 1670.88 322.925   1
   2 -11  -3 1331.13 387.207   1
  -2 -11   3 1175.75 263.905   1
   1 -11  -3 194.523 149.730   1
  -1 -11   3 134.949 133.503   1
   1  11  -3 47.8316 103.599   2
  -1  11   3 90.6643 234.208   1
   1  11  -3 360.969 209.385   1
   0 -11  -3 12817.9 1144.56   1
   0  11  -3 13804.7 945.886   1
   0  11   3 11810.5 1175.11   2
   0  11   3 12776.9 1163.61   1
   1  11   3 29061.3 1742.09   1
  -1  11  -3 30635.5 1458.89   1
  -1  11  -3 18501.9 1236.49   2
   1 -11   3 21528.0 1191.11   1
   1  11   3 30572.7 1907.64   2
  -1 -11  -3 30676.9 1781.50   1
  -2  11  -3-157.902 193.522   1
   2  11   3-261.603 308.586   2
   2  11   3 155.761 175.598   1
  -2 -11  -3-47.4765 191.187   1
   2 -11   3-106.987 132.506   1
  -2  11  -3-92.3544 216.192   2
   3  11   3 28231.5 1704.27   1
  -3  11  -3 28483.1 1509.82   1
  -3 -11  -3 28479.5 1761.21   1
   3 -11   3 27887.9 1416.27   1
   3  11   3 30463.2 1994.18   2
  -4 -11  -3 1177.22 357.832   1
   4  11   3 1762.12 495.352   2
   4 -11   3 1878.35 395.473   1
  -4  11  -3 2051.31 422.729   1
   4  11   3 1383.07 411.900   1
  -5  11  -3 31202.5 1689.75   1
   5  11   3 34393.5 2137.63   2
   5  11   3 31307.1 1848.85   1
   5 -11   3 31714.7 1627.25   1
   6  11   3 2745.47 560.486   1
   6 -11   3 2644.14 511.345   1
  -6 -11  -3 1614.47 383.233   1
   7 -11   3 15007.7 1212.88   1
   7  11   3 14597.5 1277.83   1
   8  11   3 4630.57 724.713   1
   8 -11   3 5596.76 765.946   1
  -9 -11  -3 11780.1 1344.11   2
   9  11   3 10559.9 1152.49   1
  10  11   3 5092.61 831.239   1
  10 -11   3 3584.82 649.068   1
 -10 -11  -3 4388.01 888.819   2
  11  11   3 1692.46 563.521   1
 -11 -11  -3 2174.12 683.274   2
  12  11   3 19854.1 1665.05   1
 -12 -11  -3 20754.5 1876.99   2
  13  11   3 415.510 326.726   1
 -13 -11  -3 155.571 312.242   2
  14  11   3 6158.98 984.113   1
 -14  11  -3 4819.70 972.215   2
 -14 -11  -3 5163.13 935.704   2
  15  11   3-690.292 485.091   1
 -15  11  -3 56.0197 212.248   2
 -15 -11  -3 361.668 424.513   2
  16  11   3 3.66314 297.715   1
 -16 -11  -3 685.018 440.234   2
 -16  11  -3 895.421 474.643   2
 -17 -11  -3 2619.84 658.226   2
 -17  11  -3 3830.91 866.148   2
  17  11   3 3238.53 775.567   1
 -18 -11  -3 35.4183 305.356   2
  18  11   3-19.4523 384.357   1
 -18  11  -3-299.944 519.372   2
  19  11   3 3256.03 817.894   1
 -19  11  -3 2563.66 707.449   2
 -19 -11  -3 2935.60 765.093   2
  20  11   3 84.0368 242.934   1
 -20  11  -3 407.292 272.822   2
 -20 -11  -3-11.5517 288.058   2
 -21  11  -3 4442.42 1102.97   2
 -21 -11  -3 4443.01 1107.41   2
  21  11   3 2840.43 769.231   1
 -22  11  -3 186.792 437.634   2
 -22 -11  -3 431.921 470.475   2
  22  11   3 215.355 232.326   1
  23  11   3 2877.59 845.706   1
 -23 -11  -3 3282.51 974.358   2
 -23  11  -3 2362.70 844.346   2
 -24  11  -3 79.9876 294.774   2
  24  11   3-746.549 398.616   1
 -25  11  -3 1626.45 733.591   2
  25  11   3 336.818 504.036   1
 -26  11  -3 170.757 633.378   2
 -27  11  -3 387.906 610.754   2
  25  12  -3 164.270 354.818   1
  24  12  -3-288.661 344.279   1
 -24  12   3 283.925 583.433   2
 -23  12   3 960.767 623.978   2
 -23 -12   3 956.756 610.592   2
  23  12  -3-397.274 404.406   1
 -22 -12   3 106.080 308.784   2
  22  12  -3 51.2498 183.977   1
 -21 -12   3 440.994 497.838   2
 -21  12   3 108.509 319.952   2
  21  12  -3-175.768 379.127   1
 -20  12   3 1001.65 521.905   2
 -20 -12   3-194.805 556.322   2
  20  12  -3 505.708 244.329   1
  19  12  -3 1191.04 371.082   1
 -19  12   3 2175.49 814.532   2
 -19 -12   3 1391.41 591.873   2
  18  12  -3-324.517 317.017   1
 -18 -12   3-20.9172 343.979   2
  17  12  -3 9287.92 1130.88   1
 -17 -12   3 11365.0 1538.89   2
  16  12  -3 4187.96 756.826   1
 -16 -12   3 3972.35 968.278   2
 -15 -12   3 1263.95 434.338   2
  15  12  -3 1912.64 523.390   1
  14  12  -3 7429.71 919.654   1
 -14 -12   3 5999.98 1029.31   2
 -13  12   3 696.089 360.263   1
 -13 -12   3 1340.33 505.403   2
  13  12  -3 1884.66 499.556   1
  12  12  -3 23393.1 1520.03   1
 -12  12   3 21823.8 1955.51   1
 -12 -12   3 22183.8 1900.28   2
 -11  12   3 6307.80 1038.38   1
  11  12  -3 6585.34 798.895   1
 -11 -12   3 4967.34 891.980   2
 -10 -12   3 221.648 236.508   2
 -10  12   3-123.402 336.797   1
  10  12  -3-190.382 184.987   1
  -9  12   3-55.2567 338.839   1
   9  12  -3-78.8809 228.977   1
  -9 -12   3-220.167 328.397   2
  -8  12   3 7982.42 1078.50   1
   8  12  -3 5906.76 907.090   2
   8  12  -3 7934.93 781.394   1
  -8 -12   3 7739.20 1003.18   2
  -7  12   3 2108.02 538.497   1
   7  12  -3 659.600 236.180   2
   7  12  -3 1932.03 352.254   1
  -7 -12   3 1036.92 243.554   2
  -6  12   3-42.4337 183.141   1
   6  12  -3-343.032 317.682   2
   6  12  -3-20.4872 192.894   1
   5  12  -3 2285.51 536.089   2
   5  12  -3 2386.48 353.745   1
  -5  12   3 2280.10 551.863   1
   4  12  -3 621.568 176.900   1
   4  12  -3 399.326 164.262   2
   4 -12  -3 884.789 376.080   1
  -4  12   3 643.712 306.268   1
   3  12  -3 7592.03 715.157   1
   3 -12  -3 7246.06 916.314   1
  -3  12   3 6952.27 864.512   1
  -3 -12   3 6865.12 682.611   1
  -2 -12   3 110.422 138.486   1
   2 -12  -3 387.098 266.836   1
   2  12  -3 236.272 213.943   1
  -2  12   3-35.2483 159.751   1
  -1  12   3 33562.9 1978.54   1
   1  12  -3 32538.6 1510.18   1
  -1  12   3 37217.3 2194.05   2
  -1 -12   3 32964.4 1497.31   1
   0 -12  -3 11693.1 1158.43   1
   0  12  -3 14938.3 1062.12   1
   0 -12   3 15549.4 1055.06   1
   0  12   3 16690.5 1475.05   2
   0  12   3 14341.4 1295.20   1
   1  12   3 9457.11 1032.84   1
   1 -12   3 10288.5 883.550   1
  -1  12  -3 9934.90 896.710   1
  -1 -12  -3 8133.16 968.551   1
  -2 -12  -3 6496.44 872.707   1
   2 -12   3 8802.18 821.913   1
  -2  12  -3 9553.60 894.522   1
   2  12   3 8750.37 1004.62   1
   3  12   3 9987.65 1088.66   1
  -3 -12  -3 7378.36 929.069   1
   3 -12   3 8534.82 823.331   1
  -3  12  -3 7299.00 798.150   1
  -4  12  -3 8579.39 869.008   1
   4  12   3 8286.11 941.923   1
   4 -12   3 7991.00 810.697   1
  -4 -12  -3 5306.02 778.348   1
  -5  12  -3 205.407 288.776   1
  -5 -12  -3-125.128 327.782   1
   5  12   3-302.427 268.640   1
   5 -12   3 782.226 148.918   1
   6 -12   3 4835.08 689.931   1
   6  12   3 5292.75 788.753   1
  -6 -12  -3 4110.28 681.251   1
   7  12   3 4082.82 700.085   1
   7 -12   3 2736.69 514.759   1
   8  12   3 6.98413 229.072   1
   8 -12   3-49.9958 228.954   1
   9  12   3 1377.31 430.747   1
   9 -12   3 839.231 350.142   1
  10  12   3-431.824 277.478   1
  10 -12   3 45.1778 205.697   1
  11  12   3 849.793 530.584   1
 -11 -12  -3 865.554 488.296   2
  12  12   3 693.038 518.039   1
 -12 -12  -3 984.849 503.516   2
  13  12   3 1677.06 567.884   1
 -13 -12  -3 1940.77 706.323   2
  14  12   3 3452.67 783.137   1
 -14  12  -3 2553.91 782.089   2
 -14 -12  -3 3371.26 858.239   2
 -15  12  -3 6984.80 1193.11   2
  15  12   3 5764.57 1025.26   1
 -15 -12  -3 6948.27 1239.97   2
  16  12   3 1070.96 512.282   1
 -16  12  -3 1227.37 556.070   2
 -16 -12  -3 804.207 500.283   2
 -17  12  -3 5289.64 1077.62   2
  17  12   3 5642.00 1040.53   1
 -17 -12  -3 5689.89 1158.41   2
 -18 -12  -3 1330.63 528.893   2
 -18  12  -3 395.038 392.975   2
  18  12   3 731.985 395.065   1
  19  12   3 1273.31 503.894   1
 -19  12  -3 1541.75 574.519   2
 -19 -12  -3 2307.55 866.877   2
 -20  12  -3 776.016 498.868   2
 -20 -12  -3 316.255 260.886   2
  20  12   3 1056.02 602.749   1
 -21  12  -3 480.757 296.912   2
  21  12   3-192.629 319.157   1
 -21 -12  -3 275.806 431.001   2
 -22 -12  -3 1890.64 799.452   2
 -22  12  -3 1003.42 645.960   2
  22  12   3 1514.04 648.949   1
 -23  12  -3 15.3613 451.048   2
  23  12   3 721.549 544.020   1
  24  12   3-444.344 397.033   1
 -24  12  -3 503.357 698.894   2
 -25  12  -3 1133.61 794.160   2
 -26  12  -3 1266.35 712.111   2
 -23  13   3 1242.18 793.678   2
  23  13  -3 330.463 392.726   1
 -22 -13   3-470.631 503.429   2
  22  13  -3 35.3017 224.617   1
 -22  13   3 296.804 341.961   2
  21  13  -3 665.136 319.326   1
 -21  13   3 1231.06 739.387   2
 -21 -13   3 950.039 514.780   2
 -20  13   3 407.231 478.902   2
 -20 -13   3 322.660 383.935   2
  20  13  -3 22.9478 261.635   1
  19  13  -3-332.874 243.695   1
 -19 -13   3-148.797 366.628   2
 -18 -13   3-313.305 473.183   2
  18  13  -3 29.8649 202.376   1
 -17 -13   3 297.264 317.077   2
  17  13  -3 229.548 284.573   1
  16  13  -3 1193.60 386.141   1
 -16 -13   3 595.604 385.698   2
  15  13  -3 2632.33 589.601   1
 -15 -13   3 2106.21 670.838   2
 -14 -13   3 361.583 305.550   2
  14  13  -3 1233.88 422.682   1
 -13 -13   3 947.296 360.643   2
  13  13  -3 1399.86 459.491   1
 -13  13   3 1283.75 523.942   1
 -12  13   3 3439.15 839.598   1
  12  13  -3 3467.02 605.688   1
 -12 -13   3 2299.56 641.599   2
  11  13  -3 859.919 344.098   1
 -11  13   3 1148.33 574.021   1
 -11 -13   3 901.350 437.500   2
  10  13  -3 2150.11 459.404   1
 -10 -13   3 2292.45 629.843   2
 -10  13   3 1723.31 619.982   1
  -9  13   3 1632.46 481.786   1
   9  13  -3 2511.81 470.413   1
  -9 -13   3 2153.26 628.358   2
  -8 -13   3 4226.58 805.187   2
  -8  13   3 3554.53 756.837   1
   8  13  -3 3369.83 559.553   1
   7  13  -3 209.460 269.251   2
  -7  13   3 61.7024 335.984   1
   7  13  -3 180.871 134.268   1
  -6  13   3 792.579 284.845   1
   6  13  -3 533.279 338.312   2
   6  13  -3 597.328 237.173   1
  -5  13   3 10106.5 1208.17   1
   5  13  -3 12218.2 1301.35   2
   5  13  -3 9689.61 881.566   1
  -4  13   3 18588.9 1609.64   1
   4  13  -3 18724.9 1558.15   2
   4  13  -3 18161.7 1164.52   1
   3  13  -3 362.472 289.569   2
  -3 -13   3 112.150 142.425   1
   3  13  -3-191.763 180.380   1
  -3  13   3-111.260 332.209   1
  -2  13   3 4326.76 717.530   1
   2  13  -3 5361.57 847.106   2
   2  13  -3 4486.32 565.486   1
  -2 -13   3 3176.13 499.488   1
   1  13  -3 1274.35 364.423   2
   1  13  -3 1790.50 343.266   1
  -1  13   3 1378.59 364.040   1
  -1 -13   3 1023.94 282.031   1
   0  13  -3 6859.65 720.315   1
   0 -13   3 4669.48 604.190   1
   0  13   3 6101.01 869.457   1
   1  13   3 23377.0 1699.89   1
  -1  13  -3 22910.9 1415.32   1
  -1 -13  -3 24143.5 1706.67   1
  -2 -13  -3 799.026 369.689   1
   2  13   3 541.618 291.479   1
   2 -13   3 196.633 103.783   1
  -2  13  -3 1085.42 291.743   1
   3  13   3 11783.2 1230.63   1
  -3  13  -3 11174.1 1026.08   1
   4 -13   3 158.283 150.155   1
  -4  13  -3-163.712 287.658   1
   5 -13   3 7059.92 834.805   1
  -5  13  -3 9247.94 994.920   1
   6  13   3 592.658 361.799   1
   6 -13   3 710.804 267.037   1
   7 -13   3 1454.36 421.364   1
   7  13   3 2007.30 536.941   1
   8  13   3-66.8084 245.780   1
   8 -13   3-205.970 253.112   1
   9  13   3 1186.42 487.706   1
  10  13   3 701.958 312.840   1
  11  13   3 260.587 310.565   1
 -12 -13  -3 1227.84 455.851   2
  12  13   3 233.981 201.868   1
 -13 -13  -3 1245.59 528.556   2
  13  13   3 902.862 440.698   1
  14  13   3 1137.77 485.927   1
 -14 -13  -3 1071.52 565.257   2
 -15  13  -3 323.513 382.150   2
 -15 -13  -3-237.991 341.777   2
  15  13   3-505.822 343.709   1
  16  13   3-55.4455 256.527   1
 -16  13  -3 32.7479 327.239   2
 -17  13  -3 512.826 363.522   2
 -17 -13  -3 560.749 452.688   2
  17  13   3-456.743 423.667   1
  18  13   3-507.964 470.086   1
 -18 -13  -3 110.606 337.203   2
 -18  13  -3 40.1806 303.310   2
 -19  13  -3 915.377 541.751   2
  19  13   3 978.784 392.197   1
 -19 -13  -3 1265.88 655.276   2
 -20 -13  -3 170.297 381.025   2
 -20  13  -3 524.460 416.423   2
  20  13   3 89.0749 326.541   1
 -21  13  -3 506.765 367.349   2
  21  13   3 2005.59 748.270   1
 -21 -13  -3 1454.06 671.439   2
  22  13   3 136.954 319.382   1
 -22  13  -3-161.376 257.882   2
  23  13   3 662.273 380.333   1
 -23  13  -3 1393.40 718.797   2
 -24  13  -3-571.932 616.536   2
  24  13   3 405.706 479.264   1
 -25  13  -3 524.282 409.323   2
 -22  14   3-166.145 341.681   2
 -21  14   3 405.673 527.425   2
  21  14  -3-24.2623 226.518   1
 -21 -14   3 863.963 585.854   2
  20  14  -3 85.9398 189.467   1
 -20 -14   3-122.810 250.573   2
 -20  14   3 641.411 517.912   2
  19  14  -3 48.6982 172.159   1
 -19 -14   3 369.432 465.061   2
  18  14  -3 288.609 178.354   1
 -18 -14   3 807.555 500.771   2
  17  14  -3 436.949 312.025   1
 -17 -14   3-61.8282 236.213   2
  16  14  -3 1560.85 492.467   1
 -16 -14   3 2172.62 751.036   2
  15  14  -3 733.852 425.408   1
 -15 -14   3 697.816 483.587   2
 -14 -14   3 647.403 536.023   2
  14  14  -3 23.1949 147.053   1
  13  14  -3 365.124 311.187   1
 -13  14   3 100.957 287.436   1
 -12  14   3 1235.19 456.401   1
  12  14  -3 909.708 315.616   1
 -12 -14   3 1672.20 625.143   2
 -11  14   3-209.301 350.631   1
  11  14  -3-6.58346 156.885   1
 -11 -14   3 100.745 397.618   2
  10  14  -3-212.785 157.283   1
 -10  14   3-644.841 448.481   1
  -9 -14   3 651.907 346.530   2
   9  14  -3 378.857 265.472   1
  -9  14   3-80.8938 331.107   1
  -8  14   3-426.071 443.354   1
   8  14  -3-333.423 307.812   1
  -7  14   3 306.597 260.155   1
   7  14  -3 28.2762 160.696   1
   6  14  -3 47.0626 211.030   1
  -6  14   3-414.237 354.433   1
  -5  14   3 1831.05 510.344   1
   5  14  -3 1016.38 355.997   2
   5  14  -3 1093.40 337.699   1
   4  14  -3 772.333 280.536   1
  -4  14   3 434.116 173.853   1
   4  14  -3 30.4636 215.000   2
  -3 -14   3 306.169 175.536   1
   3  14  -3 489.447 163.278   1
   3  14  -3 568.270 264.154   2
  -3  14   3 100.774 225.145   1
  -2 -14   3 390.034 182.019   1
   2  14  -3 387.967 203.412   2
   2  14  -3 234.794 146.286   1
  -2  14   3 0.58411 178.491   1
   1  14  -3 75.3753 217.565   2
  -1  14   3 281.406 268.004   1
  -1 -14   3 46.0272 96.1574   1
   1  14  -3 135.444 120.594   1
   0 -14   3-20.7423 146.917   1
   0  14  -3 155.288 175.191   1
   0  14   3-400.938 309.994   1
   0  14  -3-278.227 279.349   2
  -1  14  -3 39.6107 135.593   2
   1 -14   3 149.852 147.173   1
  -1  14  -3 661.878 308.149   1
   1  14   3 601.518 378.702   1
   2 -14   3 684.371 222.644   1
  -2  14  -3 1004.31 355.722   2
  -2  14  -3 1091.50 326.329   1
   2  14   3 1396.24 465.267   1
   3  14   3 2095.15 534.225   1
  -3  14  -3 1020.48 370.600   2
   3 -14   3 1217.13 348.977   1
  -3  14  -3 2011.74 475.388   1
  -4  14  -3 1871.02 481.345   1
   4 -14   3 1648.88 403.302   1
  -4  14  -3 1331.19 393.584   2
   4  14   3 2548.50 592.322   1
  -5  14  -3 2703.63 548.919   1
   5 -14   3 2218.93 505.064   1
  -5  14  -3 1748.73 433.600   2
   5  14   3 2402.82 571.676   1
   6  14   3-71.9884 302.544   1
   6 -14   3-134.645 223.790   1
  -6  14  -3-325.589 308.136   1
   7 -14   3-279.963 365.983   1
   7  14   3 488.959 308.235   1
   8  14   3 2828.09 632.845   1
   9  14   3-78.6021 241.696   1
  10  14   3 220.464 279.563   1
  11  14   3 599.870 322.535   1
  12  14   3 569.490 330.776   1
  13  14   3 1286.06 575.337   1
  14  14   3 1220.80 531.221   1
 -14 -14  -3 1381.35 656.195   2
 -15  14  -3 1326.18 622.651   2
  15  14   3 1476.62 619.826   1
 -15 -14  -3 1502.82 760.392   2
  16  14   3 553.828 501.593   1
 -16 -14  -3 656.636 531.003   2
 -16  14  -3 333.752 454.092   2
  17  14   3 862.525 498.591   1
 -17  14  -3 974.275 651.818   2
 -17 -14  -3 1567.03 769.995   2
  18  14   3 716.974 439.915   1
 -18 -14  -3-338.518 435.144   2
 -18  14  -3-187.134 364.539   2
 -19 -14  -3 254.449 388.124   2
 -19  14  -3 27.1264 472.948   2
  19  14   3 16.2740 252.329   1
 -20 -14  -3-578.997 524.310   2
  20  14   3-239.160 352.731   1
 -20  14  -3-104.213 237.716   2
  21  14   3-673.601 444.094   1
 -21  14  -3-62.0053 325.533   2
 -22  14  -3-256.150 304.782   2
  22  14   3-167.362 350.216   1
 -23  14  -3-938.979 742.774   2
  23  14   3 106.346 271.799   1
 -21  15   3-322.265 581.109   2
 -20  15   3 610.532 668.264   2
 -20 -15   3-31.0843 289.845   2
 -19 -15   3 117.190 415.785   2
  18  15  -3 377.533 240.405   1
 -18 -15   3-420.160 524.861   2
  17  15  -3 321.991 219.823   1
 -17 -15   3 1141.38 601.893   2
  16  15  -3-190.521 301.839   1
 -16 -15   3 103.387 259.961   2
  15  15  -3-287.884 287.570   1
 -15 -15   3-666.969 446.563   2
  14  15  -3-409.605 314.957   1
 -14 -15   3 337.243 383.267   2
 -13  15   3 1342.69 617.557   1
  13  15  -3 704.714 307.063   1
 -13 -15   3 988.079 524.680   2
  12  15  -3-211.008 283.877   1
 -12 -15   3-122.934 267.686   2
  11  15  -3-403.483 314.879   1
 -11  15   3 71.6789 305.709   1
 -11 -15   3-147.356 253.745   2
  10  15  -3 982.296 388.818   1
 -10  15   3 614.126 529.973   1
  -9  15   3 45.9090 238.468   1
   9  15  -3 97.6847 193.748   1
  -8  15   3 1659.87 568.899   1
   8  15  -3 3351.77 594.063   1
   7  15  -3 72.7500 168.929   1
  -7  15   3-500.661 366.333   1
   6  15  -3-62.9689 165.730   1
  -6  15   3-94.8706 356.343   1
  -5  15   3 322.687 273.132   1
   5  15  -3 502.520 175.464   1
   4  15  -3-155.037 124.592   1
  -4  15   3 174.885 272.660   1
   3  15  -3 456.524 261.601   1
   3  15  -3 761.140 370.616   2
  -3  15   3 369.790 225.707   1
  -3 -15   3 703.080 297.172   1
  -2 -15   3 27.0810 119.757   1
   2  15  -3 569.429 348.195   2
  -2  15   3 188.034 207.898   1
   2  15  -3 115.787 145.550   1
   1  15  -3 2355.61 485.878   1
   1  15  -3 2609.94 648.370   2
  -1  15   3 2382.66 599.855   1
  -1 -15   3 2039.62 438.441   1
   0  15   3 378.719 272.996   1
   0  15  -3 588.939 296.557   1
   0 -15   3 621.052 265.004   1
   0  15  -3 499.490 247.480   2
  -1  15  -3 572.743 278.081   1
   1  15   3 288.711 227.833   1
  -1  15  -3-221.442 296.941   2
   1 -15   3 249.832 173.449   1
  -2  15  -3 3042.14 623.781   2
  -2  15  -3 3199.62 630.747   1
   2 -15   3 3359.80 584.918   1
   2  15   3 3394.48 703.947   1
  -3  15  -3 913.650 318.988   2
   3  15   3 882.533 428.628   1
   3 -15   3 1044.69 316.847   1
  -3  15  -3 1326.48 409.958   1
   4 -15   3 2896.44 566.387   1
  -4  15  -3 4188.38 753.782   2
  -4  15  -3 2560.74 544.913   1
   4  15   3 2857.35 663.892   1
  -5  15  -3 932.087 317.287   1
   5 -15   3 605.908 262.272   1
  -5  15  -3 738.454 317.231   2
   5  15   3 842.833 358.085   1
   6 -15   3 674.726 270.793   1
  -6  15  -3 716.108 334.892   2
   6  15   3 203.672 253.965   1
  -6  15  -3 243.886 201.314   1
   7  15   3 530.348 413.161   1
   8  15   3 1693.80 584.750   1
   9  15   3 1077.63 436.705   1
  10  15   3 148.609 224.866   1
  11  15   3 296.066 195.679   1
  12  15   3 302.995 269.271   1
  13  15   3 870.717 316.134   1
  14  15   3-176.880 320.670   1
  15  15   3-276.094 338.724   1
 -16  15  -3-100.481 410.395   2
  16  15   3 606.398 327.023   1
 -16 -15  -3-269.207 411.834   2
 -17  15  -3-251.010 439.960   2
 -17 -15  -3 158.898 497.370   2
  17  15   3-16.4884 269.147   1
 -18  15  -3 573.582 433.843   2
  18  15   3 196.233 314.803   1
 -18 -15  -3 667.294 393.367   2
 -19  15  -3-23.7347 387.937   2
  19  15   3-638.543 396.602   1
 -19 -15  -3 332.273 513.385   2
 -20  15  -3-718.997 538.007   2
  20  15   3 329.818 236.649   1
 -21  15  -3-72.3101 347.750   2
  21  15   3 246.518 412.993   1
  22  15   3 972.259 590.323   1
 -19 -16   3-127.341 502.791   2
 -18 -16   3-565.454 383.235   2
 -17 -16   3-76.8414 348.774   2
 -16 -16   3 869.758 499.988   2
  15  16  -3 416.738 325.894   1
 -15 -16   3 657.784 415.615   2
 -14 -16   3 1845.52 689.892   2
  14  16  -3 918.392 420.750   1
 -13  16   3 827.175 556.320   1
  13  16  -3 228.669 255.330   1
 -12  16   3 467.640 435.459   1
  12  16  -3 125.338 130.160   1
 -11  16   3-244.597 341.728   1
  11  16  -3-250.187 222.365   1
  10  16  -3 1128.18 390.872   1
 -10  16   3 1687.74 532.031   1
  -9  16   3 812.133 237.712   1
   9  16  -3 357.003 157.378   1
  -8  16   3 701.510 304.688   1
   8  16  -3 363.297 141.138   1
   7  16  -3-304.345 214.022   1
  -7  16   3-148.164 300.421   1
   6  16  -3 2709.63 530.176   1
  -6  16   3 3393.56 741.583   1
  -5  16   3 1640.21 501.849   1
   5  16  -3 2068.92 464.532   1
   4  16  -3 800.816 310.201   1
  -4  16   3 536.914 330.394   1
  -3  16   3-269.746 263.662   1
   3  16  -3 150.071 148.318   1
  -3 -16   3-196.560 270.588   1
  -2 -16   3-355.537 320.420   1
   2  16  -3-6.95604 208.321   1
  -2  16   3 463.095 225.525   1
  -1 -16   3 1254.01 377.313   1
  -1  16   3 1793.06 566.111   1
   1  16  -3 2203.30 475.120   1
   0  16   3 400.724 302.826   1
   0  16  -3 140.526 196.788   1
   0 -16   3-134.505 155.163   1
   1 -16   3 236.806 201.786   1
  -1  16  -3-7.23190 165.805   1
   1  16   3-13.0361 358.745   1
  -2  16  -3 1321.03 416.029   1
   2  16   3 1122.85 419.986   1
   2 -16   3 1130.00 400.935   1
  -3  16  -3-197.962 262.516   1
   3 -16   3 48.1422 134.691   1
   3  16   3 415.341 334.915   1
  -4  16  -3 6031.91 874.768   1
   4  16   3 6871.61 1037.86   1
   5  16   3 163.908 246.360   1
  -5  16  -3 227.899 317.691   1
   6  16   3-10.5618 334.997   1
   7  16   3 308.203 273.753   1
   8  16   3 402.908 309.057   1
   9  16   3-54.0436 262.305   1
  10  16   3-469.456 396.413   1
  11  16   3 1109.50 384.755   1
  12  16   3 16.8440 274.222   1
  13  16   3 598.401 387.288   1
  14  16   3-258.422 285.915   1
  15  16   3-373.033 535.273   1
 -16  16  -3 312.049 338.582   2
  16  16   3 723.622 402.611   1
 -17  16  -3 75.9149 369.138   2
  17  16   3-211.691 281.739   1
  18  16   3 3702.51 946.901   1
 -18  16  -3 2092.76 788.975   2
 -18 -16  -3 2189.89 840.313   2
  19  16   3 175.436 375.901   1
 -19  16  -3-419.350 376.179   2
  20  16   3 1997.61 765.767   1
  21  16   3 1228.74 635.151   1
 -18 -17   3 848.140 612.904   2
 -17 -17   3 1981.68 800.963   2
 -16 -17   3 7.30424 279.114   2
 -15 -17   3 2206.32 817.801   2
 -13  17   3 103.056 280.928   1
 -12  17   3-228.064 485.298   1
 -11  17   3 331.823 257.852   1
  11  17  -3 818.245 331.644   1
 -10  17   3 62.1483 309.677   1
  10  17  -3 218.338 192.845   1
  -9  17   3 4703.22 987.101   1
   9  17  -3 3047.33 589.131   1
  -8  17   3-114.960 272.006   1
   8  17  -3 88.9660 133.086   1
   7  17  -3-36.8922 134.867   1
  -7  17   3-70.1801 236.743   1
   6  17  -3 34.7597 186.834   1
  -6  17   3-152.876 291.464   1
  -5  17   3 193.288 293.314   1
   5  17  -3-128.364 176.724   1
  -4  17   3 3228.10 771.123   1
   4  17  -3 2258.10 478.484   1
   3  17  -3 1145.12 321.297   1
  -3  17   3 1893.01 572.739   1
   2  17  -3 3579.95 667.511   1
  -2  17   3 2782.55 672.202   1
   1  17  -3 769.490 299.967   1
  -1  17   3 895.956 378.389   1
   0  17   3 6105.96 1048.32   1
   0  17  -3 7027.65 929.821   1
  -1  17  -3 1647.41 459.266   1
   1  17   3 1291.30 490.214   1
  -2  17  -3 1685.70 423.132   1
   2  17   3 1390.49 474.170   1
   3  17   3-2.08635 311.913   1
  -3  17  -3 216.183 217.561   1
   4  17   3 115.114 223.737   1
  -4  17  -3-22.2303 202.810   1
   5  17   3-277.823 323.722   1
  -5  17  -3-155.635 287.324   1
   6  17   3 748.300 452.475   1
   7  17   3 513.116 449.823   1
   8  17   3 415.230 355.498   1
   9  17   3 873.637 453.183   1
  10  17   3 578.389 401.381   1
  11  17   3 431.882 350.379   1
  12  17   3-421.710 417.239   1
  13  17   3-61.7795 331.949   1
  14  17   3 1063.76 473.443   1
  15  17   3-242.049 358.352   1
 -16  17  -3 1075.06 395.736   2
  16  17   3 1128.82 457.662   1
  17  17   3-420.512 396.149   1
 -17  17  -3-147.771 343.032   2
  18  17   3 756.319 513.567   1
  19  17   3-496.610 488.015   1
  20  17   3 540.702 457.324   1
 -13  18   3-9.49067 283.162   1
 -12  18   3 576.422 371.314   1
 -11  18   3-399.646 574.988   1
 -10  18   3 596.405 394.359   1
  -9  18   3-135.012 310.174   1
  -8  18   3 658.801 412.265   1
  -7  18   3 4422.37 994.833   1
   7  18  -3 3660.92 699.162   1
   6  18  -3 52.4968 227.599   1
  -6  18   3 103.461 283.760   1
  -5  18   3 3172.98 832.777   1
   5  18  -3 1294.13 427.793   1
   4  18  -3 943.178 380.741   1
  -4  18   3 1024.50 323.293   1
  -3  18   3 2218.55 591.729   1
   3  18  -3 1726.83 475.008   1
   2  18  -3 257.065 293.661   1
  -2  18   3-60.1063 398.965   1
  -1  18   3 440.356 245.301   1
   1  18  -3-213.213 164.378   1
   0  18  -3-130.847 226.905   1
   0  18   3 116.060 254.173   1
  -1  18  -3 381.478 281.897   1
   1  18   3 340.447 286.463   1
   2  18   3 2518.48 723.099   1
  -2  18  -3 1608.57 529.019   1
   3  18   3 842.787 544.822   1
  -3  18  -3 878.111 429.955   1
   4  18   3 5121.40 952.629   1
  -4  18  -3 2860.52 662.562   1
  -5  18  -3 482.378 377.268   1
   5  18   3 233.734 434.694   1
   6  18   3 3731.12 839.064   1
   7  18   3-142.901 374.902   1
   8  18   3 3330.53 779.489   1
   9  18   3 3034.27 789.376   1
  10  18   3 274.715 307.679   1
  11  18   3 432.435 262.675   1
  12  18   3 669.808 459.660   1
  13  18   3 192.277 207.564   1
  14  18   3-743.013 481.170   1
  15  18   3-265.581 193.951   1
  16  18   3 110.520 254.743   1
  17  18   3 260.371 357.814   1
  18  18   3-321.667 497.161   1
  19  18   3 447.051 240.458   1
 -12  19   3 281.492 369.371   1
 -11  19   3 556.636 576.634   1
 -10  19   3-221.396 282.966   1
  -9  19   3 622.019 364.400   1
  -8  19   3-190.427 300.635   1
  -7  19   3 1858.32 659.383   1
  -6  19   3 1783.76 629.510   1
  -5  19   3 540.254 385.980   1
  -4  19   3 1216.90 392.574   1
  -3  19   3-181.157 374.430   1
   2  19  -3 2909.81 628.561   1
  -2  19   3 1580.67 510.100   1
   1  19  -3 213.670 203.086   1
  -1  19   3 331.820 364.609   1
   0  19  -3 1906.44 521.886   1
   0  19   3 2135.20 664.834   1
   1  19   3-359.663 392.224   1
  -1  19  -3-32.3728 266.029   1
   2  19   3 1860.51 559.561   1
  -2  19  -3 1012.68 386.375   1
  -3  19  -3 140.255 198.016   1
   3  19   3 605.605 419.578   1
  -4  19  -3 2251.92 630.689   1
   4  19   3 3927.76 861.825   1
  -5  19  -3 78.3602 248.589   1
   5  19   3 82.1616 261.421   1
   6  19   3-156.606 341.519   1
   7  19   3-475.444 441.363   1
   8  19   3 907.317 386.894   1
   9  19   3-247.085 250.515   1
  10  19   3 1053.00 498.547   1
  11  19   3-94.0930 254.781   1
  12  19   3 145.154 300.065   1
  13  19   3-197.270 437.545   1
  14  19   3 805.970 469.365   1
  15  19   3 127.297 330.176   1
  16  19   3 219.514 353.391   1
 -12  20   3-1053.56 588.945   1
 -11  20   3-406.892 479.351   1
 -10  20   3-143.844 426.574   1
  -9  20   3 618.384 568.662   1
  -8  20   3 882.912 539.489   1
  -7  20   3 10.8448 404.531   1
  -6  20   3-322.067 371.465   1
  -5  20   3 195.992 273.514   1
  -4  20   3 116.637 245.901   1
  -3  20   3 103.399 344.205   1
  -2  20   3 246.666 322.686   1
  -1  20   3-274.902 372.819   1
   0  20   3-743.315 492.629   1
   1  20   3 670.124 479.706   1
   2  20   3 39.2789 219.428   1
   3  20   3-44.9799 242.401   1
   4  20   3 701.634 458.715   1
   5  20   3 84.9226 242.842   1
   6  20   3 1340.67 541.475   1
   7  20   3 1287.11 496.103   1
   8  20   3-83.4969 368.085   1
   9  20   3-133.287 274.719   1
  10  20   3 594.221 408.400   1
  11  20   3 579.590 353.880   1
  12  20   3 124.889 215.888   1
  13  20   3-55.1901 322.011   1
  14  20   3 57.4298 357.504   1
  -9  21   3-908.749 573.803   1
  -8  21   3 459.082 461.310   1
  -7  21   3 625.755 473.982   1
  -6  21   3 216.913 275.194   1
  -5  21   3 387.897 339.531   1
  -4  21   3 27.4230 299.086   1
  -3  21   3 252.849 250.291   1
  -2  21   3 461.741 420.448   1
  -1  21   3-116.586 365.410   1
   0  21   3 110.472 304.427   1
   1  21   3 252.691 360.241   1
   2  21   3 1101.79 584.683   1
   3  21   3 1198.85 607.682   1
   4  21   3 400.289 426.922   1
   5  21   3-58.4850 216.170   1
   6  21   3 5.42395 262.354   1
   7  21   3-262.648 325.771   1
   8  21   3-518.600 496.602   1
   9  21   3-355.712 417.254   1
  10  21   3 483.514 286.334   1
  11  21   3 371.044 290.057   1
  -6  22   3 140.817 274.903   1
  -5  22   3-73.2957 320.307   1
  -4  22   3-312.421 432.168   1
  -3  22   3 513.830 299.931   1
  -2  22   3 187.233 446.139   1
  -1  22   3-146.121 410.631   1
   0  22   3 318.657 427.791   1
   1  22   3 303.535 312.615   1
   2  22   3 978.580 584.252   1
   3  22   3 465.774 577.216   1
   4  22   3 631.132 539.556   1
   5  22   3 312.706 458.644   1
   6  22   3 190.488 327.132   1
   7  22   3-112.269 268.448   1
 -28   0   4 3426.06 1119.72   2
 -27   0   4-967.960 829.275   2
 -26   0   4 8383.64 1668.02   2
 -25   0   4 2565.82 1128.25   2
 -24   0   4 2892.94 957.591   2
 -23   0   4 3186.60 962.485   2
 -22   0   4 27.3317 366.108   2
 -21   0   4 180.008 381.464   2
 -20   0   4-394.053 529.948   2
 -19   0   4 5091.76 1084.90   2
 -18   0   4 34701.0 2782.92   2
 -17   0   4 2784.95 836.623   2
  16   0  -4 34584.3 2104.27   1
 -16   0   4 52823.2 3119.03   2
 -15   0   4-13.7196 259.372   2
  15   0  -4-53.2170 177.035   1
 -14   0   4 32879.8 2315.00   2
  14   0  -4 24144.8 1610.28   1
 -13   0   4 8974.96 1154.69   2
 -12   0   4 88081.8 3492.79   2
 -11   0   4 5527.28 787.587   2
  11   0  -4 5726.31 659.847   1
  10   0  -4 38755.5 1722.21   1
 -10   0   4 40593.5 2208.00   2
   9   0  -4 12432.1 921.062   1
  -9   0   4 15200.1 1262.42   2
   8   0  -4 2980.28 437.057   1
  -8   0   4 2565.15 501.158   2
  -7   0   4 46396.4 1965.60   2
   7   0  -4 47229.4 1592.32   1
  -6   0   4 5827.85 761.723   2
   6   0  -4 6775.95 564.994   1
  -6   0   4 7017.08 571.243   1
   5   0  -4 2610.50 315.676   1
  -5   0   4 2819.23 341.187   1
  -4   0   4 160338. 2368.57   1
  -3   0   4 13819.3 650.841   1
  -2   0   4 463150. 3446.07   1
  -1   0   4 66355.3 1282.57   1
   0   0   4 534633. 3675.50   1
   1   0   4 165947. 2180.80   1
   2   0   4 891391. 4607.06   2
   2   0   4 891182. 5514.95   1
  -3   0  -4 16758.6 747.650   2
   3   0   4 19022.5 816.581   2
   4   0   4 326612. 3414.62   2
  -4   0  -4 332496. 3322.02   2
  -5   0  -4 36168.1 1226.70   2
   5   0   4 37350.6 1282.98   2
   6   0   4 38749.0 1443.92   2
  -6   0  -4 39514.6 1392.61   2
   7   0   4 2801.66 451.402   2
  -7   0  -4 2731.41 411.391   2
   8   0   4 13731.3 1008.92   2
  -8   0  -4 12879.7 928.986   2
  -9   0  -4 32727.5 1563.89   2
   9   0   4 34382.7 1710.82   2
 -10   0  -4 40297.8 1874.98   2
  10   0   4 44471.8 2070.51   2
  11   0   4 1021.92 320.799   2
 -11   0  -4 1244.32 427.824   2
 -12   0  -4 102856. 3269.10   2
  12   0   4 109932. 3574.66   2
 -13   0  -4 2823.30 585.208   2
  13   0   4 3206.88 663.850   2
 -14   0  -4 1989.54 468.104   2
  14   0   4 2936.25 679.691   2
  15   0   4 12029.5 1358.13   2
 -15   0  -4 11746.4 1256.84   2
 -16   0  -4 57925.3 2872.51   2
  16   0   4 41321.0 2632.55   2
 -17   0  -4 9587.95 1251.66   2
 -18   0  -4 5626.75 1011.08   2
 -19   0  -4 8058.18 1205.11   2
 -20   0  -4 5458.24 1117.37   2
 -21   0  -4 470.945 413.798   2
 -22   0  -4 200.806 496.421   2
 -23   0  -4 770.727 524.227   2
 -24   0  -4 2798.79 981.406   2
 -25   0  -4 4077.72 1004.15   2
 -26   0  -4 4471.10 1145.78   2
 -27   0  -4 2807.85 901.543   2
 -28   0  -4 1678.92 729.374   2
 -29   0  -4 2341.18 970.117   2
 -28   1   4 739.363 652.945   2
 -27  -1   4 705.461 619.287   2
 -27   1   4 375.487 626.128   2
 -26   1   4 6004.67 1428.39   2
 -26  -1   4 4727.51 1326.79   2
 -25   1   4 1819.51 797.439   2
 -25  -1   4 519.996 528.673   2
 -24  -1   4 27330.3 2790.95   2
 -24   1   4 25946.0 2833.61   2
 -23   1   4 1215.26 701.209   2
 -23  -1   4 535.491 456.570   2
 -22  -1   4 20681.2 2341.29   2
 -22   1   4 22843.9 2431.67   2
 -21   1   4 1689.65 799.707   2
 -21  -1   4 2075.44 885.306   2
 -20  -1   4 16935.3 2052.95   2
 -20   1   4 18836.7 2115.39   2
 -19   1   4 5673.86 1177.06   2
 -19  -1   4 6883.70 1298.16   2
 -18  -1   4 20131.9 2049.80   2
 -18   1   4 21321.7 2121.85   2
 -17   1   4 2274.56 812.899   2
  17   1  -4 786.824 296.246   1
 -17  -1   4 1732.32 608.794   2
 -16   1   4-183.830 408.038   2
 -16  -1   4-389.183 511.247   2
  16   1  -4 189.397 123.806   1
  16  -1  -4 382.432 156.465   1
 -15  -1   4 14.3684 274.903   2
 -15   1   4-144.403 477.436   2
  15   1  -4 509.340 196.714   1
  15  -1  -4 229.539 152.359   1
 -14   1   4 4414.49 797.756   2
  14   1  -4 4002.22 634.240   1
 -14  -1   4 3855.48 753.623   2
  14  -1  -4 3218.77 625.058   1
 -13  -1   4-54.0073 213.943   2
  13  -1  -4 144.678 127.534   1
 -12  -1   4 21012.8 1699.81   2
 -12   1   4 20444.4 1684.01   2
 -11   1   4 11904.1 1241.29   2
  11   1  -4 8419.75 826.939   1
 -11  -1   4 11228.1 1249.87   2
 -10  -1   4 152917. 4202.71   2
  10  -1  -4 151663. 3495.82   1
  10   1  -4 142701. 3249.32   1
 -10   1   4 156801. 4340.99   2
  -9   1   4 14452.7 1243.55   2
  -9  -1   4 14655.7 1243.23   2
   9   1  -4 12307.7 893.622   1
  -8  -1   4 139893. 3618.92   2
  -8   1   4 145245. 3686.31   2
   8   1  -4 134110. 2766.92   1
  -7   1   4 70974.6 2065.04   1
   7   1  -4 68553.5 1851.60   1
   6   1  -4 15770.6 824.259   1
  -6   1   4 15055.9 913.643   1
  -5   1   4 9989.38 681.924   1
  -5  -1   4 10975.9 857.564   2
   5   1  -4 9543.76 585.796   1
  -4  -1   4 122570. 1894.99   1
   4   1  -4 120646. 1821.10   1
  -4  -1   4 116815. 2469.15   2
  -4   1   4 122809. 2221.83   1
  -3  -1   4 81377.3 1371.43   1
  -3   1   4 82905.6 1731.99   1
   3   1  -4 82848.3 1357.80   1
  -2  -1   4 8744.95 404.027   1
   2   1  -4 8681.62 405.166   1
  -2   1   4 8218.49 516.541   1
   1   1  -4 1557.74 177.852   1
  -1   1   4 2028.31 264.856   1
  -1  -1   4 1617.57 170.341   1
   0  -1   4 11278.8 467.497   1
   0   1   4 11041.3 599.300   1
   1   1   4 86486.1 1716.64   1
   1  -1   4 87744.0 1454.12   1
   2   1   4 6091.87 448.685   2
   2  -1   4 6184.87 313.307   2
   2   1   4 6028.59 491.372   1
   3  -1   4 130156. 1704.31   2
   3   1   4 126490. 2365.81   1
  -3   1  -4 128976. 1606.26   2
   3   1   4 126096. 2157.66   2
  -3  -1  -4 125993. 2092.29   2
   4  -1   4 248604. 2787.36   2
   4   1   4 250335. 3230.47   2
  -4  -1  -4 245337. 3131.67   2
  -4   1  -4 244099. 2582.93   2
   5  -1   4 2763.03 355.353   2
  -5   1  -4 3057.85 343.882   2
  -5  -1  -4 2977.19 415.523   2
   5   1   4 2682.86 370.589   2
  -6  -1  -4 44217.1 1546.30   2
   6   1   4 45133.8 1618.86   2
   6  -1   4 43564.2 1503.25   2
  -6   1  -4 42507.6 1395.02   2
   7   1   4 32777.8 1491.52   2
  -7   1  -4 30303.3 1291.31   2
   7  -1   4 32840.0 1420.63   2
  -7  -1  -4 31491.3 1388.84   2
   8  -1   4 124289. 2977.40   2
   8   1   4 128951. 3143.67   2
  -8   1  -4 118019. 2739.62   2
  -8  -1  -4 120546. 2880.42   2
  -9   1  -4 2707.10 454.445   2
   9   1   4 2808.66 505.823   2
  -9  -1  -4 2649.98 455.548   2
   9  -1   4 2604.60 471.250   2
  10   1   4 6608.34 795.539   2
 -10   1  -4 5112.06 646.339   2
 -10  -1  -4 5334.25 672.984   2
  10  -1   4 5271.84 688.914   2
  11  -1   4 17179.7 1342.35   2
 -11  -1  -4 17640.8 1314.54   2
  11   1   4 19604.7 1459.30   2
 -11   1  -4 17810.7 1295.31   2
  12  -1   4 1706.40 454.429   2
  12   1   4 2524.91 589.532   2
 -12   1  -4 2068.18 476.742   2
 -12  -1  -4 2237.69 512.974   2
 -13   1  -4 7498.41 914.406   2
  13  -1   4 7400.88 967.907   2
 -13  -1  -4 6272.53 837.239   2
  13   1   4 7280.38 993.715   2
 -14   1  -4 1074.38 382.074   2
 -14  -1  -4 654.251 240.402   2
  14  -1   4 715.666 365.468   2
  14   1   4 686.316 228.084   2
  15  -1   4-256.535 308.790   2
 -15   1  -4-57.2167 300.223   2
 -15  -1  -4-223.911 341.142   2
  15   1   4-181.460 385.597   2
  16  -1   4 2817.06 688.787   2
 -16  -1  -4 3218.70 707.661   2
 -16   1  -4 2884.93 691.777   2
  16   1   4 4439.21 869.418   2
 -17   1  -4 10916.3 1307.55   2
  17  -1   4 12178.9 1465.21   2
 -17  -1  -4 12898.1 1439.60   2
 -18   1  -4 6629.99 1035.30   2
 -18  -1  -4 7564.89 1114.92   2
 -19  -1  -4 15204.4 1681.17   2
 -19   1  -4 16475.8 1704.14   2
 -20   1  -4 9838.12 1451.45   2
 -20  -1  -4 8880.58 1366.63   2
 -21  -1  -4 16690.1 1875.13   2
 -21   1  -4 16626.0 1836.92   2
 -22  -1  -4 6251.24 1191.96   2
 -22   1  -4 6992.40 1279.09   2
 -23   1  -4 10074.9 1586.53   2
 -23  -1  -4 9468.16 1466.27   2
 -24  -1  -4 5018.33 1156.51   2
 -24   1  -4 4736.42 1165.73   2
 -25  -1  -4 3339.43 963.733   2
 -25   1  -4 4434.74 1082.43   2
 -26  -1  -4 232.902 531.711   2
 -26   1  -4 540.558 507.411   2
 -27   1  -4 374.325 289.520   2
 -27  -1  -4 985.112 549.083   2
 -28   1  -4-145.633 508.608   2
 -28  -1  -4 460.869 606.556   2
 -29   1  -4-131.445 646.152   2
 -27   2   4-295.977 460.205   2
 -27  -2   4 320.667 508.139   2
 -26   2   4 2973.91 1088.63   2
 -26  -2   4 2301.93 967.795   2
 -25   2   4 2178.13 997.385   2
 -25  -2   4 789.497 538.256   2
 -24   2   4 4843.85 1227.16   2
 -24  -2   4 4014.76 1092.05   2
 -23   2   4 1228.64 615.976   2
 -23  -2   4 784.199 593.502   2
 -22  -2   4 295.783 286.829   2
 -22   2   4 446.739 427.014   2
 -21  -2   4 4256.80 1059.78   2
 -21   2   4 4660.18 1123.60   2
 -20  -2   4 4236.84 1018.38   2
 -20   2   4 4161.99 994.897   2
 -19   2   4 1981.62 764.868   2
 -19  -2   4 1586.49 574.673   2
 -18  -2   4 21758.0 2083.88   2
 -18   2   4 20816.0 2136.01   2
 -17   2   4 708.968 422.265   2
 -17  -2   4 1742.35 636.939   2
 -16   2   4 41780.6 2810.57   2
 -16  -2   4 43856.8 2775.89   2
 -15   2   4 228.343 267.638   2
  15   2  -4 275.670 399.307   2
 -15  -2   4 834.555 631.088   2
  15  -2  -4 123.659 256.002   1
 -14  -2   4 62835.4 3117.48   2
 -14   2   4 63117.3 3207.28   2
  13  -2  -4 4006.96 644.507   1
 -13  -2   4 3793.40 768.147   2
 -13   2   4 4344.84 839.521   2
 -12  -2   4 14430.6 1383.83   2
 -12   2   4 15113.2 1476.67   2
 -11  -2   4 20126.6 1591.27   2
 -11   2   4 20320.8 1631.38   2
 -10  -2   4 11752.9 1155.54   2
 -10   2   4 13170.1 1312.39   2
  -9  -2   4 2084.31 497.723   2
  -8  -2   4 7965.38 854.702   2
   8   2  -4 9161.18 697.432   1
  -8   2   4 9858.37 840.548   1
  -7   2   4 3195.17 468.538   1
   7   2  -4 3222.58 391.526   1
  -7  -2   4 2600.11 484.319   2
  -6  -2   4 35223.3 1586.71   2
  -6   2   4 37951.5 1499.50   1
   6   2  -4 37211.6 1189.88   1
   5   2  -4 14509.4 666.631   1
  -5  -2   4 15834.4 984.813   2
  -5   2   4 15242.3 900.522   1
   4   2  -4 2509.34 386.064   2
  -4  -2   4 2704.01 391.453   2
   4   2  -4 1727.71 203.761   1
  -4   2   4 1635.88 294.244   1
  -3   2   4 666.111 188.375   1
   3   2  -4 466.526 96.3592   1
  -3  -2   4 671.512 188.629   2
  -2  -2   4 20830.4 818.666   2
  -2   2   4 20973.7 919.106   1
  -1  -2   4 654.060 125.739   2
  -1   2   4 1268.22 237.051   1
   0  -2   4 10811.4 386.189   1
   0   2   4 11348.9 670.974   1
   1   2   4 1250.20 222.868   1
   2   2   4 8367.70 614.461   1
   3  -2   4 99.6419 41.0006   2
  -3   2  -4 111.289 63.0131   2
   3   2   4 167.773 114.297   2
  -3  -2  -4 291.774 102.893   2
   3   2   4 98.3837 117.378   1
   4  -2   4 12920.3 596.022   2
   4   2   4 13840.5 856.542   1
  -4   2  -4 13905.4 572.549   2
   4   2   4 13755.1 825.395   2
  -4  -2  -4 13542.7 811.995   2
  -5   2  -4 249.677 97.0229   2
   5  -2   4 260.698 114.147   2
  -5  -2  -4 576.087 217.817   2
   5   2   4 532.358 221.904   2
  -6   2  -4 2737.47 369.542   2
  -6  -2  -4 2827.89 410.892   2
   6  -2   4 2592.37 372.654   2
   6   2   4 3185.85 449.624   2
   7  -2   4 33785.1 1408.32   2
   7   2   4 37196.1 1632.34   2
  -7   2  -4 34490.4 1352.74   2
  -7  -2  -4 34314.1 1514.99   2
  -8   2  -4 19040.5 1106.38   2
  -8  -2  -4 17895.6 1170.46   2
   8  -2   4 18129.3 1116.43   2
   8   2   4 19401.7 1236.63   2
  -9   2  -4 1094.65 304.240   2
  -9  -2  -4 1616.17 420.501   2
   9   2   4 1263.95 357.554   2
   9  -2   4 856.009 262.925   2
 -10   2  -4 12413.3 1029.67   2
  10  -2   4 12500.1 1056.55   2
  10   2   4 13634.6 1199.91   2
 -10  -2  -4 12839.3 1081.88   2
  11   2   4 3962.81 696.943   2
 -11  -2  -4 3631.63 602.169   2
 -11   2  -4 3826.22 641.644   2
  11  -2   4 3794.81 614.530   2
  12  -2   4 46326.8 2266.41   2
 -12  -2  -4 47567.7 2277.64   2
  12   2   4 49875.7 2509.73   2
 -12   2  -4 46577.9 2195.79   2
  13  -2   4 37493.6 2125.55   2
  13   2   4 39369.7 2320.33   2
 -13   2  -4 34112.5 1999.39   2
 -13  -2  -4 36199.2 2067.26   2
  14  -2   4 31960.0 2049.85   2
  14   2   4 31297.9 2160.16   2
 -14  -2  -4 31866.3 2058.40   2
 -14   2  -4 32389.2 2017.55   2
  15   2   4 44207.9 2651.66   2
 -15  -2  -4 48941.5 2607.19   2
  15  -2   4 51663.0 2695.68   2
 -15   2  -4 51428.4 2668.56   2
 -16  -2  -4 11282.8 1343.48   2
 -16   2  -4 13573.7 1422.15   2
  16  -2   4 9242.72 1201.10   2
  16   2   4 13660.2 1533.88   2
 -17   2  -4 8673.82 1208.45   2
 -17  -2  -4 9870.48 1282.57   2
  17  -2   4 7494.89 1136.94   2
 -18   2  -4 1298.49 448.575   2
 -18  -2  -4 1849.13 559.419   2
 -19   2  -4 3650.59 803.104   2
 -19  -2  -4 3028.35 756.117   2
 -20   2  -4 963.850 378.755   2
 -20  -2  -4 803.642 264.696   2
 -21  -2  -4-250.309 244.733   2
 -21   2  -4 106.759 238.675   2
 -22  -2  -4 23.1957 237.141   2
 -22   2  -4 360.408 498.504   2
 -23  -2  -4 804.968 555.029   2
 -23   2  -4 1278.64 675.146   2
 -24   2  -4 1969.94 750.810   2
 -24  -2  -4 803.267 432.271   2
 -25  -2  -4 2959.84 887.972   2
 -25   2  -4 3641.50 1000.46   2
 -26  -2  -4 1921.62 727.674   2
 -26   2  -4 2045.71 689.756   2
 -27   2  -4 1094.70 663.940   2
 -27  -2  -4 440.091 312.451   2
 -28   2  -4 1223.85 694.821   2
 -28  -2  -4 242.755 418.564   2
 -29   2  -4-347.027 539.584   2
 -27   3   4 587.964 515.736   2
 -27  -3   4 466.420 572.967   2
 -26  -3   4 731.057 735.372   2
 -26   3   4 6.88730 526.530   2
 -25  -3   4 1013.17 468.737   2
 -25   3   4 1347.50 643.126   2
 -24  -3   4 3395.74 979.528   2
 -24   3   4 3224.71 914.822   2
 -23   3   4 58.6557 474.977   2
 -23  -3   4-22.0511 387.342   2
 -22  -3   4 3762.12 996.751   2
 -22   3   4 3806.66 1133.53   2
 -21   3   4 2620.79 847.059   2
 -21  -3   4 1862.04 807.280   2
 -20  -3   4 1672.66 693.238   2
 -20   3   4 1163.84 602.847   2
 -19   3   4-157.670 308.535   2
 -19  -3   4 522.086 469.146   2
 -18   3   4 2595.13 692.082   2
 -18  -3   4 2660.69 751.123   2
 -17   3   4 4601.64 882.515   2
 -17  -3   4 6080.63 1092.28   2
 -16   3   4-373.817 580.017   2
 -16  -3   4 786.302 542.591   2
 -15  -3   4 24366.5 2048.20   2
  15  -3  -4 23874.6 1779.99   1
  15   3  -4 25207.2 2069.28   2
 -15   3   4 25895.0 2213.08   2
 -14   3   4 3931.75 916.758   2
 -14  -3   4 3843.92 861.413   2
  14  -3  -4 2551.73 572.235   1
  14   3  -4 3280.64 720.444   2
 -13   3   4 30756.5 2179.35   2
  13   3  -4 27474.2 2054.55   2
 -13  -3   4 28720.5 2039.01   2
 -12  -3   4 492.503 251.352   2
 -12   3   4-147.072 359.558   2
 -11  -3   4 5579.63 887.763   2
 -10  -3   4 131884. 3863.53   2
  -9  -3   4 1328.10 469.536   2
   9   3  -4 940.721 320.621   2
  -9   3   4 1908.26 381.879   1
   8   3  -4 80049.4 2768.57   2
  -8   3   4 78914.3 2478.86   1
  -8  -3   4 81309.9 2703.89   2
  -7  -3   4 13319.4 1061.31   2
  -7   3   4 11238.1 885.371   1
   7   3  -4 12148.2 1063.87   2
  -6  -3   4 110388. 2810.43   2
   6   3  -4 109852. 2811.74   2
  -6   3   4 108830. 2649.56   1
   5   3  -4 16297.0 1046.24   2
   5   3  -4 12586.4 582.849   1
  -5  -3   4 17104.6 1046.70   2
  -5   3   4 13280.8 895.290   1
  -4   3   4 43317.7 1530.26   1
   4   3  -4 41522.5 882.029   1
  -4  -3   4 41484.8 1451.38   2
   4   3  -4 41626.9 1484.97   2
  -3  -3   4 5225.79 477.330   2
  -3   3   4 5847.87 542.946   1
   3   3  -4 4942.65 475.182   2
  -2  -3   4 3552.95 336.333   2
  -2   3   4 2960.66 389.304   1
   2   3  -4 3737.46 363.822   2
  -1  -3   4 48903.4 973.930   2
   1   3  -4 47669.6 1029.29   2
   0   3   4 215.623 114.416   1
   1   3   4 759.640 201.329   1
   2   3   4 501.830 153.451   1
   3   3   4 6451.13 590.186   1
  -4   3  -4 28607.9 834.934   2
  -4  -3  -4 27597.0 1242.01   2
   4   3   4 26581.1 1254.01   1
  -5   3  -4 677.065 182.954   2
  -5  -3  -4 652.365 226.361   2
   5   3   4 642.652 210.428   1
  -6  -3  -4 56046.1 1925.07   2
   6   3   4 54276.2 1963.98   1
  -6   3  -4 53969.0 1546.86   2
  -7  -3  -4 346.660 142.046   2
  -7   3  -4 440.004 174.905   2
   7   3   4 386.496 217.543   2
  -8   3  -4 9015.76 779.438   2
   8   3   4 9580.55 897.759   2
  -8  -3  -4 8941.07 845.155   2
  -9   3  -4 75434.1 2382.92   2
   9   3   4 76995.0 2724.85   2
  -9  -3  -4 75966.0 2598.47   2
 -10  -3  -4 489.726 208.249   2
  10   3   4 646.909 255.952   2
 -10   3  -4 686.651 274.657   2
 -11   3  -4 8286.59 885.503   2
  11   3   4 8166.46 1001.61   2
 -11  -3  -4 8211.00 934.375   2
  12   3   4 788.096 334.108   2
 -12  -3  -4 1048.42 347.607   2
 -12   3  -4 965.276 342.965   2
  13   3   4 15845.9 1487.78   2
 -13   3  -4 13696.3 1259.67   2
 -13  -3  -4 14338.2 1344.82   2
 -14   3  -4 6195.65 911.364   2
  14   3   4 5851.49 967.520   2
 -14  -3  -4 6768.59 975.001   2
 -15   3  -4 2812.88 613.978   2
  15   3   4 2423.67 580.566   2
 -15  -3  -4 3043.27 636.394   2
 -16  -3  -4 1159.50 380.746   2
 -16   3  -4 1996.22 534.548   2
 -17   3  -4 4915.90 904.514   2
 -17  -3  -4 3690.21 783.899   2
 -18   3  -4 5015.19 931.096   2
 -18  -3  -4 4624.91 840.761   2
 -19  -3  -4-237.147 419.443   2
 -19   3  -4-254.132 426.403   2
 -20  -3  -4 338.793 348.234   2
 -20   3  -4 939.938 398.463   2
 -21  -3  -4 2437.94 684.817   2
 -21   3  -4 3787.28 864.982   2
 -22   3  -4 1989.40 678.886   2
 -22  -3  -4 959.512 493.753   2
 -23  -3  -4 8935.21 1465.56   2
 -23   3  -4 9334.44 1478.58   2
 -24   3  -4 3094.87 999.521   2
 -24  -3  -4 3021.10 935.932   2
 -25  -3  -4 1212.42 649.780   2
 -25   3  -4 3372.24 925.872   2
 -26   3  -4 318.084 283.061   2
 -26  -3  -4 323.879 460.674   2
 -27   3  -4-128.389 475.388   2
 -27  -3  -4 238.923 522.426   2
 -28  -3  -4 319.846 347.996   2
 -28   3  -4-567.714 547.445   2
 -29   3  -4 316.853 320.303   2
 -27  -4   4 1899.81 906.341   2
 -27   4   4 2493.85 1068.67   2
 -26  -4   4 854.516 524.871   2
 -26   4   4 1861.73 831.721   2
 -25   4   4 3491.44 1166.64   2
 -25  -4   4 2515.39 885.100   2
 -24  -4   4 75.5992 477.398   2
 -24   4   4-322.542 608.727   2
 -23   4   4-441.382 665.602   2
 -23  -4   4 1478.01 582.365   2
 -22   4   4 102.479 359.200   2
 -22  -4   4 385.111 348.266   2
 -21   4   4 2548.53 806.251   2
 -21  -4   4 2005.16 760.376   2
 -20  -4   4 14.9523 430.664   2
 -20   4   4-283.359 471.189   2
 -19   4   4 328.500 400.298   2
 -19  -4   4 483.527 491.136   2
 -18   4   4 3781.50 938.568   2
 -18  -4   4 3695.29 879.608   2
 -17   4   4 10191.1 1482.84   2
 -17  -4   4 10166.5 1403.46   2
 -16   4   4 7429.63 1243.56   2
 -16  -4   4 7494.39 1213.56   2
 -15  -4   4 88.7564 276.517   2
 -15   4   4 55.5717 312.368   2
 -14   4   4 543.535 438.007   2
 -14  -4   4 849.131 401.080   2
  14   4  -4 559.402 280.143   2
  14  -4  -4 159.893 147.012   1
  13   4  -4 10178.5 1271.52   2
 -13  -4   4 13216.5 1351.15   2
 -13   4   4 15233.1 1579.55   2
  12   4  -4 4967.30 842.383   2
 -12  -4   4 8163.02 1034.10   2
 -11  -4   4 14949.4 1329.72   2
 -10   4   4-253.193 276.433   1
 -10  -4   4 163.821 249.346   2
  -9   4   4 99497.3 2989.91   1
   9   4  -4 93999.4 3214.03   2
  -9  -4   4 90619.9 3016.08   2
   8   4  -4 733.374 425.941   2
  -8  -4   4 805.119 384.085   2
  -8   4   4 296.980 233.015   1
  -7  -4   4 132315. 3268.59   2
   7   4  -4 138442. 3438.37   2
   6   4  -4 1330.55 311.969   2
  -6  -4   4 1129.98 304.343   2
  -6   4   4 325.922 165.662   1
  -5  -4   4 8108.61 685.857   2
   5   4  -4 8152.69 730.926   2
  -5   4   4 7268.62 701.353   1
  -4  -4   4 2221.76 340.957   2
   4   4  -4 1843.43 326.633   2
  -4   4   4 2154.59 362.778   1
   3   4  -4 171.552 118.218   2
  -3  -4   4-38.2440 110.521   2
  -3   4   4 136.074 130.086   1
   2   4  -4 11728.2 651.971   2
  -2   4   4 11190.0 781.214   1
  -2  -4   4 11297.9 584.709   2
   1   4  -4 1647.95 213.477   2
  -1   4   4 2027.21 349.037   1
  -1  -4   4 1567.39 182.132   2
   0   4   4 6938.37 593.062   1
   0   4  -4 5271.77 313.676   2
   1   4   4 19246.8 1026.46   1
   1  -4   4 17541.5 578.685   1
   2   4   4 2080.32 378.122   1
   3   4   4 5834.65 588.770   1
  -4   4  -4 2265.75 254.726   2
   4   4   4 2157.16 390.743   1
  -4  -4  -4 2423.71 423.799   2
  -5   4  -4 77362.0 1694.03   2
  -5  -4  -4 76766.6 2310.47   2
   5   4   4 77198.4 2303.89   1
  -6  -4  -4 37248.9 1644.05   2
  -6   4  -4 36292.1 1297.66   2
   6   4   4 36263.1 1637.36   1
  -7  -4  -4 36984.7 1713.63   2
  -7   4  -4 36535.6 1442.81   2
   7   4   4 34451.2 1681.29   1
  -8   4  -4 7973.70 731.270   2
  -8  -4  -4 7301.09 782.406   2
  -9  -4  -4 990.498 255.814   2
  -9   4  -4 996.751 251.127   2
 -10   4  -4 47946.6 2050.08   2
  10   4   4 48167.7 2317.07   2
 -10  -4  -4 46416.0 2193.90   2
  11   4   4 198.764 193.744   2
 -11  -4  -4 232.651 169.473   2
 -11   4  -4-25.9410 155.695   2
  12   4   4 23337.3 1752.72   2
 -12   4  -4 22850.7 1555.52   2
 -12  -4  -4 22681.0 1638.67   2
 -13  -4  -4 334.963 330.703   2
 -13   4  -4 130.938 217.304   2
  13   4   4 633.765 411.829   2
 -14   4  -4 3167.48 609.100   2
 -14  -4  -4 4058.23 794.462   2
  14   4   4 3796.59 774.713   2
 -15  -4  -4 10466.3 1235.42   2
 -15   4  -4 8789.13 1091.69   2
 -16   4  -4 993.528 447.882   2
 -16  -4  -4 1019.67 481.114   2
 -17   4  -4 1557.66 519.051   2
 -17  -4  -4 1519.19 490.884   2
 -18   4  -4 1846.63 501.109   2
 -18  -4  -4 2136.07 650.402   2
 -19   4  -4 2309.23 673.586   2
 -19  -4  -4 2181.77 541.255   2
 -20   4  -4 3000.08 778.977   2
 -20  -4  -4 2926.68 713.411   2
 -21   4  -4 4817.54 984.673   2
 -21  -4  -4 4305.69 949.207   2
 -22   4  -4 1187.65 660.042   2
 -22  -4  -4 1580.50 595.728   2
 -23  -4  -4 874.495 429.487   2
 -23   4  -4 461.926 506.937   2
 -24   4  -4 3199.68 894.663   2
 -24  -4  -4 3597.81 972.315   2
 -25  -4  -4 318.981 453.308   2
 -25   4  -4-152.430 376.663   2
 -26   4  -4 575.001 342.771   2
 -26  -4  -4-26.9207 454.783   2
 -27   4  -4 105.888 363.322   2
 -27  -4  -4 4.92064 387.491   2
 -28   4  -4 402.110 525.073   2
 -29   4  -4-389.437 472.512   2
 -27   5   4 266.149 589.308   2
 -27  -5   4-290.831 445.910   2
 -26   5   4-850.873 595.454   2
 -26  -5   4-353.547 329.453   2
 -25  -5   4 381.167 431.236   2
 -25   5   4 667.389 573.708   2
 -24   5   4 140.986 319.888   2
 -24  -5   4 942.493 552.713   2
 -23  -5   4 263.268 403.562   2
 -23   5   4 597.755 478.901   2
 -22  -5   4 540.366 495.057   2
 -22   5   4 322.419 634.782   2
 -21  -5   4-41.8195 404.315   2
 -21   5   4-53.7523 341.419   2
 -20  -5   4 1354.46 543.430   2
 -20   5   4 1912.84 831.948   2
 -19   5   4 1252.22 611.755   2
 -19  -5   4 257.189 312.671   2
 -18   5   4 543.391 271.326   2
 -18  -5   4 210.985 378.875   2
 -17  -5   4 18406.4 1824.19   2
 -17   5   4 19913.4 2076.18   2
 -16  -5   4 298.343 295.978   2
 -16   5   4 334.808 542.008   2
 -15  -5   4 60778.4 3178.11   2
 -15   5   4 67793.8 3547.60   2
 -14   5   4 11940.5 1578.94   2
  14   5  -4 12437.0 1449.66   2
 -14  -5   4 11378.3 1360.79   2
  13   5  -4 25967.5 2044.88   2
 -13  -5   4 35162.9 2228.23   2
  12   5  -4 1301.63 443.286   2
 -12  -5   4 1507.40 466.941   2
 -11  -5   4 35170.3 2061.51   2
 -11   5   4 37874.2 2056.08   1
 -10   5   4 57616.2 2459.68   1
 -10  -5   4 53916.8 2432.59   2
  -9  -5   4 11553.3 1066.68   2
   9   5  -4 8117.58 945.709   2
  -8  -5   4-354.298 324.611   2
  -8   5   4-48.5381 272.519   1
   8   5  -4-95.8667 328.057   2
   7   5  -4-417.891 301.230   2
  -7  -5   4-374.761 360.370   2
  -7   5   4 289.296 222.268   1
   6   5  -4 854.039 283.622   2
  -6  -5   4 408.513 164.493   2
   5   5  -4 20224.3 1187.20   2
  -5   5   4 18463.4 1160.56   1
  -5  -5   4 19563.7 1081.91   2
  -4   5   4 14891.4 1018.21   1
   4   5  -4 14595.7 493.857   1
   4   5  -4 16754.4 1004.42   2
  -4  -5   4 16003.6 914.483   2
   3   5  -4 39053.1 1402.35   2
  -3  -5   4 37715.1 1257.92   2
  -3   5   4 37623.3 1576.68   1
   2   5  -4 14584.5 775.469   2
  -2  -5   4 13565.8 681.456   2
  -2   5   4 13392.1 908.747   1
   1   5  -4 52652.8 1288.83   2
  -1  -5   4 53068.0 1207.34   2
  -1   5   4 53867.6 1805.64   1
   0   5  -4 99.1972 72.7119   2
   0  -5   4 111.750 48.9530   1
   0   5   4 28.2684 189.353   1
  -1   5  -4 107.655 65.1126   2
   1   5   4 180.982 116.849   1
   1  -5   4 319.009 79.0614   1
  -2   5  -4 127014. 1533.33   2
   2  -5   4 129475. 1949.85   1
   2   5   4 131032. 2862.25   1
   3  -5   4 22458.0 912.550   1
   3   5   4 23638.1 1244.59   1
   4  -5   4 107689. 2217.61   1
   4   5   4 119584. 2851.92   1
   5   5   4 3306.06 500.646   1
   5  -5   4 4796.27 473.139   1
  -5  -5  -4 3221.50 552.365   2
  -6   5  -4 29012.1 1203.25   2
  -6  -5  -4 29143.4 1556.32   2
   6   5   4 29694.7 1524.18   1
  -7   5  -4 6596.83 627.454   2
  -7  -5  -4 7106.02 784.823   2
   7   5   4 5724.49 681.214   1
  -8   5  -4 8478.35 757.024   2
  -8  -5  -4 9552.54 927.903   2
   8   5   4 8637.91 851.604   1
  -9  -5  -4 871.716 294.440   2
  -9   5  -4 1061.79 233.335   2
   9   5   4 456.600 318.670   1
 -10   5  -4 1574.30 411.003   2
 -10  -5  -4 1093.26 175.184   2
  11   5   4 49417.7 2557.47   2
 -11  -5  -4 42847.4 2253.77   2
 -11   5  -4 48931.5 2209.42   2
 -12   5  -4 33048.5 1910.20   2
  12   5   4 33799.7 2158.07   2
 -12  -5  -4 30051.8 1929.52   2
  13   5   4 31069.7 2166.27   2
 -13  -5  -4 27102.3 1947.12   2
 -13   5  -4 28076.5 1859.50   2
 -14  -5  -4 2018.59 659.125   2
 -14   5  -4 1241.14 438.152   2
 -15  -5  -4 9759.17 1283.51   2
 -15   5  -4 10921.9 1260.15   2
 -16  -5  -4 592.892 465.708   2
 -16   5  -4 652.033 356.433   2
 -17   5  -4 5645.53 1027.37   2
 -17  -5  -4 5418.41 959.984   2
 -18   5  -4 129.319 269.171   2
 -18  -5  -4 34.9590 334.405   2
 -19   5  -4 126.945 279.490   2
 -19  -5  -4-250.883 376.392   2
 -20   5  -4 153.803 430.634   2
 -20  -5  -4 267.080 237.761   2
 -21   5  -4 309.461 302.386   2
 -21  -5  -4 276.016 292.450   2
 -22   5  -4-352.374 441.099   2
 -22  -5  -4-639.090 591.040   2
 -23   5  -4 1807.55 689.792   2
 -23  -5  -4 466.294 325.009   2
 -24   5  -4-425.123 443.408   2
 -24  -5  -4 1084.51 564.313   2
 -25   5  -4 311.118 410.047   2
 -25  -5  -4 998.245 453.581   2
 -26  -5  -4 470.402 377.931   2
 -26   5  -4 675.930 483.063   2
 -27   5  -4-219.794 286.399   2
 -27  -5  -4-116.281 285.939   2
 -28   5  -4 313.771 557.296   2
 -29   5  -4-28.9140 437.982   2
 -27   6   4 702.462 522.720   2
 -26   6   4-1429.27 854.447   2
 -26  -6   4 50.1523 339.447   2
 -25   6   4 5827.60 1426.64   2
 -25  -6   4 7211.01 1428.08   2
 -24   6   4 175.157 333.127   2
 -24  -6   4-71.2420 445.647   2
 -23  -6   4 6066.72 1275.04   2
 -23   6   4 7024.71 1490.81   2
 -22   6   4 270.405 555.322   2
 -22  -6   4 657.388 517.081   2
 -21   6   4 6779.41 1354.18   2
 -21  -6   4 9143.18 1495.97   2
 -20   6   4 2377.93 788.854   2
 -20  -6   4 3563.35 974.915   2
 -19   6   4 8363.86 1409.20   2
 -19  -6   4 8867.51 1332.59   2
 -18  -6   4 1087.57 585.102   2
 -18   6   4 602.391 468.918   2
 -17   6   4 14716.7 1856.37   2
 -17  -6   4 15626.9 1680.24   2
 -16   6   4 1952.42 615.206   2
 -16  -6   4 2831.84 751.605   2
 -15  -6   4 670.119 323.261   2
 -15   6   4 1836.70 685.194   2
 -14  -6   4 3104.17 660.407   2
  14   6  -4 4247.52 865.867   2
  13   6  -4 3433.73 735.123   2
 -13  -6   4 3433.63 624.993   2
  13  -6  -4 4001.47 717.158   1
  12   6  -4 682.372 227.209   2
 -12  -6   4 1477.11 465.734   2
 -11  -6   4 23407.1 1688.52   2
 -11   6   4 25058.6 1719.25   1
 -10   6   4 2524.46 553.481   1
 -10  -6   4 1821.80 471.354   2
  -9  -6   4 59492.8 2462.90   2
  -9   6   4 66625.6 2639.95   1
  -8  -6   4 9279.36 923.778   2
  -8   6   4 8551.14 946.779   1
   8   6  -4 9198.90 1039.07   2
  -7  -6   4 127882. 3228.62   2
   7   6  -4 131651. 3505.09   2
  -6  -6   4 26102.1 1378.92   2
  -6   6   4 23511.1 1424.16   1
   6   6  -4 24692.3 907.896   1
   5   6  -4 168676. 3526.41   2
  -5  -6   4 164161. 3221.56   2
   5   6  -4 165937. 2052.32   1
   4   6  -4 10610.7 829.848   2
  -4   6   4 10177.2 893.357   1
   4   6  -4 9582.38 431.069   1
  -4  -6   4 10323.0 766.148   2
  -3   6   4 54367.5 2005.50   1
   3   6  -4 57264.3 1757.65   2
  -3  -6   4 56895.7 1643.69   2
   3   6  -4 53818.3 920.909   1
   2   6  -4 16531.1 873.368   2
  -2  -6   4 15376.2 792.220   2
   2   6  -4 13172.0 442.654   1
  -2   6   4 14169.9 998.173   1
  -1  -6   4 17782.9 539.270   1
   1   6  -4 19366.9 579.399   1
  -1   6   4 18509.5 1125.09   1
   1   6  -4 17841.4 825.522   2
   0  -6   4 14599.4 541.516   1
   0   6  -4 16001.2 726.993   2
   0   6   4 13593.5 956.059   1
   1   6   4 203753. 3745.09   1
  -1   6  -4 196977. 2392.87   2
   1  -6   4 200082. 2253.91   1
   2  -6   4 24682.6 899.027   1
   2   6   4 24171.3 1308.69   1
  -2   6  -4 21202.1 750.513   2
   3   6   4 120471. 2941.02   1
   3  -6   4 117744. 2180.77   1
   4  -6   4 8217.02 640.939   1
   4   6   4 9717.66 886.227   1
   5   6   4 161630. 3555.91   1
   5  -6   4 151971. 2904.95   1
  -5  -6  -4 160413. 3683.19   2
   6   6   4 15970.8 1170.29   1
  -6  -6  -4 17986.4 1291.31   2
   7   6   4 43224.9 1950.84   1
  -7  -6  -4 41350.2 1976.78   2
  -7   6  -4 41104.9 1617.49   2
   7  -6   4 45889.2 1817.66   1
   8  -6   4 29761.2 1561.35   1
   8   6   4 30499.2 1698.32   1
  -8  -6  -4 32200.1 1791.51   2
  -8   6  -4 32966.3 1568.63   2
  -9   6  -4 3787.20 586.050   2
   9  -6   4 5422.85 673.568   1
   9   6   4 3979.86 564.192   1
  -9  -6  -4 4302.03 638.075   2
 -10   6  -4 13187.8 1102.88   2
  10  -6   4 12751.7 1127.30   1
 -10  -6  -4 13039.6 1197.24   2
  10   6   4 13130.9 1166.56   1
  11   6   4 25213.8 1821.83   2
 -11   6  -4 22496.4 1528.58   2
  11  -6   4 23622.0 1577.35   1
 -11  -6  -4 22098.5 1634.18   2
  11   6   4 22101.3 1594.85   1
 -12  -6  -4 6232.83 956.563   2
  12   6   4 6892.91 946.401   1
  12   6   4 8275.04 1101.74   2
 -12   6  -4 6645.31 894.241   2
  12  -6   4 5988.61 846.562   1
 -13  -6  -4 12633.7 1323.51   2
  13  -6   4 9395.61 1097.80   1
 -13   6  -4 12031.4 1230.05   2
 -14   6  -4 2588.70 553.239   2
 -14  -6  -4 2865.38 611.585   2
  14  -6   4 3550.34 688.257   1
 -15   6  -4 4461.19 814.000   2
 -15  -6  -4 3229.02 722.406   2
 -16  -6  -4 5561.11 955.658   2
 -16   6  -4 5021.14 870.825   2
 -17  -6  -4-85.6789 284.499   2
 -17   6  -4-53.1598 263.638   2
 -18   6  -4 2403.79 641.097   2
 -18  -6  -4 1962.12 591.312   2
 -19  -6  -4 4298.31 916.045   2
 -19   6  -4 5375.38 1042.34   2
 -20   6  -4 6186.80 1136.98   2
 -20  -6  -4 4054.33 998.231   2
 -21   6  -4 10859.9 1530.69   2
 -21  -6  -4 11994.7 1630.93   2
 -22   6  -4 5498.26 1187.29   2
 -22  -6  -4 5330.04 1170.78   2
 -23   6  -4 638.466 389.421   2
 -23  -6  -4 1549.94 612.268   2
 -24   6  -4 4986.86 1115.70   2
 -24  -6  -4 3404.06 962.291   2
 -25  -6  -4-847.170 624.297   2
 -25   6  -4 367.806 416.696   2
 -26   6  -4 1014.11 617.292   2
 -26  -6  -4 1266.15 583.717   2
 -27   6  -4-1296.42 671.128   2
 -28   6  -4 325.844 529.319   2
 -29   6  -4 493.332 516.421   2
 -26   7   4-518.292 362.801   2
 -26  -7   4-676.217 569.547   2
 -25  -7   4 780.079 524.763   2
 -25   7   4 1205.28 782.923   2
 -24   7   4 22.9227 353.229   2
 -24  -7   4 264.384 405.808   2
 -23   7   4 179.146 419.264   2
 -23  -7   4 124.269 295.147   2
 -22   7   4 193.016 441.545   2
 -22  -7   4 255.840 298.413   2
 -21  -7   4 144.774 300.550   2
 -21   7   4 268.026 308.143   2
 -20  -7   4 195.882 374.916   2
 -20   7   4 391.624 377.790   2
 -19  -7   4 4840.88 1024.82   2
 -19   7   4 5691.13 1187.17   2
 -18   7   4-113.650 484.978   2
 -18  -7   4 444.338 439.317   2
 -17   7   4 35663.0 2789.14   2
 -17  -7   4 32387.0 2449.53   2
 -16  -7   4 2151.76 683.759   2
 -16   7   4 1462.34 628.073   2
 -15  -7   4 27650.0 2146.17   2
 -14  -7   4 646.726 468.044   2
  13   7  -4 78882.7 3687.06   2
 -13  -7   4 83612.5 3459.83   2
 -12   7   4-166.182 257.044   1
 -12  -7   4 185.954 353.524   2
  12   7  -4-49.0400 300.535   2
 -11   7   4 12959.9 1266.51   1
 -11  -7   4 12820.2 1240.92   2
  11   7  -4 12527.4 1328.88   2
 -10  -7   4 11296.9 1129.94   2
 -10   7   4 12015.1 1190.54   1
  -9  -7   4 27529.8 1685.13   2
  -9   7   4 31806.1 1890.37   1
   8   7  -4 260.061 154.144   1
  -8  -7   4 448.200 238.177   2
  -8   7   4-163.156 265.695   1
   7   7  -4 8499.53 929.655   2
  -7  -7   4 7577.66 793.695   2
  -7   7   4 8195.62 867.237   1
   7   7  -4 8550.11 594.046   1
   6   7  -4 7022.94 494.981   1
  -6   7   4 6331.27 734.115   1
  -6  -7   4 5951.91 691.201   2
   6   7  -4 7077.76 792.746   2
   5   7  -4 621.300 137.646   1
  -5  -7   4 349.343 130.271   2
   5   7  -4 321.374 120.413   2
  -5   7   4 524.863 255.037   1
  -4   7   4 16562.3 1163.31   1
  -4  -7   4 15577.7 976.855   2
   4   7  -4 16199.3 631.362   1
   4   7  -4 15831.9 1050.03   2
  -3   7   4 120112. 3108.61   1
  -3  -7   4 112353. 2463.15   2
   3   7  -4 116250. 2645.83   2
   3   7  -4 112402. 1578.74   1
   2   7  -4 20621.5 675.880   1
  -2  -7   4 23264.1 1051.43   2
  -2  -7   4 22122.7 716.717   1
  -2   7   4 22028.4 1309.66   1
  -1  -7   4 45572.9 1030.58   1
   1   7  -4 45051.2 1448.59   2
  -1   7   4 49481.7 1946.72   1
   1   7  -4 48173.5 1100.66   1
   0  -7   4 23294.9 776.746   1
   0   7  -4 22694.0 971.044   2
   0   7   4 22001.1 1281.06   1
  -1   7  -4 113435. 2072.39   2
   1   7   4 116723. 2992.24   1
   1  -7   4 117448. 1937.10   1
   2  -7   4 56400.6 1440.15   1
   2   7   4 56392.9 2105.18   1
  -2   7  -4 58182.7 1447.39   2
   3  -7   4 12112.6 735.100   1
   3   7   4 10071.0 903.648   1
   4  -7   4 207927. 3254.50   1
   4   7   4 210477. 4136.78   1
   5   7   4 2040.91 534.844   1
   5  -7   4 1365.97 335.209   1
   6   7   4 145377. 3575.17   1
   6  -7   4 141535. 3124.61   1
  -6  -7  -4 145399. 3746.66   2
   7  -7   4 4346.17 567.371   1
   7   7   4 3450.19 609.758   1
  -7  -7  -4 3405.28 662.777   2
   8  -7   4-264.949 266.019   1
  -8  -7  -4 62.8413 197.668   2
   8   7   4-116.363 240.648   1
  -9  -7  -4 65222.6 2735.62   2
   9  -7   4 61479.3 2410.90   1
   9   7   4 63944.8 2619.40   1
  -9   7  -4 67073.1 2411.97   2
 -10   7  -4 1402.43 359.944   2
  10   7   4 413.344 213.172   1
 -10  -7  -4 1528.73 467.578   2
  10  -7   4 598.206 284.272   1
  11  -7   4 2204.02 482.744   1
  11   7   4 2651.99 635.792   2
  11   7   4 1712.53 477.712   1
 -11  -7  -4 1894.86 473.218   2
 -11   7  -4 1565.26 422.284   2
 -12  -7  -4 27149.5 1927.47   2
 -12   7  -4 28249.8 1821.15   2
  12   7   4 27113.3 1878.99   1
 -13   7  -4 45205.0 2404.33   2
  13   7   4 42931.3 2424.42   1
 -13  -7  -4 42586.0 2525.17   2
 -14   7  -4 625.523 425.719   2
 -14  -7  -4 386.007 275.287   2
  14   7   4-90.7414 245.471   1
 -15  -7  -4 13683.6 1483.85   2
  15   7   4 12436.3 1358.36   1
 -15   7  -4 14422.1 1446.54   2
 -16  -7  -4 2285.55 603.882   2
 -16   7  -4 2585.40 699.220   2
 -17  -7  -4 15764.2 1661.15   2
 -17   7  -4 16997.6 1728.29   2
 -18  -7  -4 1864.59 707.119   2
 -18   7  -4 2205.75 696.699   2
 -19  -7  -4 2750.11 800.931   2
 -19   7  -4 2711.20 741.412   2
 -20   7  -4 277.424 279.114   2
 -20  -7  -4 752.369 514.990   2
 -21   7  -4 92.0981 254.203   2
 -21  -7  -4 866.191 423.090   2
 -22   7  -4-373.572 401.629   2
 -22  -7  -4-42.6107 290.299   2
 -23   7  -4 212.080 295.308   2
 -23  -7  -4 607.782 489.197   2
 -24  -7  -4 814.090 434.924   2
 -24   7  -4 477.055 293.221   2
 -25  -7  -4 493.514 539.725   2
 -25   7  -4 812.894 485.972   2
 -26  -7  -4 3992.72 1119.55   2
 -26   7  -4 2464.79 875.411   2
 -27   7  -4 689.486 548.115   2
 -28   7  -4 3278.77 1061.07   2
 -26   8   4 133.542 436.718   2
 -26  -8   4-1082.22 728.204   2
 -25   8   4 1963.46 901.493   2
 -25  -8   4 2421.03 859.121   2
 -24   8   4 305.159 351.655   2
 -24  -8   4-88.9498 319.754   2
 -23   8   4 8705.44 1642.31   2
 -23  -8   4 9249.49 1575.93   2
 -22   8   4 1268.57 728.037   2
 -22  -8   4 524.258 457.968   2
 -21  -8   4 13773.2 1934.12   2
 -21   8   4 16573.9 2235.63   2
 -20   8   4 1499.30 620.674   2
 -20  -8   4 1990.87 645.298   2
 -19   8   4 7891.89 1410.75   2
 -19  -8   4 7335.32 1230.53   2
 -18   8   4-233.396 390.185   2
 -18  -8   4-337.468 429.775   2
 -17  -8   4 2775.96 740.329   2
 -17   8   4 2058.86 688.225   2
 -16  -8   4 3051.36 776.686   2
 -15  -8   4 1122.43 463.145   2
 -14  -8   4-106.666 255.383   2
 -13   8   4 6597.76 987.779   1
  13   8  -4 5703.75 1014.35   2
 -13  -8   4 6388.80 952.677   2
  12   8  -4-449.717 420.654   2
 -12  -8   4 202.566 253.749   2
 -12   8   4 111.654 169.504   1
 -11  -8   4 21073.6 1617.72   2
 -11   8   4 22831.4 1765.09   1
  11   8  -4 21773.7 1794.65   2
  10   8  -4 8903.33 1118.33   2
 -10  -8   4 7939.22 1011.33   2
 -10   8   4 9549.07 1112.50   1
  10  -8  -4 9140.98 1064.95   1
  10   8  -4 7854.32 715.599   1
  -9   8   4 47479.1 2394.37   1
  -9  -8   4 43223.1 2152.02   2
   9   8  -4 42650.5 1578.54   1
  -8  -8   4 17912.6 1368.03   2
   8   8  -4 17499.0 947.370   1
  -8   8   4 17751.5 1416.64   1
   7   8  -4 985.081 225.174   1
   7   8  -4 155.529 244.736   2
  -7   8   4 860.857 248.170   1
  -7  -8   4 1083.03 304.780   2
   6   8  -4 42709.3 2009.38   2
   6   8  -4 38990.4 1231.27   1
  -6  -8   4 40182.8 1817.68   2
  -6   8   4 38365.3 1974.13   1
   5   8  -4 12030.1 633.764   1
  -5   8   4 11920.7 1078.89   1
  -5  -8   4 11297.3 920.398   2
   5   8  -4 11127.1 968.902   2
   4   8  -4 2130.00 384.019   2
  -4   8   4 1730.00 401.554   1
   4   8  -4 1882.13 235.864   1
  -4  -8   4 1834.82 364.915   2
   3   8  -4 407.572 185.535   2
  -3   8   4 233.225 163.729   1
   3   8  -4 180.405 64.1029   1
  -3  -8   4 532.791 186.813   2
   2   8  -4 27243.8 897.985   1
   2   8  -4 28341.6 1321.11   2
  -2   8   4 27477.0 1546.19   1
  -2  -8   4 27321.1 902.195   1
  -1  -8   4 35713.6 1040.15   1
  -1   8   4 37127.2 1771.01   1
   1   8  -4 36415.1 1430.47   2
   1   8  -4 38573.0 1114.19   1
   0   8  -4 6617.41 492.102   1
   0   8  -4 6644.60 575.106   2
   0  -8   4 7024.21 477.932   1
   0   8   4 6018.77 696.309   1
  -1   8  -4 39917.2 1286.63   1
   1  -8   4 37423.8 1173.76   1
  -1   8  -4 38016.4 1343.85   2
   1   8   4 38550.9 1796.45   1
  -2  -8  -4 7341.93 774.293   1
   2   8   4 8439.03 834.833   1
  -2   8  -4 7467.51 575.248   2
   2  -8   4 8740.69 615.943   1
  -3  -8  -4 2453.10 463.825   1
   3   8   4 2745.18 466.340   1
   3  -8   4 3208.01 398.148   1
  -4  -8  -4 1618.67 477.422   1
   4  -8   4 1725.10 308.459   1
   4   8   4 1466.33 405.812   1
   5  -8   4 109410. 2614.83   1
   5   8   4 108608. 3202.49   1
  -5  -8  -4 112551. 3288.49   1
   6   8   4 9976.48 1021.59   1
   6  -8   4 8994.33 827.923   1
   7   8   4 119912. 3466.40   1
  -7  -8  -4 119674. 3677.94   2
   7  -8   4 117841. 3074.14   1
   8   8   4 20083.0 1474.86   1
   8  -8   4 19543.5 1309.27   1
  -8  -8  -4 21342.1 1651.55   2
   9   8   4 31968.5 1874.04   1
   9  -8   4 33529.5 1800.59   1
  -9  -8  -4 31503.2 1970.01   2
 -10   8  -4 1826.50 447.441   2
  10  -8   4 1934.05 450.088   1
  10   8   4 2397.14 581.250   2
  10   8   4 1617.66 461.244   1
 -10  -8  -4 2247.12 577.142   2
 -11   8  -4 20361.8 1527.65   2
  11  -8   4 20638.4 1523.71   1
 -11  -8  -4 21332.1 1695.13   2
  11   8   4 21298.4 1626.84   1
 -12   8  -4-186.835 333.007   2
 -12  -8  -4-113.571 328.950   2
  12   8   4-156.111 348.077   1
  12  -8   4 84.9734 177.429   1
 -13  -8  -4 14394.2 1515.12   2
 -13   8  -4 14792.5 1390.75   2
  13  -8   4 16290.5 1428.25   1
  13   8   4 14165.3 1437.79   1
 -14  -8  -4-332.552 446.672   2
 -14   8  -4 156.861 261.372   2
  14   8   4 13.9547 315.370   1
  15   8   4 6516.00 952.388   1
 -15  -8  -4 6284.52 1014.34   2
 -15   8  -4 8608.10 1180.45   2
 -16   8  -4 4151.21 814.965   2
  16   8   4 3466.69 716.166   1
 -16  -8  -4 3542.80 787.205   2
 -17  -8  -4-209.179 382.685   2
 -17   8  -4-264.964 485.140   2
  17   8   4-634.677 452.746   1
 -18   8  -4 9854.92 1342.46   2
 -18  -8  -4 8610.44 1323.73   2
  18   8   4 9136.01 1259.35   1
 -19   8  -4 469.119 468.677   2
  19   8   4 723.215 385.731   1
 -19  -8  -4 313.244 357.359   2
 -20   8  -4 13949.5 1706.27   2
 -20  -8  -4 11796.7 1649.24   2
  20   8   4 13446.3 1657.24   1
 -21   8  -4 4711.16 1063.18   2
 -21  -8  -4 5352.97 1146.23   2
 -22  -8  -4 3087.52 875.327   2
 -22   8  -4 3529.20 907.877   2
 -23   8  -4 1030.01 542.532   2
 -23  -8  -4 358.262 390.571   2
 -24   8  -4 2378.02 707.420   2
 -24  -8  -4 2449.42 913.123   2
 -25   8  -4 1.15095 374.527   2
 -25  -8  -4 1503.16 772.154   2
 -26   8  -4 26.4409 302.585   2
 -27   8  -4 127.031 350.995   2
 -28   8  -4-388.751 404.777   2
 -25  -9   4-13.8327 349.384   2
 -25   9   4 264.474 347.447   2
 -24   9   4 93.3026 402.753   2
 -24  -9   4 286.208 300.818   2
 -23   9   4 2129.91 867.227   2
 -23  -9   4 1043.49 502.395   2
 -22  -9   4 77.9413 279.638   2
 -22   9   4 62.7848 365.981   2
 -21  -9   4-110.338 387.196   2
 -21   9   4 1128.79 822.576   2
 -20   9   4 429.209 514.066   2
 -20  -9   4-824.235 595.064   2
 -19   9   4 3656.87 1088.35   2
 -19  -9   4 3174.87 769.875   2
 -18  -9   4-241.734 461.041   2
 -18   9   4 899.818 542.431   2
 -17  -9   4 5068.68 963.948   2
 -16  -9   4 779.340 465.616   2
 -15  -9   4 17675.9 1737.42   2
 -14  -9   4 3593.29 792.146   2
 -13  -9   4 18411.0 1698.42   2
 -13   9   4 22170.6 1849.06   1
  13   9  -4 19226.2 1328.40   1
  12   9  -4 1040.56 248.938   1
  12   9  -4 1766.88 550.526   2
 -12   9   4 1304.56 441.330   1
 -12  -9   4 2090.31 536.057   2
 -11  -9   4 3235.65 656.695   2
  11   9  -4 3645.35 523.213   1
  11   9  -4 2819.77 614.293   2
 -11   9   4 3519.08 722.112   1
 -10  -9   4 1439.02 416.533   2
 -10   9   4 1801.60 504.745   1
  10   9  -4 1292.91 280.052   1
  10   9  -4 1260.82 470.195   2
   9  -9  -4 500.352 312.515   1
   9   9  -4 438.806 334.405   2
   9   9  -4 592.169 223.501   1
  -9  -9   4 235.573 218.247   2
  -9   9   4 253.347 263.126   1
  -8   9   4 7198.00 949.794   1
   8   9  -4 6930.56 602.361   1
  -8  -9   4 6883.09 848.700   2
   8  -9  -4 8210.11 944.913   1
   7   9  -4 11908.9 753.559   1
   7  -9  -4 11312.7 1115.04   1
  -7  -9   4 11645.5 1046.16   2
  -7   9   4 11990.6 1129.81   1
  -6   9   4-382.075 348.102   1
   6   9  -4-30.0937 124.210   2
   6   9  -4-5.77721 91.3059   1
  -6  -9   4 105.864 191.509   2
   6  -9  -4 397.701 221.629   1
  -5  -9   4 13048.6 1033.00   2
   5  -9  -4 12842.1 1148.28   1
   5   9  -4 13193.2 714.820   1
  -5   9   4 12770.3 1173.71   1
   5   9  -4 12089.7 1053.58   2
   4  -9  -4 172.235 173.125   1
   4   9  -4 277.851 144.001   2
   4   9  -4 515.426 114.857   1
  -4   9   4 275.795 145.416   1
  -4  -9   4 591.617 226.554   2
   3   9  -4 5101.26 610.664   2
   3   9  -4 4652.06 406.569   1
  -3   9   4 4387.85 648.687   1
   3  -9  -4 4477.45 674.504   1
  -2   9   4 40.9934 208.555   1
   2   9  -4 443.835 222.511   2
  -2  -9   4-88.8771 97.4915   1
   2  -9  -4 335.938 232.855   1
   2   9  -4 232.884 148.440   1
   1  -9  -4 73955.9 2641.58   1
   1   9  -4 72382.0 2154.48   2
   1   9  -4 74319.4 1717.51   1
  -1  -9   4 73077.2 1654.52   1
  -1   9   4 74689.8 2647.55   1
   0  -9   4 196.653 83.6125   1
   0   9   4 261.818 128.625   1
   0   9  -4 446.756 211.351   2
   0  -9  -4 653.278 245.012   1
   0   9  -4 175.268 91.8143   1
   1  -9   4 19281.6 918.207   1
  -1   9  -4 19348.8 1052.95   2
   1   9   4 19791.5 1333.78   1
  -1   9  -4 18683.6 953.686   1
  -1  -9  -4 19404.3 1346.81   1
  -2  -9  -4 9815.82 941.110   1
  -2   9  -4 10237.2 746.427   1
   2   9   4 9142.71 918.997   1
  -2   9  -4 9276.17 710.753   2
   2  -9   4 8630.56 652.190   1
   3   9   4 23985.4 1514.69   1
  -3  -9  -4 25744.4 1583.07   1
  -3   9  -4 24626.9 1158.04   2
   4   9   4-446.252 317.163   1
   4  -9   4-25.3097 99.2372   1
  -4  -9  -4-193.333 226.814   1
   5   9   4 21467.4 1460.99   1
  -5  -9  -4 21826.0 1512.33   1
   6  -9   4 21363.8 1257.59   1
   6   9   4 22255.1 1527.02   1
   7  -9   4 888.077 277.170   1
   7   9   4 749.189 377.013   1
   8   9   4 4303.25 764.745   1
   8  -9   4 5541.85 738.738   1
  -8  -9  -4 4688.48 832.138   2
   9   9   4 17997.0 1454.46   1
   9   9   4 19021.7 1658.86   2
  -9  -9  -4 19195.1 1606.42   2
   9  -9   4 18090.2 1332.74   1
  10   9   4 3461.84 670.174   1
  10  -9   4 2629.32 578.746   1
 -10  -9  -4 4129.55 812.264   2
 -11   9  -4-204.586 213.046   2
  11   9   4-250.466 315.343   1
  11  -9   4 93.7955 171.867   1
 -11  -9  -4-47.2188 296.830   2
 -12   9  -4 16241.9 1449.78   2
  12   9   4 15559.6 1456.01   1
 -12  -9  -4 16773.8 1597.19   2
  13   9   4 2201.81 607.138   1
 -13   9  -4 1725.40 556.377   2
 -13  -9  -4 1834.42 531.029   2
 -14   9  -4 5712.22 944.316   2
  14   9   4 5127.76 863.311   1
 -14  -9  -4 5645.20 966.767   2
  15   9   4 4565.52 823.207   1
 -15   9  -4 4850.18 881.535   2
 -15  -9  -4 4817.85 914.210   2
 -16   9  -4 11503.8 1398.57   2
  16   9   4 9586.47 1276.27   1
 -16  -9  -4 12058.0 1472.78   2
 -17   9  -4 658.240 228.427   2
 -17  -9  -4 1623.26 583.352   2
  17   9   4 1225.69 444.162   1
  18   9   4 3611.76 767.977   1
 -18  -9  -4 4188.61 988.281   2
 -18   9  -4 4942.98 998.435   2
 -19   9  -4 2552.53 726.660   2
 -19  -9  -4 1541.59 617.264   2
  19   9   4 2147.19 695.801   1
 -20   9  -4-716.948 439.590   2
  20   9   4-427.819 341.595   1
 -20  -9  -4-671.524 580.518   2
  21   9   4 405.130 238.833   1
 -21  -9  -4 162.396 356.920   2
 -21   9  -4 1072.79 606.838   2
  22   9   4-110.702 269.465   1
 -22  -9  -4-33.8251 278.513   2
 -22   9  -4-415.859 522.796   2
 -23   9  -4 676.134 523.733   2
 -23  -9  -4 616.122 420.805   2
  23   9   4-60.6543 474.385   1
 -24   9  -4 1002.66 533.423   2
 -24  -9  -4 102.926 396.925   2
  24   9   4 983.826 655.580   1
 -25  -9  -4 1481.21 779.537   2
 -25   9  -4 984.684 468.928   2
  25   9   4 884.894 673.227   1
 -26   9  -4 4334.31 1153.07   2
  26   9   4 4814.98 1270.76   1
 -27   9  -4 2410.43 1027.83   2
 -28   9  -4 894.862 683.224   2
 -25  10   4 830.918 740.558   2
 -25 -10   4 1919.80 816.126   2
 -24  10   4 135.959 390.634   2
 -24 -10   4-121.692 323.646   2
 -23  10   4 2406.95 881.427   2
 -23 -10   4 2533.52 861.952   2
 -22  10   4 654.104 575.382   2
 -22 -10   4 822.598 610.653   2
 -21 -10   4 5578.78 1186.30   2
 -21  10   4 4786.97 1178.87   2
 -20 -10   4-226.884 424.664   2
 -20  10   4-144.395 328.242   2
 -19  10   4 1063.59 610.312   2
 -19 -10   4 292.585 296.835   2
 -18 -10   4-313.858 516.707   2
  18  10  -4-23.5843 193.214   1
 -17 -10   4-278.675 527.677   2
  17  10  -4-386.736 335.562   1
  16  10  -4 2657.90 512.454   1
 -16 -10   4 3346.04 823.046   2
  15  10  -4-577.084 377.197   1
 -15 -10   4-256.149 227.749   2
  14  10  -4-428.884 361.543   1
 -14 -10   4 610.093 398.179   2
 -13 -10   4 6696.18 996.442   2
  13  10  -4 6889.94 794.958   1
  12  10  -4 3855.79 595.083   1
 -12  10   4 3706.12 776.179   1
 -12 -10   4 2936.59 633.440   2
  11  10  -4 14784.1 1075.81   1
  11  10  -4 15208.3 1590.38   2
 -11 -10   4 14136.1 1376.37   2
 -11  10   4 14125.3 1465.52   1
  10  10  -4 700.010 363.808   2
 -10  10   4 316.198 296.515   1
 -10 -10   4 3.26567 225.264   2
  10  10  -4 473.385 231.992   1
  -9 -10   4 25865.5 1792.78   2
   9  10  -4 26073.7 1296.81   1
   9  10  -4 29684.9 2030.60   2
  -9  10   4 25472.5 1891.50   1
  -8  10   4 7868.78 1039.25   1
   8  10  -4 9769.07 1148.16   2
   8  10  -4 8445.37 700.406   1
  -8 -10   4 9039.03 1004.99   2
   7 -10  -4 22363.7 1635.87   1
   7  10  -4 19279.6 1014.90   1
  -7 -10   4 20163.7 1434.31   2
  -7  10   4 20325.9 1590.07   1
  -6 -10   4 5353.36 716.934   2
  -6  10   4 4193.12 705.244   1
   6  10  -4 5143.18 491.918   1
   6 -10  -4 6089.74 855.811   1
   5 -10  -4 184.216 145.112   1
  -5 -10   4 22.9837 196.589   2
   5  10  -4 359.843 131.722   1
  -5  10   4 176.662 216.101   1
  -4  10   4 12064.4 1154.23   1
   4 -10  -4 11783.3 1145.28   1
  -4 -10   4 12567.1 1024.88   2
   4  10  -4 11946.1 725.376   1
   3  10  -4 3341.77 388.352   1
   3 -10  -4 3857.47 647.857   1
  -3  10   4 3261.21 606.888   1
   3  10  -4 3509.72 555.938   2
  -3 -10   4 2738.43 348.988   1
  -2  10   4 1558.69 354.688   1
   2  10  -4 1160.16 317.002   2
   2  10  -4 1540.45 242.209   1
  -2 -10   4 939.953 213.453   1
   2 -10  -4 1552.97 404.235   1
   1  10  -4 330.801 181.708   1
  -1  10   4-228.791 263.804   1
   1 -10  -4 221.031 133.879   1
   1  10  -4 195.784 207.025   2
  -1 -10   4 61.6998 97.3802   1
   0  10  -4 4666.92 498.676   1
   0 -10   4 4273.23 452.354   1
   0  10   4 4318.04 658.949   1
   0 -10  -4 4052.43 622.893   1
   0  10  -4 4152.38 517.960   2
  -1  10  -4 4269.45 536.446   2
  -1 -10  -4 4461.80 673.745   1
   1 -10   4 4273.41 465.466   1
  -1  10  -4 5888.01 554.733   1
   1  10   4 4895.32 685.820   1
   2  10   4 1749.00 342.115   1
  -2  10  -4 1427.52 227.680   1
  -2  10  -4 1824.21 348.903   2
   2 -10   4 1089.28 215.307   1
  -3  10  -4 10254.3 811.654   1
  -3 -10  -4 10002.7 1024.17   1
   3  10   4 9477.70 1001.16   1
  -3  10  -4 10104.0 796.860   2
   3 -10   4 7110.05 653.433   1
   4 -10   4-66.0578 161.440   1
  -4 -10  -4-347.395 266.485   1
   4  10   4-288.872 327.694   1
   5 -10   4 49683.2 1918.58   1
   5  10   4 49192.6 2369.08   1
   6 -10   4 4129.43 594.085   1
   6  10   4 6111.60 974.526   2
   6  10   4 5382.69 792.774   1
  -6 -10  -4 3528.62 653.923   1
   7  10   4 34011.1 1968.17   1
   7 -10   4 33792.1 1699.51   1
   8 -10   4 4716.84 675.294   1
   8  10   4 5349.65 805.816   1
   9 -10   4 932.580 310.884   1
   9  10   4 878.042 414.674   1
  -9 -10  -4 1070.93 474.630   2
  10  10   4 29665.0 1956.84   1
 -10 -10  -4 28492.1 2053.21   2
  11  10   4 957.490 468.126   1
  11 -10   4 363.825 281.875   1
 -11 -10  -4 878.714 526.121   2
 -12  10  -4 5714.51 873.885   2
  12  10   4 5974.22 905.776   1
  12 -10   4 6504.22 920.745   1
 -12 -10  -4 5406.08 958.345   2
 -13  10  -4 246.873 337.722   2
  13  10   4-12.7554 316.858   1
 -13 -10  -4 173.267 358.939   2
 -14  10  -4 2892.22 683.022   2
  14  10   4 3827.53 816.705   1
 -14 -10  -4 3884.52 827.795   2
 -15 -10  -4 704.232 255.404   2
 -15  10  -4 1839.16 582.560   2
  15  10   4 2000.24 576.634   1
 -16  10  -4-684.072 486.966   2
  16  10   4 5.97129 314.738   1
 -16 -10  -4-217.288 469.364   2
  17  10   4 2488.43 614.161   1
 -17  10  -4 2497.87 632.880   2
 -17 -10  -4 2446.54 714.584   2
  18  10   4 980.759 416.931   1
 -18 -10  -4 500.793 406.825   2
 -18  10  -4 1193.71 583.494   2
 -19  10  -4 2268.90 742.521   2
  19  10   4 749.581 446.213   1
 -19 -10  -4 2314.14 725.938   2
 -20  10  -4 1913.33 693.801   2
 -20 -10  -4 1823.23 679.582   2
  20  10   4 1177.95 427.179   1
 -21  10  -4 1964.86 770.448   2
  21  10   4 1640.61 655.575   1
 -21 -10  -4 2885.61 890.615   2
  22  10   4 2017.27 702.917   1
 -22  10  -4 2166.17 735.331   2
 -22 -10  -4 2639.66 860.234   2
  23  10   4 118.471 253.061   1
 -23  10  -4 1281.38 616.293   2
 -23 -10  -4 1333.30 711.784   2
 -24  10  -4 1471.93 662.166   2
  24  10   4 1091.83 596.321   1
 -24 -10  -4 2689.09 1066.59   2
 -25  10  -4 44.0745 376.113   2
  25  10   4 135.983 338.192   1
 -26  10  -4 1376.00 742.135   2
 -27  10  -4-648.797 619.080   2
  25  11  -4 1076.08 531.853   1
 -24  11   4-220.190 458.287   2
 -24 -11   4-402.757 424.216   2
  24  11  -4 90.2484 301.654   1
 -23  11   4-292.472 529.425   2
 -23 -11   4-318.087 355.163   2
  23  11  -4-505.537 315.740   1
 -22  11   4 1631.97 864.220   2
 -22 -11   4 2382.75 889.212   2
  22  11  -4 1194.64 450.002   1
 -21 -11   4-444.389 423.981   2
 -21  11   4 139.459 361.838   2
  21  11  -4-15.8926 166.146   1
 -20  11   4 1421.70 550.861   2
  20  11  -4 1343.46 435.082   1
 -20 -11   4 1418.04 612.382   2
  19  11  -4 2732.82 640.977   1
 -19 -11   4 2367.11 760.765   2
 -19  11   4 2705.01 981.636   2
  18  11  -4 786.780 235.644   1
 -18 -11   4 1175.25 556.431   2
 -17 -11   4-528.524 519.752   2
  17  11  -4-200.943 340.690   1
  16  11  -4-255.976 312.174   1
 -16 -11   4-1210.24 725.279   2
  15  11  -4 3718.72 623.772   1
 -15 -11   4 2874.26 677.786   2
 -14  11   4 976.363 405.539   1
 -14 -11   4 322.217 465.004   2
  14  11  -4 1310.81 364.252   1
  13  11  -4 974.488 319.353   1
 -13  11   4 431.784 239.166   1
  12  11  -4 615.101 255.003   1
 -12 -11   4-44.3212 424.294   2
 -12  11   4 104.087 338.472   1
  11  11  -4 236.811 235.235   1
 -11 -11   4 649.619 399.074   2
 -11  11   4 310.147 285.498   1
 -10  11   4 2125.95 585.651   1
  10  11  -4 1665.70 585.638   2
  10  11  -4 1989.03 407.651   1
 -10 -11   4 1066.37 406.225   2
  -9  11   4 1945.67 554.863   1
   9  11  -4 1734.98 338.857   1
   9  11  -4 2340.46 628.941   2
  -9 -11   4 1601.66 451.790   2
   8  11  -4 6077.66 908.578   2
   8  11  -4 6300.70 634.216   1
  -8 -11   4 6177.35 885.112   2
  -8  11   4 7311.15 1027.54   1
   7  11  -4 4152.58 492.155   1
   7  11  -4 4656.27 765.397   2
  -7  11   4 4550.10 755.269   1
  -7 -11   4 5042.57 728.346   2
  -6  11   4 3930.67 723.301   1
   6  11  -4 4218.26 475.708   1
  -6 -11   4 4621.45 697.773   2
  -5  11   4 8339.27 1048.96   1
   5  11  -4 8544.94 668.701   1
  -5 -11   4 8472.26 907.443   2
   5 -11  -4 7969.13 1000.14   1
   4  11  -4 1294.80 265.319   1
   4 -11  -4 985.288 318.651   1
  -4  11   4 1941.57 497.954   1
   3  11  -4 160.502 90.3390   1
  -3  11   4-108.276 288.856   1
   3 -11  -4 317.684 207.069   1
  -3 -11   4 165.191 99.7609   1
  -2  11   4 9714.23 1066.87   1
   2 -11  -4 9793.74 1052.83   1
   2  11  -4 10791.0 748.727   1
  -2 -11   4 8093.10 655.027   1
   1 -11  -4 7244.00 915.039   1
  -1 -11   4 6385.06 577.717   1
   1  11  -4 7764.85 804.671   2
   1  11  -4 8888.33 706.768   1
  -1  11   4 8815.87 1009.06   1
   0 -11   4 8232.05 681.565   1
   0  11  -4 12005.5 854.993   1
   0  11  -4 10601.7 906.589   2
   0 -11  -4 8292.76 958.773   1
   0  11   4 10219.9 1146.48   2
   0  11   4 11392.3 1114.63   1
   1  11   4 2201.76 476.066   1
  -1  11  -4 1862.32 358.490   2
  -1 -11  -4 1457.40 406.017   1
  -1  11  -4 1550.34 309.722   1
   1 -11   4 1405.20 291.279   1
   1  11   4 1645.14 415.211   2
  -2  11  -4 347.810 124.223   2
   2 -11   4 256.605 84.6286   1
  -2 -11  -4-0.97092 153.121   1
   2  11   4 362.575 220.835   2
  -2  11  -4 248.848 166.510   1
   3 -11   4 3756.65 516.979   1
  -3  11  -4 4536.49 595.448   2
  -3  11  -4 3555.66 495.588   1
   3  11   4 3810.01 730.638   2
   3  11   4 3711.04 631.241   1
  -3 -11  -4 2919.15 576.980   1
   4 -11   4 380.664 130.090   1
   4  11   4 388.975 221.320   1
  -4 -11  -4 205.549 143.893   1
  -4  11  -4 491.760 215.123   2
  -5 -11  -4 2993.65 606.017   1
   5  11   4 3890.13 685.695   1
   5 -11   4 4310.16 588.644   1
   6  11   4 2220.29 539.003   1
   6 -11   4 2786.05 491.504   1
  -6 -11  -4 1875.15 481.711   1
   7  11   4 1425.39 400.765   1
   7 -11   4 1471.35 406.337   1
   8 -11   4 1744.49 431.170   1
   8  11   4 1611.76 473.423   1
   9 -11   4 5583.89 761.900   1
   9  11   4 8194.03 1044.23   1
  10  11   4 9437.54 1174.88   1
 -10 -11  -4 9516.73 1292.86   2
  11  11   4 3024.81 748.550   1
  11 -11   4 1978.11 507.672   1
 -11 -11  -4 2137.61 779.281   2
  12  11   4 5016.76 931.565   1
 -12 -11  -4 6046.40 1150.61   2
 -13  11  -4 2292.20 624.969   2
 -13 -11  -4 3138.94 806.779   2
  13  11   4 2956.47 705.675   1
  14  11   4 6964.82 1050.68   1
 -14 -11  -4 7260.45 1205.55   2
 -14  11  -4 7722.56 1145.76   2
 -15  11  -4 1185.64 453.367   2
 -15 -11  -4 1246.05 486.434   2
  15  11   4 2256.95 586.887   1
 -16  11  -4 3052.92 813.735   2
  16  11   4 2510.70 692.311   1
 -16 -11  -4 1859.84 531.233   2
 -17  11  -4 189.283 306.094   2
  17  11   4-282.436 286.708   1
 -17 -11  -4-415.768 479.371   2
  18  11   4 1722.23 642.195   1
 -18  11  -4 1626.23 618.145   2
 -18 -11  -4 2105.14 733.280   2
 -19  11  -4 363.781 340.016   2
  19  11   4 165.382 237.585   1
 -19 -11  -4 53.5805 251.357   2
  20  11   4 203.249 262.828   1
 -20  11  -4 555.265 413.856   2
  21  11   4 860.281 409.233   1
 -21  11  -4 224.579 457.192   2
 -21 -11  -4 436.075 508.132   2
 -22  11  -4 300.070 314.728   2
 -22 -11  -4-578.348 574.270   2
  22  11   4-15.2473 289.176   1
  23  11   4 58.4517 434.717   1
 -23  11  -4 286.519 347.915   2
 -23 -11  -4-197.264 408.266   2
 -24  11  -4-421.967 526.643   2
  24  11   4 338.331 367.070   1
 -25  11  -4 635.482 442.638   2
 -26  11  -4-665.319 533.449   2
 -23  12   4 1261.04 636.076   2
 -23 -12   4 916.503 447.177   2
  23  12  -4 915.218 384.930   1
 -22  12   4-40.6591 374.149   2
  22  12  -4 64.3686 221.386   1
 -22 -12   4 659.499 400.662   2
 -21  12   4 1204.19 771.356   2
 -21 -12   4 1509.14 719.561   2
  21  12  -4 817.171 408.990   1
  20  12  -4-93.1363 230.733   1
 -20  12   4 148.598 409.993   2
 -20 -12   4-360.029 481.250   2
 -19 -12   4-914.586 613.086   2
  19  12  -4 95.1662 192.876   1
  18  12  -4 3846.50 762.528   1
 -18 -12   4 4005.21 975.722   2
  17  12  -4-141.333 260.747   1
 -17 -12   4-623.848 461.479   2
  16  12  -4 1450.01 419.746   1
 -16 -12   4 1159.84 268.546   2
  15  12  -4 2727.72 575.491   1
 -15 -12   4 1729.73 479.785   2
 -14 -12   4 8886.09 1267.79   2
  14  12  -4 9559.54 992.648   1
 -14  12   4 10142.5 1390.84   1
  13  12  -4 1583.80 416.268   1
 -13  12   4 803.499 383.843   1
 -13 -12   4 1072.00 451.651   2
 -12  12   4 4593.62 913.769   1
  12  12  -4 4995.69 699.779   1
 -12 -12   4 4043.85 854.609   2
  11  12  -4 10954.2 975.411   1
 -11 -12   4 10694.7 1259.21   2
 -11  12   4 11573.0 1369.34   1
 -10  12   4 10539.3 1270.08   1
 -10 -12   4 8313.45 1087.75   2
  10  12  -4 7516.69 756.791   1
  -9  12   4 783.829 191.714   1
   9  12  -4 1195.78 499.435   2
   9  12  -4 1026.69 270.351   1
  -9 -12   4 1566.77 514.474   2
   8  12  -4 1307.74 469.955   2
   8  12  -4 1748.05 336.835   1
  -8  12   4 928.956 273.087   1
  -8 -12   4 1504.09 430.926   2
   7  12  -4 7546.09 681.317   1
   7  12  -4 6239.11 899.752   2
  -7 -12   4 8250.81 974.150   2
  -7  12   4 7013.71 984.525   1
  -6  12   4-104.995 407.670   1
   6  12  -4-113.504 314.407   2
   6  12  -4 11.5085 93.1401   1
   5  12  -4 49.1371 271.512   2
   5  12  -4 52.7182 136.629   1
  -4  12   4 7591.78 985.373   1
   4  12  -4 7308.10 649.661   1
  -3 -12   4 1274.75 275.680   1
  -3  12   4 1702.02 466.787   1
   3  12  -4 1319.79 243.478   1
   2  12  -4 14246.2 921.409   1
  -2  12   4 13694.6 1301.17   1
  -2 -12   4 11840.2 838.291   1
  -1  12   4 1326.84 486.094   1
   1 -12  -4 1378.13 414.329   1
   1  12  -4 1277.72 292.454   1
  -1 -12   4 1044.56 247.092   1
   0 -12  -4 2049.16 501.407   1
   0 -12   4 2312.94 393.792   1
   0  12   4 2721.92 579.062   1
   0  12  -4 2716.70 439.488   1
  -1  12  -4 11391.6 914.295   1
  -1 -12  -4 10410.0 1128.34   1
   1 -12   4 10507.6 834.061   1
   1  12   4 11913.6 1221.18   1
  -2 -12  -4 16321.5 1410.19   1
   2 -12   4 15515.8 1049.44   1
   2  12   4 15673.8 1403.65   1
  -2  12  -4 16292.7 1117.94   1
  -3  12  -4 13130.8 1018.63   1
   3 -12   4 12745.5 971.376   1
   3  12   4 14545.9 1335.59   1
  -3 -12  -4 14503.5 1342.92   1
   4  12   4 1138.82 467.775   1
   4 -12   4 767.387 220.966   1
   5  12   4 837.798 337.385   1
   5 -12   4 933.503 270.034   1
   6 -12   4 889.471 264.310   1
   6  12   4 1206.91 366.307   1
   7 -12   4-196.795 234.896   1
   7  12   4-176.617 294.089   1
   8 -12   4 4456.05 689.088   1
   8  12   4 6131.44 900.713   1
   9 -12   4 6949.46 916.122   1
   9  12   4 8215.77 1080.31   1
  10  12   4 14881.1 1480.85   1
  10 -12   4 16711.2 1425.78   1
  11  12   4 20714.0 1770.08   1
 -11 -12  -4 22468.1 1993.25   2
  12  12   4 12126.4 1415.17   1
 -12 -12  -4 12345.3 1536.25   2
 -13 -12  -4 3700.86 909.000   2
  13  12   4 3792.19 822.340   1
 -13  12  -4 4838.95 893.541   2
  14  12   4 4378.86 826.022   1
 -14 -12  -4 5152.48 1005.64   2
 -14  12  -4 3338.97 778.129   2
 -15  12  -4 3018.17 794.636   2
  15  12   4 2965.82 730.801   1
 -15 -12  -4 2941.93 816.223   2
 -16 -12  -4 3798.45 926.187   2
 -16  12  -4 3718.63 889.977   2
  16  12   4 4711.01 916.849   1
  17  12   4 2010.59 657.958   1
 -17  12  -4 849.596 400.607   2
 -17 -12  -4 1029.88 496.032   2
  18  12   4 218.127 308.047   1
 -18  12  -4-246.985 486.900   2
  19  12   4 1633.17 624.533   1
 -19  12  -4 2242.96 776.110   2
 -19 -12  -4 1538.84 661.788   2
 -20  12  -4 782.974 585.139   2
 -20 -12  -4-718.721 621.090   2
  20  12   4-166.203 292.168   1
  21  12   4 1706.41 637.264   1
 -21  12  -4 1248.77 560.317   2
 -21 -12  -4 1534.89 612.991   2
 -22 -12  -4-104.305 278.749   2
 -22  12  -4-290.921 412.553   2
 -23  12  -4 397.538 298.898   2
  23  12   4-1018.59 620.570   1
  24  12   4 932.227 522.791   1
 -24  12  -4 205.722 406.851   2
 -25  12  -4 345.930 713.195   2
 -22  13   4 1272.90 718.272   2
 -22 -13   4 55.8340 338.223   2
  21  13  -4-222.184 193.765   1
 -21  13   4-292.644 678.570   2
 -21 -13   4 157.797 364.587   2
 -20  13   4 894.068 507.246   2
  20  13  -4 408.254 300.050   1
 -20 -13   4 558.790 327.539   2
  19  13  -4 67.5663 167.780   1
 -19 -13   4 357.183 321.219   2
  18  13  -4 1529.76 461.304   1
 -18 -13   4 1791.85 584.059   2
 -17 -13   4-838.535 597.717   2
  17  13  -4-139.414 217.716   1
 -16 -13   4 888.510 442.164   2
  16  13  -4 167.519 197.430   1
  15  13  -4-251.506 145.887   1
 -15 -13   4-405.165 481.194   2
  14  13  -4 348.206 216.700   1
 -14 -13   4 113.243 235.226   2
  13  13  -4 738.658 288.949   1
 -13  13   4 655.455 308.541   1
 -13 -13   4 439.848 258.652   2
  12  13  -4 5338.17 702.979   1
 -12  13   4 4718.34 987.897   1
 -12 -13   4 4597.38 861.811   2
  11  13  -4 246.810 149.423   1
 -11  13   4-112.069 278.358   1
 -10  13   4 19566.8 1807.73   1
  10  13  -4 18715.9 1243.89   1
 -10 -13   4 17552.8 1622.67   2
   9  13  -4 44.1670 145.232   1
  -9 -13   4-266.414 221.933   2
  -9  13   4-340.546 365.327   1
  -8  13   4 14537.3 1516.48   1
   8  13  -4 12401.0 1390.48   2
   8  13  -4 14349.7 1018.76   1
  -8 -13   4 13747.7 1342.38   2
   7  13  -4 2305.44 626.003   2
   7  13  -4 2840.52 460.625   1
  -7  13   4 2786.64 681.398   1
  -6  13   4 22170.8 1804.96   1
   6  13  -4 20470.6 1188.79   1
   5  13  -4 1084.80 396.682   2
   5  13  -4 506.723 165.917   1
  -5  13   4 585.408 313.229   1
   4  13  -4 7436.24 700.997   1
   4  13  -4 6094.17 865.026   2
  -4  13   4 6606.08 949.577   1
  -3  13   4 3537.16 684.620   1
   3  13  -4 3596.44 642.056   2
   3  13  -4 3136.71 448.915   1
  -3 -13   4 3198.26 481.322   1
   2  13  -4 8564.15 752.840   1
  -2  13   4 7031.43 937.368   1
  -2 -13   4 7235.69 696.177   1
  -1 -13   4 1341.43 271.919   1
   1  13  -4 712.519 174.759   1
  -1  13   4 898.357 316.440   1
   0  13  -4 6464.37 683.402   1
   0 -13   4 6066.76 655.618   1
   0  13   4 6575.85 926.146   1
  -1  13  -4 11807.7 984.312   1
   1 -13   4 8625.27 806.481   1
   1  13   4 12331.9 1281.13   1
   2 -13   4 4105.21 569.337   1
   2  13   4 5782.06 895.933   1
  -2  13  -4 6310.62 741.985   1
  -3  13  -4 7318.24 811.191   1
   3 -13   4 4391.93 595.764   1
   3  13   4 6830.23 983.481   1
   4 -13   4 9797.61 914.322   1
   4  13   4 14323.9 1402.80   1
   5  13   4 152.834 194.324   1
   5 -13   4 9.85844 119.758   1
   6  13   4 13100.8 1367.74   1
   6 -13   4 8829.03 945.903   1
   7  13   4 8705.81 1099.37   1
   7 -13   4 7771.28 918.159   1
   8  13   4 1203.12 486.379   1
   8 -13   4 1710.44 477.088   1
   9  13   4 16009.1 1562.07   1
   9 -13   4 14362.1 1286.15   1
  10  13   4 650.134 458.013   1
  11  13   4 3301.70 764.797   1
  12  13   4-13.1827 306.552   1
  13  13   4 3308.75 781.112   1
 -13 -13  -4 3296.57 819.214   2
 -14  13  -4 1692.99 620.061   2
  14  13   4 1061.58 410.559   1
 -14 -13  -4 1071.26 576.617   2
  15  13   4-180.646 396.811   1
 -15  13  -4 184.247 273.193   2
  16  13   4 335.564 350.593   1
 -16  13  -4-112.617 237.249   2
 -16 -13  -4 446.047 463.788   2
  17  13   4 1182.72 397.879   1
 -17  13  -4 1014.92 502.569   2
 -17 -13  -4 1462.78 639.892   2
 -18  13  -4 1147.93 497.620   2
  18  13   4 1686.40 594.456   1
 -18 -13  -4 1423.55 626.734   2
 -19  13  -4 617.630 404.408   2
  19  13   4 887.169 545.884   1
 -19 -13  -4 964.751 549.820   2
 -20 -13  -4 3427.33 887.979   2
 -20  13  -4 1657.12 629.605   2
  20  13   4 2491.39 744.652   1
  21  13   4 918.943 477.600   1
 -21  13  -4 1241.59 698.664   2
 -21 -13  -4 152.383 422.063   2
  22  13   4 2265.48 769.462   1
 -22  13  -4 2995.51 921.445   2
  23  13   4 1410.66 624.616   1
 -23  13  -4 1151.04 646.169   2
 -22 -14   4 631.824 481.674   2
 -22  14   4 105.433 339.811   2
 -21  14   4-649.371 554.906   2
 -21 -14   4 1294.93 458.200   2
 -20  14   4 963.838 690.508   2
 -20 -14   4 949.406 600.834   2
 -19 -14   4-144.991 333.384   2
  18  14  -4 4769.74 829.186   1
 -18 -14   4 6218.76 1239.44   2
  17  14  -4 355.255 266.044   1
 -17 -14   4 808.335 531.700   2
  16  14  -4 6477.89 897.803   1
 -16 -14   4 8751.91 1373.40   2
  15  14  -4 344.145 297.860   1
 -15 -14   4 1078.23 591.618   2
  14  14  -4 13159.3 1196.12   1
 -14  14   4 19021.2 2003.97   1
 -14 -14   4 18825.3 1891.26   2
 -13  14   4 1132.54 540.311   1
  13  14  -4 1503.38 433.362   1
 -13 -14   4 2075.20 696.419   2
 -12  14   4 8821.79 1304.48   1
  12  14  -4 6661.57 818.095   1
 -12 -14   4 8389.60 1211.01   2
  11  14  -4 322.410 159.742   1
 -11 -14   4 650.115 449.287   2
 -11  14   4 787.102 370.204   1
  10  14  -4 5472.77 680.520   1
 -10  14   4 5607.62 983.459   1
 -10 -14   4 6023.22 975.940   2
  -9  14   4 95.1952 268.511   1
   9  14  -4-144.689 252.399   1
  -9 -14   4-278.306 269.689   2
   8  14  -4-528.939 301.968   1
  -8  14   4-750.291 526.983   1
   7  14  -4 27.4862 133.801   1
  -7  14   4-399.322 401.282   1
  -6  14   4 2067.03 529.134   1
   6  14  -4 2799.01 471.509   1
   6  14  -4 3324.58 745.291   2
  -5  14   4-68.7453 465.321   1
   5  14  -4 402.458 286.273   2
   5  14  -4 55.6686 99.5037   1
   4  14  -4 3901.01 727.182   2
   4  14  -4 4403.83 586.592   1
  -4  14   4 4288.37 785.663   1
   3  14  -4-140.333 264.176   2
  -3  14   4-114.963 283.803   1
   3  14  -4-176.014 187.887   1
  -3 -14   4-85.6189 132.775   1
   2  14  -4 7881.11 966.122   2
  -2  14   4 12230.8 1347.97   1
   2  14  -4 11518.0 937.807   1
  -2 -14   4 8052.92 782.238   1
   1  14  -4 1004.29 331.868   2
  -1  14   4 1059.98 415.647   1
   1  14  -4 1488.99 344.730   1
  -1 -14   4 701.932 247.573   1
   0  14  -4 4589.89 625.900   1
   0 -14   4 3063.20 486.387   1
   0  14   4 4221.69 774.566   1
   0  14  -4 3110.15 597.953   2
   1  14   4 768.264 406.797   1
   1 -14   4 454.001 227.355   1
  -1  14  -4 241.866 160.927   1
  -1  14  -4 282.321 129.244   2
   2  14   4 2658.49 612.264   1
   2 -14   4 1252.50 310.020   1
  -2  14  -4 2933.00 542.194   1
  -3  14  -4 71.4818 180.416   1
   3  14   4 184.675 274.808   1
   3 -14   4 154.087 166.571   1
   4 -14   4 159.631 119.867   1
  -4  14  -4 236.174 263.600   1
   5 -14   4 2079.23 440.843   1
   5  14   4 1650.42 327.652   1
   6  14   4-472.559 383.193   1
  -6  14  -4 283.047 205.028   2
   6 -14   4 181.677 244.069   1
   7  14   4-302.835 365.503   1
   7 -14   4-352.727 393.306   1
   8 -14   4 748.738 252.193   1
   8  14   4 802.919 189.237   1
   9  14   4 1179.25 445.202   1
  10  14   4 1862.01 580.412   1
  11  14   4 9388.30 1241.30   1
  12  14   4 2013.26 643.041   1
  13  14   4 7428.73 1190.42   1
 -14  14  -4 3589.87 871.788   2
  14  14   4 3434.65 791.272   1
 -15  14  -4 5275.23 1031.01   2
  15  14   4 6575.00 1159.20   1
 -15 -14  -4 5791.82 1221.32   2
  16  14   4 9104.84 1346.79   1
 -16 -14  -4 9423.39 1525.58   2
 -17 -14  -4 3487.75 905.819   2
  17  14   4 3532.81 895.005   1
 -17  14  -4 2790.66 812.936   2
  18  14   4 772.868 436.030   1
 -18  14  -4 703.360 378.008   2
 -18 -14  -4 2025.66 629.688   2
 -19  14  -4 86.4121 260.799   2
  19  14   4 160.672 271.597   1
 -19 -14  -4-77.1989 411.335   2
 -20  14  -4 971.234 464.843   2
  20  14   4 2355.93 741.364   1
 -20 -14  -4 1883.22 667.518   2
 -21  14  -4-113.794 313.945   2
  21  14   4-89.8850 325.637   1
  22  14   4-29.7441 253.058   1
[truncated: 718,686 more chars]
