# Supplementary material for: Crystal structure of μ-4-oxidobenzoato-κ2 O 1:O 4-bis­[bis­(1,10-phenanthroline-κ2 N,N′)copper(II)] bis­(4-hy­droxy­benzoate) 7.5-hydrate
Source: Acta Crystallogr E Crystallogr Commun. 2016 Sep 5;72(Pt 10):1396–9. doi: 10.1107/S2056989016013943 (PMC5050762; doi:10.1107/S2056989016013943)
Supplement: Supplementary file 2 [file e-72-01396-Isup2.hkl]

#
# h,k,l, Fc-squared, Fo-squared, sigma(Fo-squared), status flag
#
data_I
_shelx_title ' LY_Cu in P21/c'
_shelx_refln_list_code          4
_shelx_F_calc_maximum      426.69
_exptl_crystal_F_000      2884.00
_reflns_d_resolution_high  0.8300

loop_
 _space_group_symop_operation_xyz
 'x, y, z'
 '-x, y+1/2, -z+1/2'
 '-x, -y, -z'
 'x, -y-1/2, z-1/2'

_cell_length_a    22.6830
_cell_length_b    16.6644
_cell_length_c    16.8388
_cell_angle_alpha  90.000
_cell_angle_beta   91.026
_cell_angle_gamma  90.000

_shelx_F_squared_multiplier     1.000

loop_
 _refln_index_h
 _refln_index_k
 _refln_index_l
 _refln_F_squared_calc
 _refln_F_squared_meas
 _refln_F_squared_sigma
 _refln_observed_status
   5   0   0      22267.89      20476.30       445.58 o
   6   0   0        175.40        236.63        68.94 o
   7   0   0      33286.84      31104.51       645.97 o
   8   0   0      28430.84      26502.09       636.29 o
   9   0   0        194.30        159.83        77.31 o
  10   0   0       2216.74       2122.24       205.27 o
  11   0   0        435.97        466.68       102.43 o
  12   0   0        165.85         69.77        47.05 o
  13   0   0         30.70         42.94        44.08 o
  14   0   0       6392.47       5470.93       280.69 o
  15   0   0       1164.22       1031.44       130.27 o
  16   0   0       7623.87       7643.33       384.39 o
  17   0   0        270.78        265.25        86.60 o
  18   0   0       2626.76       2844.46       319.86 o
  19   0   0       3847.78       3945.70       395.35 o
  20   0   0       3641.85       3587.33       385.03 o
  21   0   0         37.55        -18.26        68.48 o
  22   0   0        513.32        527.07       147.22 o
  23   0   0         26.25         47.29        58.98 o
  24   0   0        117.76         37.77        66.63 o
  25   0   0        124.20         84.22        77.13 o
  26   0   0        656.68        930.25       237.29 o
  27   0   0        194.57        450.01       187.33 o
   4   1   0     159385.84     164202.91      1082.03 o
   5   1   0       6506.49       5509.10       161.88 o
   6   1   0       6910.38       6495.45       194.45 o
   7   1   0        140.13        189.00        43.90 o
   8   1   0      47261.45      49407.77       722.82 o
   9   1   0      15693.43      15579.26       371.52 o
  10   1   0        176.44         85.25        49.99 o
  11   1   0       1646.48        875.27       102.57 o
  12   1   0       8217.02       9222.93       330.35 o
  13   1   0      22080.25      24309.90       459.37 o
  14   1   0        337.92        592.10       104.58 o
  15   1   0       1182.29        869.56        96.32 o
  16   1   0        203.63        182.63        42.18 o
  17   1   0        615.00        540.32        99.06 o
  18   1   0       4907.98       6047.10       332.37 o
  19   1   0        414.89        683.55       158.74 o
  20   1   0       4590.43       4667.51       321.39 o
  21   1   0       1496.18       1677.02       228.12 o
  22   1   0       2616.29       3137.01       263.83 o
  23   1   0        562.39        688.46       132.22 o
  24   1   0        548.17        665.39       126.49 o
  25   1   0         26.73         -6.93        51.87 o
  26   1   0        322.20        360.14        95.02 o
  27   1   0         43.37        280.48       108.93 o
   4   2   0      33660.01      32738.73       509.00 o
   5   2   0      20825.17      21387.02       453.00 o
   6   2   0       1835.84       1636.98       188.26 o
   7   2   0      23975.65      22128.79       571.81 o
   8   2   0       2632.68       1981.72       124.65 o
   9   2   0       6850.92       6470.94       238.83 o
  10   2   0        108.15         41.40        28.65 o
  11   2   0        128.36        170.69        41.83 o
  12   2   0       3903.70       3306.11       222.81 o
  13   2   0        353.04        391.31        72.91 o
  14   2   0       5559.59       5583.05       463.97 o
  15   2   0       2807.21       3372.22       188.67 o
  16   2   0       7052.24       7096.28       281.34 o
  17   2   0        693.76        647.46       109.02 o
  18   2   0       1768.97       1931.08       193.08 o
  19   2   0       3493.55       3868.54       273.22 o
  20   2   0          3.40         17.36       100.44 o
  21   2   0        200.16        292.63        94.27 o
  22   2   0          0.56         44.24        51.47 o
  23   2   0          7.67         -2.34        47.87 o
  24   2   0          3.65        -15.92        53.78 o
  25   2   0        674.38        636.79       131.56 o
  26   2   0        304.59        414.22       122.78 o
  27   2   0         72.75         80.09       102.58 o
   1   3   0      24607.36      26901.44       654.59 o
   2   3   0        157.58         70.66        12.56 o
   3   3   0      28248.00      26227.87       238.35 o
   4   3   0      27729.79      23750.77       795.05 o
   5   3   0      11293.81       8907.15       305.22 o
   6   3   0        849.03       1585.94       139.09 o
   7   3   0       1251.81        929.31       115.23 o
   8   3   0      21999.04      22093.71       615.74 o
   9   3   0          5.09         31.59        27.35 o
  10   3   0       2330.93       2012.25       145.70 o
  11   3   0       3765.20       3782.24       201.40 o
  12   3   0         71.71        107.36        43.14 o
  13   3   0       2956.39       2467.19       175.26 o
  14   3   0         53.95         87.20        51.62 o
  15   3   0       2755.27       3503.85       192.20 o
  16   3   0       4904.31       5327.30       464.46 o
  17   3   0       3673.73       3532.68       250.18 o
  18   3   0        283.00        357.32        84.11 o
  19   3   0        307.35        185.31        65.97 o
  20   3   0        263.39        123.73        62.88 o
  21   3   0         58.89         51.59        46.61 o
  22   3   0       1218.23       1599.80       193.13 o
  23   3   0        317.18        514.33       155.39 o
  24   3   0        453.92        659.27       129.63 o
  25   3   0        248.82        349.26       213.05 o
  26   3   0        210.01        124.06        49.55 o
  27   3   0        174.96         98.90        53.82 o
   0   4   0       3965.50       3734.06       101.78 o
   1   4   0         11.45         15.86        12.59 o
   2   4   0      34502.79      38042.43       264.55 o
   3   4   0        637.64        548.44        53.41 o
   4   4   0      80882.98      91569.56       805.72 o
   5   4   0      12328.28      10939.00       243.03 o
   6   4   0        260.09        375.57        74.98 o
   7   4   0       4955.64       5328.53       277.11 o
   8   4   0      13843.07      13798.96       481.69 o
   9   4   0       2925.22       3516.30       250.37 o
  10   4   0         60.17         76.77        39.27 o
  11   4   0       4468.53       3951.92       210.29 o
  12   4   0       7537.62       7608.63       310.57 o
  13   4   0        781.20        808.60       106.22 o
  14   4   0       4108.40       4139.07       242.31 o
  15   4   0        284.54        275.15        63.53 o
  16   4   0        197.38        165.02        57.68 o
  17   4   0       2064.75       2273.41       200.78 o
  18   4   0        588.15        561.42       107.08 o
  19   4   0       4360.65       5097.55       316.87 o
  20   4   0         53.78        130.60        57.40 o
  21   4   0        673.30        605.91       114.11 o
  22   4   0          3.06         67.59        44.16 o
  23   4   0        365.38        509.82       121.07 o
  24   4   0        186.16        221.22        74.15 o
  25   4   0         31.17         10.63        62.32 o
  26   4   0        194.52        156.67        71.40 o
   1   5   0       4152.64       3329.84        76.79 o
   2   5   0       5044.92       4297.20        82.34 o
   3   5   0      13551.09      15922.21       281.76 o
   4   5   0      10692.15      10285.06       159.26 o
   5   5   0      27657.94      28607.80       280.44 o
   6   5   0        325.40        160.91        41.78 o
   7   5   0        202.96        161.96        57.10 o
   8   5   0        663.60        366.77        88.65 o
   9   5   0       6341.74       5683.23       333.04 o
  10   5   0         35.04         98.46        54.56 o
  11   5   0       9553.35       9437.43       623.29 o
  12   5   0         12.49          6.58        28.85 o
  13   5   0       6301.39       6767.70       347.88 o
  14   5   0         63.24        153.86        55.96 o
  15   5   0      16102.54      17105.05       951.86 o
  16   5   0       2342.96       2539.00       213.18 o
  17   5   0       5332.55       5047.04       298.53 o
  18   5   0         80.59        121.42        48.68 o
  19   5   0        140.21        163.54        49.88 o
  20   5   0        773.04        898.77       140.75 o
  21   5   0        107.63         16.02        52.83 o
  22   5   0         54.56        -16.54        77.92 o
  23   5   0        307.43        213.35        73.14 o
  24   5   0         81.37         27.73        43.69 o
  25   5   0         40.51         70.08       125.56 o
  26   5   0         60.60         21.34        72.92 o
   0   6   0      14198.20      15629.77       256.01 o
   1   6   0        444.01        359.00        28.04 o
   2   6   0       2437.63       2862.82        80.02 o
   3   6   0       8620.19       8120.90       126.59 o
   4   6   0      11519.10      12630.72       187.05 o
   5   6   0      38294.66      38430.60       405.40 o
   6   6   0      18328.13      19337.57       253.66 o
   7   6   0      35760.40      37004.96       369.26 o
   8   6   0      16147.47      17240.48       301.12 o
   9   6   0      27578.78      29403.88       756.01 o
  10   6   0        100.20        222.34       174.80 o
  11   6   0       2444.41       2469.99       337.74 o
  12   6   0        725.84        786.11        79.97 o
  13   6   0        737.08        770.09        82.38 o
  14   6   0        206.15        179.39        35.06 o
  15   6   0        379.56        443.07        88.48 o
  16   6   0       1010.69        963.94       129.04 o
  17   6   0       1146.68        959.59       130.43 o
  18   6   0        855.21        912.79       134.80 o
  19   6   0       2667.12       2606.66       233.26 o
  20   6   0        134.02        187.04        69.22 o
  21   6   0       1931.23       2175.72       283.11 o
  22   6   0        369.42        340.92        89.92 o
  23   6   0       1644.41       1677.97       212.30 o
  24   6   0        342.56        434.42       128.89 o
  25   6   0        353.54        190.50       158.89 o
  26   6   0        135.45        139.18       156.88 o
   1   7   0      36273.09      33922.73       264.93 o
   2   7   0       1697.74       1386.89        59.40 o
   3   7   0      10468.01      10716.35       200.34 o
   4   7   0        189.52         79.37        16.02 o
   5   7   0        320.17        371.61        33.68 o
   6   7   0          6.61         -6.17        17.25 o
   7   7   0         56.68         11.95        17.62 o
   8   7   0          6.16         -0.98        21.09 o
   9   7   0       6470.90       7437.14       212.53 o
  10   7   0       1416.71       1558.55       101.14 o
  11   7   0       7701.76       7371.32       287.59 o
  12   7   0         64.30         21.31        65.72 o
  13   7   0       6601.99       7122.76       223.96 o
  14   7   0         26.01         13.85        42.15 o
  15   7   0       3685.51       3753.54       252.63 o
  16   7   0       2137.63       2135.83       194.03 o
  17   7   0        515.84        396.31       114.67 o
  18   7   0        627.65        568.15       118.66 o
  19   7   0        280.50        225.44        90.10 o
  20   7   0        349.68        139.88       135.41 o
  21   7   0         76.72        141.40        67.61 o
  22   7   0        132.75         28.20        43.21 o
  23   7   0        176.84        217.55        86.44 o
  24   7   0         31.51         -6.57       187.65 o
  25   7   0        308.41        175.93        79.03 o
   0   8   0         78.57         43.36        13.64 o
   1   8   0       1207.30       1577.63        61.53 o
   2   8   0        219.47        167.51        20.30 o
   3   8   0       1281.63        826.51        46.32 o
   4   8   0       3152.27       3361.34        88.29 o
   5   8   0      13639.17      13066.24       219.39 o
   6   8   0       3110.01       3533.87       118.66 o
   7   8   0       5440.46       4956.08       145.24 o
   8   8   0       1859.95       2557.60       107.64 o
   9   8   0       9630.68      10159.56       253.73 o
  10   8   0          3.21          8.78        22.97 o
  11   8   0       5275.66       5087.32       171.55 o
  12   8   0        480.98        348.97        44.70 o
  13   8   0       1245.16       1148.21       120.78 o
  14   8   0       1201.16        864.71       111.19 o
  15   8   0        205.67        321.98       103.96 o
  16   8   0         98.72         70.73        45.24 o
  17   8   0         39.50        -94.93        94.93 o
  18   8   0        770.31        696.41       117.54 o
  19   8   0       2925.43       2778.51       247.83 o
  20   8   0        225.68        187.97        72.99 o
  21   8   0       1527.92       1800.19       206.04 o
  22   8   0        128.72         56.47        49.11 o
  23   8   0        912.99       1009.48       181.46 o
  24   8   0         61.65        132.82        59.19 o
  25   8   0        209.43        238.77        89.60 o
   1   9   0      13736.31      12598.51       204.02 o
   2   9   0          0.55          5.98        13.51 o
   3   9   0      15983.35      16474.75       238.02 o
   4   9   0         15.67          5.30        18.22 o
   5   9   0        934.71        837.13        76.36 o
   6   9   0       1240.01       1367.19        75.59 o
   7   9   0       1295.61       1404.49        72.78 o
   8   9   0       2953.52       2979.58       119.39 o
   9   9   0       2627.87       2693.90       120.42 o
  10   9   0         28.52         25.41        24.49 o
  11   9   0       2204.31       1987.07       110.24 o
  12   9   0        466.19        295.58        59.90 o
  13   9   0         98.28        332.97        68.52 o
  14   9   0        817.16       1050.32       123.45 o
  15   9   0        713.36        714.30        90.29 o
  16   9   0       1400.55       1334.39       123.80 o
  17   9   0       1782.10       2205.28       211.73 o
  18   9   0        337.62        153.90        89.98 o
  19   9   0         14.69         97.44        53.54 o
  20   9   0        226.78        287.44        74.61 o
  21   9   0         53.79         36.96        71.33 o
  22   9   0         45.31        -78.76        78.76 o
  23   9   0        112.62         72.43        51.01 o
  24   9   0          9.90         95.34        50.05 o
   0  10   0        923.73       1020.01        84.85 o
   1  10   0        306.17        308.88        35.19 o
   2  10   0        321.89        292.12        32.63 o
   3  10   0       2292.35       2360.19        94.46 o
   4  10   0        153.86         84.48        17.30 o
   5  10   0       5296.79       4936.58       145.74 o
   6  10   0       1963.40       1987.63       105.40 o
   7  10   0       1675.43       1845.58        85.94 o
   8  10   0         52.37         42.05        19.00 o
   9  10   0        296.39        324.54        36.04 o
  10  10   0        330.20        306.77        39.97 o
  11  10   0         22.65         36.42        71.69 o
  12  10   0       1295.77       1211.26       127.27 o
  13  10   0         46.35         17.82        28.27 o
  14  10   0        128.27        122.87        33.85 o
  15  10   0         17.87         -3.29        28.51 o
  16  10   0          0.95        -35.85        42.17 o
  17  10   0        744.49        827.89       100.06 o
  18  10   0          0.62        -26.82        31.79 o
  19  10   0        867.82        847.23       107.71 o
  20  10   0          7.77         17.50        38.21 o
  21  10   0        243.54        187.17        50.11 o
  22  10   0         47.54        -24.41        53.14 o
  23  10   0        377.18        301.38        72.33 o
   1  11   0       5658.42       6068.06       158.11 o
   2  11   0        713.32        664.43        48.13 o
   3  11   0       1966.25       2391.81        93.14 o
   4  11   0       1083.79       1045.42        62.18 o
   5  11   0         24.06         44.71        19.22 o
   6  11   0        821.68       1006.14        85.53 o
   7  11   0         91.31          6.28        20.31 o
   8  11   0       2748.88       2445.60       105.90 o
   9  11   0         65.04         38.08        16.20 o
  10  11   0        431.13        543.46        62.45 o
  11  11   0       1672.37       1702.42       149.05 o
  12  11   0        324.44        277.01        71.44 o
  13  11   0       2094.89       2163.66       174.30 o
  14  11   0         49.72         92.08        50.67 o
  15  11   0       1905.42       2159.43       182.60 o
  16  11   0        128.25         27.76        87.93 o
  17  11   0        241.80        211.07        55.34 o
  18  11   0       1445.88       1489.84       139.29 o
  19  11   0          9.76        -35.68        35.68 o
  20  11   0        425.74        350.62        69.12 o
  21  11   0         12.03        -55.89        55.89 o
  22  11   0        165.47        134.16        49.13 o
   0  12   0      10780.35      12740.65       283.87 o
   1  12   0        275.06        266.72        31.96 o
   2  12   0       5022.70       5514.99       132.75 o
   3  12   0       1021.77        969.07        58.22 o
   4  12   0        931.48        680.33        97.99 o
   5  12   0        171.79         61.15        18.04 o
   6  12   0         52.69         89.61        30.08 o
   7  12   0        215.39        212.20        38.50 o
   8  12   0       1010.42        856.24        69.14 o
   9  12   0         23.45        -32.57        41.60 o
  10  12   0         16.31          2.57        30.39 o
  11  12   0         96.66         50.56        40.24 o
  12  12   0        333.94        378.61        83.09 o
  13  12   0          4.26         56.51        36.20 o
  14  12   0        806.00        845.37       148.87 o
  15  12   0         28.13         88.41        53.83 o
  16  12   0       1595.68       1822.69       178.55 o
  17  12   0        151.69        153.42        41.53 o
  18  12   0        175.13        120.68        68.97 o
  19  12   0        455.07        432.16        79.00 o
  20  12   0          0.53         -7.94        40.63 o
  21  12   0          0.76        -44.15        44.15 o
   1  13   0       1831.94       1605.17        74.86 o
   2  13   0        948.99        774.77        52.98 o
   3  13   0       1139.84       1288.59        75.31 o
   4  13   0       3544.37       3860.82       306.16 o
   5  13   0          0.71         -2.62        24.10 o
   6  13   0       4027.13       4606.36       186.17 o
   7  13   0       1187.45       1123.79       115.09 o
   8  13   0       1666.10       1933.89       149.87 o
   9  13   0         30.23        102.49        37.79 o
  10  13   0        106.97        184.24        52.55 o
  11  13   0        342.76        360.07       158.76 o
  12  13   0       1312.81       1411.97       145.69 o
  13  13   0        114.51        117.83        53.35 o
  14  13   0        184.87        190.14        61.23 o
  15  13   0        445.22        388.50        83.94 o
  16  13   0        114.61         94.60        51.55 o
  17  13   0          1.93        -39.54        39.54 o
  18  13   0        792.38        825.67       106.59 o
  19  13   0          0.65        -24.33        44.01 o
  20  13   0        570.07        459.04        99.88 o
   0  14   0       5212.77       4300.59       791.74 o
   1  14   0        168.43         91.96        20.76 o
   2  14   0        397.15        362.65        40.80 o
   3  14   0        478.05        383.33        42.13 o
   4  14   0       4144.35       4313.05       160.35 o
   5  14   0          1.96        -10.80        20.53 o
   6  14   0          8.70        -31.95        35.65 o
   7  14   0        201.50        270.51        58.89 o
   8  14   0        873.59        788.43       150.20 o
   9  14   0         62.93         18.14        34.44 o
  10  14   0          4.90        -21.57        43.94 o
  11  14   0          5.39         19.48        73.41 o
  12  14   0       1553.67       1851.06       170.84 o
  13  14   0        106.34        176.88        88.98 o
  14  14   0       2268.17       2858.52       220.40 o
  15  14   0        153.68        215.05        79.17 o
  16  14   0       1907.87       2430.09       214.29 o
  17  14   0        107.13        134.41        70.28 o
  18  14   0        371.99        505.23        86.73 o
  19  14   0        147.78        188.85        76.03 o
   1  15   0         10.20        -16.82        20.25 o
   2  15   0          5.64        -21.74        21.74 o
   3  15   0         81.36         69.30        24.82 o
   4  15   0        885.33        795.45        82.93 o
   5  15   0        192.11        151.17        32.44 o
   6  15   0        965.30       1253.29       138.91 o
   7  15   0        671.50        764.37       107.27 o
   8  15   0       3653.98       4223.22       241.61 o
   9  15   0        514.87        685.58       100.21 o
  10  15   0        863.30       1145.66       156.68 o
  11  15   0         16.06         77.44        58.10 o
  12  15   0        944.33        734.05       142.70 o
  13  15   0         87.56         15.68       110.50 o
  14  15   0          2.47        -53.48        53.48 o
  15  15   0         90.83         79.18        60.44 o
  16  15   0         38.98         65.46        55.79 o
  17  15   0         80.26        -21.16        42.77 o
  18  15   0        300.45        379.91        80.81 o
   0  16   0       2575.27       2940.51       271.80 o
   1  16   0        247.86        248.40        71.12 o
   2  16   0        583.42        563.46        85.35 o
   3  16   0        141.21        154.87        65.57 o
   4  16   0       1771.27       2031.57       163.33 o
   5  16   0          4.90          9.42        40.29 o
   6  16   0        268.92        246.39        59.36 o
   7  16   0          7.77        -28.30        29.14 o
   8  16   0        532.34        479.33        89.28 o
   9  16   0          2.66        -20.04        35.72 o
  10  16   0       1440.70       1768.99       164.37 o
  11  16   0         76.93         11.82        51.96 o
  12  16   0        391.36        518.91       120.56 o
  13  16   0         88.81        197.59        89.58 o
  14  16   0        380.31        529.48       126.42 o
  15  16   0          4.28         42.54        38.28 o
  16  16   0        164.27        105.84        49.08 o
   1  17   0          2.93        -20.03        44.18 o
   2  17   0          1.46        -47.97        47.97 o
   3  17   0          4.29         -8.84        58.71 o
   4  17   0        324.30        398.91        74.74 o
   5  17   0         25.98         20.03        35.83 o
   6  17   0       1013.09       1455.43       146.72 o
   7  17   0         46.62        120.22        76.08 o
   8  17   0       1904.92       2236.54       191.02 o
   9  17   0         33.61         90.63       131.34 o
  10  17   0        813.78        953.52       151.39 o
  11  17   0         78.14        138.11        57.00 o
  12  17   0        126.93         55.33        57.00 o
  13  17   0        117.11        -27.80        56.54 o
  14  17   0         24.96        -40.39        44.43 o
   0  18   0         59.87         57.84        49.66 o
   1  18   0        260.20        202.71        65.87 o
   2  18   0        283.02        362.02        77.53 o
   3  18   0         10.17         -5.72        43.14 o
   4  18   0        156.23        102.79        81.97 o
   5  18   0         12.43        102.13        65.79 o
   6  18   0        117.24        105.76        50.73 o
   7  18   0         61.98        105.66        48.07 o
   8  18   0        263.20        196.65        56.63 o
   9  18   0         71.63         45.91        35.21 o
  10  18   0         93.74         41.29        46.57 o
  11  18   0          7.71         65.25        52.98 o
  12  18   0        114.71         93.77        60.79 o
   1  19   0        248.46        323.59        68.63 o
   2  19   0        175.43        187.63        47.19 o
   3  19   0         52.96        -19.15        45.02 o
   4  19   0        112.52         45.16        38.42 o
   5  19   0        215.74        137.64        54.73 o
   6  19   0        335.85        397.86       205.39 o
   7  19   0        206.96        155.37        58.31 o
   8  19   0         53.56        114.99        54.66 o
   0  20   0         62.09         30.91        40.10 o
   1  20   0         22.84        -11.74        29.62 o
   2  20   0          0.10         -7.20        45.96 o
 -27   1   1         69.59         78.69        89.14 o
 -26   1   1         22.79         45.48       101.86 o
 -25   1   1         16.79         35.83        47.78 o
 -24   1   1         60.36        -59.84        72.24 o
 -23   1   1        252.47        208.86        70.28 o
 -22   1   1         20.78        -63.07        63.07 o
 -21   1   1        250.73        218.41        90.63 o
 -20   1   1        101.38         45.85        84.83 o
 -19   1   1        766.40        689.89       116.10 o
 -18   1   1        416.83        453.96        97.74 o
 -17   1   1        826.98        678.14        98.59 o
 -16   1   1        146.83        113.03        32.90 o
 -15   1   1         51.66         29.27        40.58 o
 -14   1   1       1982.69       2083.57       173.49 o
 -13   1   1          2.81         35.51        48.22 o
 -12   1   1      11416.20      12519.28       392.72 o
 -11   1   1          3.81         32.80        34.24 o
 -10   1   1        691.41       1077.10       128.20 o
  -9   1   1       1713.24       2009.28       136.10 o
  -8   1   1       6849.61       5971.06       223.31 o
  -7   1   1      49687.85      53638.42      1299.32 o
  -5   1   1      32032.65      35807.73       429.49 o
  -4   1   1       6307.58       6246.85       226.51 o
  -3   1   1        493.36        611.58        64.50 o
   4   1   1       5330.46       4796.84       132.95 o
   5   1   1       5972.77       6481.83       173.39 o
   6   1   1       4228.69       4705.81       241.17 o
   7   1   1       1483.91       1661.24       106.17 o
   8   1   1       8736.23       9554.29       217.88 o
   9   1   1        158.96        266.98        41.63 o
  10   1   1        583.55        540.11        59.22 o
  11   1   1       1219.63       1119.91        90.31 o
  12   1   1       2092.58       2626.83       141.45 o
  13   1   1       1399.19       1180.31       100.62 o
  14   1   1          6.13        -13.86        32.11 o
  15   1   1       1638.61       1970.24       121.13 o
  16   1   1         83.23          8.41        36.83 o
  17   1   1        598.22        535.60        83.33 o
  18   1   1        139.63        157.85        42.69 o
  19   1   1          9.95        -66.29        66.29 o
  20   1   1        850.38        952.72       137.38 o
  21   1   1          7.17         69.88        62.88 o
  22   1   1        560.93        473.59       106.23 o
  23   1   1        137.79        155.82        75.30 o
  24   1   1        195.94        205.57        80.59 o
  25   1   1         61.85          9.93        94.98 o
  26   1   1          2.71         -9.98        68.17 o
  27   1   1          0.48         -1.96        55.32 o
 -27   2   1        253.50        445.49       120.99 o
 -26   2   1         36.83        -20.39        64.15 o
 -25   2   1         24.77         14.14        70.05 o
 -24   2   1          4.84        -45.57        45.57 o
 -23   2   1        209.51        201.98        59.22 o
 -22   2   1          2.87        -41.56        57.91 o
 -21   2   1         51.06         70.01        45.28 o
 -20   2   1        790.74        767.85       139.24 o
 -19   2   1        455.25        357.67        74.71 o
 -18   2   1        735.03       1014.52       135.34 o
 -17   2   1        667.16        687.56       171.69 o
 -16   2   1       2817.03       2940.57       171.24 o
 -15   2   1         65.66        209.10        66.81 o
 -14   2   1         69.14         97.92        66.36 o
 -13   2   1       9545.49       8968.48       345.84 o
 -12   2   1         82.87         -1.94        32.12 o
 -11   2   1        386.07        320.18        66.45 o
 -10   2   1       8034.35       7930.03       484.73 o
  -9   2   1       6366.94       5151.56       223.40 o
  -8   2   1       6073.56       6702.55       238.26 o
  -7   2   1        232.49        300.38        46.07 o
  -6   2   1        173.36        210.81        54.75 o
  -5   2   1       4328.75       4330.76       209.04 o
  -4   2   1        306.47        533.47       119.66 o
  -3   2   1         54.32         26.30        13.04 o
   3   2   1       5919.27       7236.89       215.58 o
   4   2   1      42460.00      44785.83       595.31 o
   5   2   1        673.63        866.87        64.78 o
   6   2   1       9067.62       9801.48       309.92 o
   7   2   1       7106.07       8529.54       235.49 o
   8   2   1         43.53        142.91        35.32 o
   9   2   1       4409.25       4275.92       210.69 o
  10   2   1       4770.39       4945.28       214.11 o
  11   2   1         60.44         49.27        49.26 o
  12   2   1      11161.25      12511.79       376.23 o
  13   2   1         22.70         55.90        50.46 o
  14   2   1       4414.25       4983.92       213.79 o
  15   2   1         50.21         46.52        28.46 o
  16   2   1       1577.94       1719.78       137.90 o
  17   2   1       2338.37       2555.57       209.42 o
  18   2   1         91.25        106.71        51.24 o
  19   2   1        367.85        400.82        79.12 o
  20   2   1         60.26         56.07        42.16 o
  21   2   1        566.09        520.09       109.02 o
  22   2   1         57.85        102.87        66.24 o
  23   2   1         49.30        -49.84        87.07 o
  24   2   1        203.37        140.90        62.94 o
  25   2   1          8.14         39.75        48.81 o
  26   2   1        327.10        294.87        94.88 o
  27   2   1         15.13        -60.09        94.07 o
 -27   3   1          0.13        -46.92        53.68 o
 -26   3   1        237.80        484.02       122.75 o
 -25   3   1         68.70        133.79        78.30 o
 -24   3   1         23.75         37.08        73.06 o
 -23   3   1         65.29         64.40        54.17 o
 -22   3   1          1.53        -70.11        70.11 o
 -21   3   1         15.43        -74.31        79.20 o
 -20   3   1         13.92         66.33       149.20 o
 -19   3   1        373.74        186.69        57.93 o
 -18   3   1        444.98        610.96       116.15 o
 -17   3   1       4231.69       4214.12       271.37 o
 -16   3   1       2872.43       3418.57       240.41 o
 -15   3   1        225.93        327.36       112.42 o
 -14   3   1       3288.75       2863.76       204.87 o
 -13   3   1       1689.72       1425.69       136.88 o
 -12   3   1      13727.21      14243.18       645.06 o
 -11   3   1         16.87        -34.10        34.10 o
 -10   3   1        630.12        646.38        86.32 o
  -9   3   1       3915.79       3799.97       364.99 o
  -8   3   1      13062.66      11603.92       427.17 o
  -7   3   1        459.12        350.31        73.62 o
  -6   3   1        749.90        674.05        61.74 o
  -5   3   1      22715.38      25307.50       633.80 o
  -4   3   1         19.93        112.54        28.73 o
  -3   3   1      85530.57      87899.02      1301.07 o
  -2   3   1      56196.56      55040.56       295.81 o
  -1   3   1      53545.86      47463.34       386.48 o
   3   3   1      12928.07      10076.53       340.78 o
   4   3   1      24256.52      28913.11       510.81 o
   5   3   1       2144.42       3548.42       196.59 o
   6   3   1       1269.94       1403.06       133.63 o
   7   3   1       3845.70       3440.11       177.22 o
   8   3   1      16425.37      16946.86       427.15 o
   9   3   1       3393.76       3527.48       173.44 o
  10   3   1        143.41        151.10        41.34 o
  11   3   1       4682.56       4657.05       323.18 o
  12   3   1       1978.76       2499.69       168.41 o
  13   3   1        966.06        792.53       101.01 o
  14   3   1         49.78         39.10        56.54 o
  15   3   1        573.57        557.01        71.59 o
  16   3   1        751.55        813.59       117.82 o
  17   3   1       1022.88       1215.31       146.91 o
  18   3   1        849.00        708.42       110.53 o
  19   3   1       1111.97       1061.95       174.51 o
  20   3   1        541.08        582.01       117.42 o
  21   3   1         44.19         41.77        45.39 o
  22   3   1        374.23        515.30       103.63 o
  23   3   1         36.85         -9.60       110.29 o
  24   3   1        666.62        459.10       120.65 o
  25   3   1         80.14        191.27        88.83 o
  26   3   1         52.37        -12.98        69.03 o
 -26   4   1         11.25         19.28        43.32 o
 -25   4   1        381.32        348.57       194.35 o
 -24   4   1        737.62        770.53       154.39 o
 -23   4   1        206.88        151.95        61.77 o
 -22   4   1       1095.58       1524.33       196.49 o
 -21   4   1        383.88        503.26       113.19 o
 -20   4   1        289.86        239.27        69.87 o
 -19   4   1          9.45         -7.21        58.84 o
 -18   4   1         59.25         74.43        41.26 o
 -17   4   1        214.75        172.63        81.76 o
 -16   4   1        132.12        175.77        45.28 o
 -15   4   1       1983.35       2069.04       125.11 o
 -14   4   1         87.10         73.94        36.10 o
 -13   4   1       6018.35       5571.11       271.88 o
 -12   4   1        662.20        399.66        79.19 o
 -11   4   1       6022.39       6649.19       276.72 o
 -10   4   1        681.31        793.32       122.98 o
  -9   4   1       2034.19       2092.94       192.83 o
  -8   4   1       3586.58       3473.88       240.50 o
  -7   4   1       1843.16       1834.01       111.50 o
  -6   4   1      12643.89      13440.47       308.74 o
  -5   4   1        155.46         76.09        49.18 o
  -4   4   1     182065.83     194341.19       860.93 o
  -3   4   1      25736.19      26052.27       246.46 o
  -2   4   1      58858.23      58215.62       478.25 o
  -1   4   1       1033.76       1117.40        37.99 o
   0   4   1       1127.75       1518.79        50.44 o
   1   4   1       5988.71       4926.92        96.02 o
   2   4   1      42773.16      40702.96       658.44 o
   4   4   1      30814.54      41811.10       306.97 o
   6   4   1        607.65        207.30        52.35 o
   7   4   1       4985.23       4469.76       254.83 o
   8   4   1       1998.42       2425.48       137.67 o
   9   4   1       1127.79       1441.78       114.90 o
  10   4   1       2108.48       2220.54       148.60 o
  11   4   1        523.34        509.95        79.40 o
  12   4   1      12318.96      12977.23       390.93 o
  13   4   1          8.30         -2.22        34.58 o
  14   4   1        928.63        687.82        76.31 o
  15   4   1        504.34        494.28        61.90 o
  16   4   1       1476.63       1619.08       161.80 o
  17   4   1        837.07        815.46       126.19 o
  18   4   1         21.88         43.29        52.11 o
  19   4   1        530.71        526.26       104.85 o
  20   4   1          4.54        -52.60        66.74 o
  21   4   1        738.21        850.63       147.68 o
  22   4   1        198.27        158.20        57.60 o
  23   4   1        213.74        370.06        95.88 o
  24   4   1        504.92        472.87       104.22 o
  25   4   1        239.10        317.24        86.73 o
  26   4   1        185.58        200.74        79.74 o
 -26   5   1        420.93        492.25       166.13 o
 -25   5   1         17.16        -18.10        79.84 o
 -24   5   1          1.57        -53.65        80.92 o
 -23   5   1         12.83         -2.17        41.24 o
 -22   5   1         69.07        -26.09        84.13 o
 -21   5   1        976.03        980.31       146.33 o
 -20   5   1        144.24         70.44        64.03 o
 -19   5   1        145.13        125.03        88.60 o
 -18   5   1        328.67        373.71        70.01 o
 -17   5   1        946.02       1110.43       142.92 o
 -16   5   1        188.09        185.66        78.38 o
 -15   5   1        430.06        387.81        91.92 o
 -14   5   1       4073.41       4576.67       199.23 o
 -13   5   1       1232.41       1499.83       149.57 o
 -12   5   1       4419.88       4441.70       306.83 o
 -11   5   1        138.37        183.32        61.13 o
 -10   5   1        174.85         52.65        30.62 o
  -9   5   1      10355.38      11483.27       460.31 o
  -8   5   1       1413.82       1821.92       119.35 o
  -7   5   1      19967.56      21603.08       401.15 o
  -6   5   1        513.38        383.89        81.93 o
  -5   5   1      32129.87      32750.37       337.78 o
  -4   5   1      13955.41      14071.39       208.30 o
  -3   5   1       1561.15       1518.78        54.21 o
  -2   5   1       1352.89       1282.78        47.38 o
  -1   5   1      14463.55      13796.94       170.74 o
   0   5   1        124.43         57.77        13.85 o
   1   5   1       6683.58       5855.25       102.78 o
   2   5   1       7676.73       9375.82       135.09 o
   3   5   1      14188.23      16200.55       366.35 o
   4   5   1      11295.16      13935.91       203.05 o
   5   5   1       8479.99       7515.62       161.27 o
   6   5   1        171.12         96.01        30.00 o
   7   5   1       4365.31       3724.19       177.16 o
   8   5   1       9587.39       8848.87       267.44 o
   9   5   1       6288.75       7552.74       257.49 o
  10   5   1       2245.94       2897.78       175.53 o
  11   5   1        632.04        513.66        70.60 o
  12   5   1         16.49         18.58        27.65 o
  13   5   1       6682.63       7749.21       257.00 o
  14   5   1        147.64        110.13        30.81 o
  15   5   1        210.59        122.36        87.35 o
  16   5   1       2002.31       2144.54       184.01 o
  17   5   1        269.39        233.96       141.44 o
  18   5   1          4.69         14.65       102.57 o
  19   5   1         29.96        -21.74        43.72 o
  20   5   1        442.20        345.30        90.24 o
  21   5   1          2.80        -52.65        52.65 o
  22   5   1        467.24        542.99       113.36 o
  23   5   1         45.79         -9.78        52.67 o
  24   5   1        113.32         74.48        45.11 o
  25   5   1        324.66        291.84        98.21 o
  26   5   1          3.87        -17.25        73.54 o
 -26   6   1        167.19        191.76        65.52 o
 -25   6   1          2.30         38.61       116.03 o
 -24   6   1        227.38        202.82       160.24 o
 -23   6   1         83.42         83.32        55.48 o
 -22   6   1        190.00        307.06        86.39 o
 -21   6   1        729.38        762.23       142.93 o
 -20   6   1        115.43         26.22        41.77 o
 -19   6   1          7.17        -32.57        45.29 o
 -18   6   1        709.68        798.22       128.46 o
 -17   6   1        663.58        816.21       126.31 o
 -16   6   1         15.56        -45.96        56.52 o
 -15   6   1        140.79        146.11        43.78 o
 -14   6   1          0.12        -46.09        46.09 o
 -13   6   1        579.01        592.38        60.73 o
 -12   6   1        400.23        406.97       100.07 o
 -11   6   1        779.65        663.23       114.61 o
 -10   6   1         82.94        242.19        86.40 o
  -9   6   1       4672.10       5738.23       345.27 o
  -8   6   1        261.56        118.85       147.95 o
  -7   6   1       1058.73        932.25        68.12 o
  -6   6   1       9856.43      11200.31       333.76 o
  -5   6   1         46.55         69.83        22.12 o
  -4   6   1       4050.60       3722.33       107.82 o
  -3   6   1       3147.03       3105.62        71.09 o
  -2   6   1        680.18        599.25        29.79 o
  -1   6   1       3436.08       3211.19        74.34 o
   0   6   1       6770.87       6033.86       101.00 o
   1   6   1       1622.96       1583.95        58.18 o
   2   6   1       9716.87       9885.42       150.07 o
   3   6   1       2450.48       2594.13       110.42 o
   4   6   1       5698.56       5523.39       111.29 o
   5   6   1       1257.27       1183.99       151.26 o
   6   6   1       2334.27       2857.42        98.45 o
   7   6   1       2409.52       2799.55       147.40 o
   8   6   1        819.84        607.12        58.88 o
   9   6   1       2743.67       2652.90       377.14 o
  10   6   1        361.43        340.42        59.34 o
  11   6   1        305.71        414.90        57.87 o
  12   6   1       4640.45       4780.33       194.61 o
  13   6   1        309.92        270.21        70.55 o
  14   6   1          2.68        -41.47        41.47 o
  15   6   1          0.36        -39.11        44.87 o
  16   6   1        264.80        331.94        76.67 o
  17   6   1         38.88         79.19        44.98 o
  18   6   1       1399.33       1172.96       146.73 o
  19   6   1        153.08         93.88        62.01 o
  20   6   1        160.21        168.05        83.58 o
  21   6   1        210.31        256.66        88.45 o
  22   6   1         89.17        119.98        57.29 o
  23   6   1        311.85        346.73       118.09 o
  24   6   1          8.34         22.98        98.29 o
  25   6   1        220.07        275.06        97.12 o
  26   6   1          0.43         15.12        52.91 o
 -25   7   1         32.55         82.84        58.47 o
 -24   7   1         10.19        -78.84        78.84 o
 -23   7   1        193.62        176.97        53.06 o
 -22   7   1        148.84         89.60        45.50 o
 -21   7   1        116.39         69.58        54.30 o
 -20   7   1        168.86         70.80        43.55 o
 -19   7   1        163.92        118.20        55.40 o
 -18   7   1        606.78        602.74       113.38 o
 -17   7   1       1369.51       1283.91       158.95 o
 -16   7   1         67.20         40.50        80.60 o
 -15   7   1        568.23        568.89       104.67 o
 -14   7   1         70.71        103.67        36.95 o
 -13   7   1        193.64        280.98        89.34 o
 -12   7   1        145.46        114.54        34.48 o
 -11   7   1        224.09        300.48        49.47 o
 -10   7   1        544.14        754.58        87.92 o
  -9   7   1       2310.38       2393.34       103.69 o
  -8   7   1         32.42         22.68        20.85 o
  -7   7   1        477.99        914.85        58.95 o
  -6   7   1        436.07        330.49        30.83 o
  -5   7   1        703.81        671.47        42.33 o
  -4   7   1       1941.87       2233.60        94.07 o
  -3   7   1       7419.76       7855.19       120.77 o
  -2   7   1       2927.81       2823.11        82.05 o
  -1   7   1       3055.86       3191.44        84.79 o
   0   7   1       1484.62       1430.60        53.51 o
   1   7   1        234.59        381.34        30.30 o
   2   7   1        597.57        519.83        36.22 o
   3   7   1       3276.93       3721.40       137.59 o
   4   7   1       5540.91       5517.46       117.77 o
   5   7   1       3113.64       2399.07        90.20 o
   6   7   1       1343.67       1013.72        78.21 o
   7   7   1        555.72        715.21        60.08 o
   8   7   1         13.87         -8.22        21.99 o
   9   7   1         75.70         77.79        28.31 o
  10   7   1       4197.56       4242.13       169.10 o
  11   7   1        650.69        563.44        61.58 o
  12   7   1        369.53        246.99        59.76 o
  13   7   1         53.00        -11.72        29.68 o
  14   7   1          2.08         14.26        76.75 o
  15   7   1        232.82        188.36        85.95 o
  16   7   1        181.92         83.98        50.47 o
  17   7   1        167.06          8.43        55.28 o
  18   7   1          3.71        -19.87        56.66 o
  19   7   1        592.07        525.35       110.01 o
  20   7   1         23.93        -24.10       134.14 o
  21   7   1        246.90        116.60        63.84 o
  22   7   1        131.64         79.14        71.15 o
  23   7   1          8.67        -44.82        44.82 o
  24   7   1          2.09        -76.43        76.43 o
  25   7   1          0.78         36.13        64.59 o
 -25   8   1        199.26        252.66        86.10 o
 -24   8   1         37.59         81.12        65.54 o
 -23   8   1          3.59        -40.45        77.23 o
 -22   8   1        146.71         69.83        58.90 o
 -21   8   1        182.72        157.12        89.64 o
 -20   8   1        876.65        673.38       120.78 o
 -19   8   1         47.59        -19.56        71.60 o
 -18   8   1        377.64        288.88       148.83 o
 -17   8   1        235.94        265.50        76.86 o
 -16   8   1       2257.79       2064.24       200.59 o
 -15   8   1         13.15        -53.83        53.83 o
 -14   8   1       1658.22       1695.79       223.58 o
 -13   8   1        132.80        -22.47        62.24 o
 -12   8   1         81.58        -12.45        28.19 o
 -11   8   1        815.99        682.11        61.08 o
 -10   8   1        389.74        636.11       114.69 o
  -9   8   1          3.27         14.03        17.73 o
  -8   8   1      12184.35      13385.19       291.80 o
  -7   8   1         67.66        141.83        26.22 o
  -6   8   1      13045.82      13206.56       400.88 o
  -5   8   1         29.91         75.71        26.25 o
  -4   8   1       3216.72       3762.94        91.63 o
  -3   8   1        120.17        161.99        18.96 o
  -2   8   1        187.23        154.48        19.51 o
  -1   8   1       2177.66       1864.88        66.08 o
   0   8   1        776.51        809.28        43.59 o
   1   8   1        590.49        452.10        36.63 o
   2   8   1       2054.50       2525.38        86.24 o
   3   8   1       1427.98       1542.45        69.23 o
   4   8   1        240.73        168.55        33.71 o
   5   8   1         38.39         52.09        15.28 o
   6   8   1       4588.38       5576.12       149.28 o
   7   8   1        487.16        710.24        54.99 o
   8   8   1          3.71         39.55        17.74 o
   9   8   1         81.26         65.47        38.29 o
  10   8   1        494.02        559.59        65.57 o
  11   8   1         44.89         58.45        20.93 o
  12   8   1        140.74        163.54        36.84 o
  13   8   1        310.62        275.38        46.01 o
  14   8   1       1373.49       1315.14       111.83 o
  15   8   1        169.57        109.74        48.89 o
  16   8   1        356.48        233.43       101.91 o
  17   8   1        147.92         59.89        53.06 o
  18   8   1         68.15        -64.48        64.64 o
  19   8   1          6.19        -16.08       125.75 o
  20   8   1          6.75        -50.14        75.00 o
  21   8   1         45.77        -45.26        86.54 o
  22   8   1         52.14        -56.71        59.56 o
  23   8   1         31.65        -47.21        71.86 o
  24   8   1          5.31        -59.05        81.29 o
  25   8   1          0.69         -8.25        71.91 o
 -24   9   1        102.51        172.43       109.00 o
 -23   9   1        466.27        429.49       107.47 o
 -22   9   1        158.66        161.69        69.66 o
 -21   9   1        467.14        674.43       118.66 o
 -20   9   1          6.70        -43.16        63.37 o
 -19   9   1        141.86         74.74        40.09 o
 -18   9   1         20.93        -47.79        48.63 o
 -17   9   1         64.38         97.68        97.76 o
 -16   9   1         59.15        193.18        99.16 o
 -15   9   1        908.81        781.06       113.08 o
 -14   9   1       2135.92       2139.91       176.44 o
 -13   9   1       1541.27       1688.65       148.39 o
 -12   9   1         89.70         71.63        38.00 o
 -11   9   1        157.93        147.83        31.07 o
 -10   9   1       1038.09       1075.17        75.45 o
  -9   9   1       7866.53       7342.92       212.73 o
  -8   9   1       1534.01       1120.90        66.83 o
  -7   9   1      10848.63      11408.62       225.33 o
  -6   9   1        629.89        595.43        52.23 o
  -5   9   1         75.24         56.85        16.64 o
  -4   9   1        626.49        459.31        39.81 o
  -3   9   1       4883.03       5602.35       137.00 o
  -2   9   1        168.19        213.53        20.76 o
  -1   9   1        879.96       1048.46        52.14 o
   0   9   1        429.80        457.87        34.72 o
   1   9   1        800.60        819.97        60.38 o
   2   9   1       1042.25        995.17        58.07 o
   3   9   1       2360.82       2440.76        95.54 o
   4   9   1       1873.76       2090.33        87.95 o
   5   9   1       5177.24       5282.99       144.47 o
   6   9   1       3387.28       3248.64       119.01 o
   7   9   1        828.17        749.15        51.12 o
   8   9   1         21.64         14.29        20.62 o
   9   9   1       1976.27       2114.18       106.78 o
  10   9   1        398.60        356.71        89.26 o
  11   9   1        738.01        720.08        74.26 o
  12   9   1        114.36         79.69        31.37 o
  13   9   1          2.39        -46.32        46.32 o
  14   9   1        134.60         96.31        29.36 o
  15   9   1       1435.25       1348.76       118.62 o
  16   9   1         66.36         -2.02        43.66 o
  17   9   1        105.15        139.49        50.23 o
  18   9   1        412.45        348.58        69.47 o
  19   9   1        376.43        453.48        94.40 o
  20   9   1        227.77        148.26        57.47 o
  21   9   1         86.95         34.79       165.63 o
  22   9   1         70.28         65.58        50.11 o
  23   9   1         27.12         35.55        47.87 o
  24   9   1        428.43        453.43       119.51 o
 -23  10   1         27.78        -24.18        50.02 o
 -22  10   1        305.60        354.24        74.99 o
 -21  10   1         43.62        -34.91        45.64 o
 -20  10   1        298.63        352.13        71.35 o
 -19  10   1        172.01         96.98        50.08 o
 -18  10   1        380.62        339.13        62.69 o
 -17  10   1        159.73        204.10        46.60 o
 -16  10   1        404.88        564.59        92.92 o
 -15  10   1         52.82         45.87        29.57 o
 -14  10   1        545.79        468.99        99.25 o
 -13  10   1        291.36        287.17        63.37 o
 -12  10   1        536.99        567.87        86.65 o
 -11  10   1       1542.88       1799.40       143.39 o
 -10  10   1         92.08         83.91        29.31 o
  -9  10   1       2464.87       2494.04       116.29 o
  -8  10   1       3282.00       2948.09       218.19 o
  -7  10   1       3503.53       3443.56       179.24 o
  -6  10   1        277.13        344.72        43.77 o
  -5  10   1        208.41        338.36        36.61 o
  -4  10   1       2346.10       1918.88        85.44 o
  -3  10   1        555.17        658.40        50.35 o
  -2  10   1       2327.05       2710.08        99.72 o
  -1  10   1        108.17         74.66        16.00 o
   0  10   1        548.90        586.74        46.11 o
   1  10   1       9437.45      10093.32       192.89 o
   2  10   1        816.55        786.48        54.99 o
   3  10   1       3241.08       3355.92       123.89 o
   4  10   1        497.39        426.27        38.33 o
   5  10   1       3766.95       3843.01       152.08 o
   6  10   1         60.87         50.71        27.74 o
   7  10   1         97.94         57.99        23.81 o
   8  10   1       2493.14       2503.98       104.35 o
   9  10   1         18.49        -17.66        22.80 o
  10  10   1       1249.24       1090.40       157.41 o
  11  10   1        290.80        292.68        46.53 o
  12  10   1       1695.24       1848.84       155.72 o
  13  10   1         56.30         -1.76        41.04 o
  14  10   1         52.98         -5.28        39.25 o
  15  10   1         26.86        -28.99        36.75 o
  16  10   1        540.82        545.61        75.77 o
  17  10   1        981.58        949.14       111.18 o
  18  10   1         58.83         37.24        33.42 o
  19  10   1         97.90         38.36        44.39 o
  20  10   1         38.73        -14.31        31.91 o
  21  10   1         78.06        106.36        52.76 o
  22  10   1         67.71         -3.09        38.29 o
  23  10   1          8.82         -0.91        41.50 o
 -22  11   1        279.99        191.08        64.64 o
 -21  11   1        334.33        334.63        76.01 o
 -20  11   1         92.69         89.31        48.20 o
 -19  11   1        198.59        156.30        72.49 o
 -18  11   1          1.12        -47.09        47.09 o
 -17  11   1        218.26        276.06        58.79 o
 -16  11   1        167.48        102.45        57.60 o
 -15  11   1        354.41        398.70        80.91 o
 -14  11   1        301.49        245.94        52.14 o
 -13  11   1          5.94         -2.35        50.11 o
 -12  11   1        645.63        738.85        98.02 o
 -11  11   1        653.76        681.79        80.07 o
 -10  11   1        380.15        363.17        49.46 o
  -9  11   1         44.09         31.97        20.76 o
  -8  11   1       1914.03       1929.33        94.92 o
  -7  11   1        986.74        924.67        63.35 o
  -6  11   1       1335.81       1192.27        70.49 o
  -5  11   1       3778.80       4179.00       141.64 o
  -4  11   1         31.52         30.40        16.06 o
  -3  11   1       3746.93       3837.49       126.46 o
  -2  11   1         46.04         52.17        19.54 o
  -1  11   1       4378.75       4905.01       128.33 o
   0  11   1        930.34        790.31        50.66 o
   1  11   1        733.08        792.12        70.70 o
   2  11   1       2152.74       2402.38       100.05 o
   3  11   1         26.03         43.75        17.83 o
   4  11   1       5503.48       5501.47       157.35 o
   5  11   1       1058.54        864.17        57.83 o
   6  11   1       1165.70       1146.85        76.00 o
   7  11   1        231.55        223.35        42.05 o
   8  11   1       1955.86       1827.47       131.24 o
   9  11   1        761.34        711.34        75.20 o
  10  11   1         14.99          1.43        31.18 o
  11  11   1        337.04        290.42        82.34 o
  12  11   1        394.88        311.79        66.86 o
  13  11   1         15.90         57.14        33.21 o
  14  11   1          5.50         -5.40        45.91 o
  15  11   1        850.84        946.22       122.88 o
  16  11   1        274.02        317.52        58.58 o
  17  11   1         17.42        -16.30        40.82 o
  18  11   1        314.60        321.98        65.59 o
  19  11   1          0.76         44.24        34.76 o
  20  11   1        725.88        936.31       121.56 o
  21  11   1        124.40        153.81        45.98 o
  22  11   1        327.18        419.79        84.06 o
 -21  12   1          7.30         17.54        61.88 o
 -20  12   1        227.05        105.57        36.83 o
 -19  12   1        111.99        139.36        53.80 o
 -18  12   1        130.67        185.10        59.09 o
 -17  12   1        556.12        491.43        95.26 o
 -16  12   1        954.35       1203.30       148.60 o
 -15  12   1        604.12        888.15       119.02 o
 -14  12   1       1326.93       1550.33       156.00 o
 -13  12   1       1880.02       2107.64       175.84 o
 -12  12   1       6560.34       7294.69       313.57 o
 -11  12   1       2964.31       3522.39       180.12 o
 -10  12   1       3779.98       3267.20       166.80 o
  -9  12   1        689.38        685.28        70.51 o
  -8  12   1        105.30         48.86        30.75 o
  -7  12   1        251.06        247.17        45.26 o
  -6  12   1        948.78        996.23       147.37 o
  -5  12   1         19.12          4.11        27.75 o
  -4  12   1       1808.96       1854.36       111.56 o
  -3  12   1       1174.97        904.15        65.96 o
  -2  12   1       4959.72       5031.32       137.43 o
  -1  12   1       2335.74       2281.94        85.35 o
   0  12   1       4459.08       4602.44       205.58 o
   1  12   1       2256.31       2230.27       112.56 o
   2  12   1       5018.68       5364.43       142.02 o
   3  12   1       3410.81       3601.18       130.72 o
   4  12   1         54.64        -31.62        32.05 o
   5  12   1       1391.55       1307.01        72.63 o
   6  12   1        616.74        670.79        65.88 o
   7  12   1        115.88        204.18        33.53 o
   8  12   1         50.26          3.80        21.83 o
   9  12   1         26.80        -53.68        53.68 o
  10  12   1          7.20         19.97        37.02 o
  11  12   1        637.28        644.39       149.51 o
  12  12   1          6.73         17.33        35.55 o
  13  12   1        259.49        253.31        56.21 o
  14  12   1        597.01        717.45       106.95 o
  15  12   1        164.91        273.92        75.50 o
  16  12   1        592.56        629.01        92.08 o
  17  12   1        371.10        366.73       107.57 o
  18  12   1        302.81        292.37        67.51 o
  19  12   1        176.54        178.97        46.17 o
  20  12   1         92.48         55.50        54.64 o
  21  12   1        144.75        178.05        64.21 o
 -20  13   1        183.22        182.73        64.86 o
 -19  13   1        169.79        173.80        50.98 o
 -18  13   1          1.16         46.81        36.61 o
 -17  13   1         99.44        -21.40        33.76 o
 -16  13   1         36.09          9.55        46.95 o
 -15  13   1          0.23         -4.58        70.15 o
 -14  13   1         12.28         68.63        36.09 o
 -13  13   1        478.95        597.22        96.49 o
 -12  13   1        130.11        160.47        62.93 o
 -11  13   1       1086.68       1049.23       105.26 o
 -10  13   1        547.19        628.26        75.51 o
  -9  13   1        179.53        168.77        41.49 o
  -8  13   1       1337.00       1601.21       136.53 o
  -7  13   1       1695.12       1553.04       132.55 o
  -6  13   1         61.59        103.13        48.76 o
  -5  13   1         15.34         42.50        25.01 o
  -4  13   1        844.37        907.26        99.56 o
  -3  13   1       4038.45       3697.57       338.00 o
  -2  13   1        100.73        171.58        36.93 o
  -1  13   1         11.65         -6.64        17.06 o
   0  13   1          2.17         -5.54        20.83 o
   1  13   1       3072.67       3615.22       122.64 o
   2  13   1       4664.14       5280.97       150.63 o
   3  13   1          0.24         10.67        15.33 o
   4  13   1       1934.13       1574.75       145.56 o
   5  13   1         17.53         52.41        20.32 o
   6  13   1       1891.54       1843.45       154.51 o
   7  13   1        973.90        951.05        86.29 o
   8  13   1        396.67        189.65        88.12 o
   9  13   1         31.59         20.96        33.30 o
  10  13   1         18.58         25.03        33.21 o
  11  13   1          4.16         -9.44        52.90 o
  12  13   1         32.08         37.18        40.42 o
  13  13   1        102.79        105.25        41.47 o
  14  13   1        211.43        218.72        61.37 o
  15  13   1          0.54        -80.48        80.48 o
  16  13   1          0.32        -55.86        55.86 o
  17  13   1          6.18        -25.67        41.40 o
  18  13   1         62.60         69.49        41.57 o
  19  13   1         19.39         13.17        33.63 o
  20  13   1         85.76         55.67        38.70 o
 -19  14   1        177.43        129.26        49.21 o
 -18  14   1          4.24        -13.45        52.67 o
 -17  14   1        125.45        131.74        65.72 o
 -16  14   1        511.04        621.95       108.88 o
 -15  14   1        204.16        452.19        95.21 o
 -14  14   1         98.69        220.76        70.81 o
 -13  14   1        236.09        339.45        80.70 o
 -12  14   1       1914.56       2185.02       181.79 o
 -11  14   1       2170.61       2449.76       158.42 o
 -10  14   1          3.84         43.41        28.65 o
  -9  14   1        188.03        183.90        50.51 o
  -8  14   1       1063.45       1364.44       128.05 o
  -7  14   1       1466.09       1392.36       126.80 o
  -6  14   1       1734.13       2110.67       155.33 o
  -5  14   1        876.40        836.51       103.03 o
  -4  14   1         57.20         38.96        20.32 o
  -3  14   1         49.96        151.56        36.55 o
  -2  14   1       1342.98        959.58        63.41 o
  -1  14   1         24.64         33.72        16.65 o
   0  14   1        848.78        920.52        63.84 o
   1  14   1         82.81         20.75        15.50 o
   2  14   1         66.28         99.53        24.89 o
   3  14   1        233.79        194.20        31.84 o
   4  14   1        809.11        645.13        57.46 o
   5  14   1        701.45        808.63        69.14 o
   6  14   1         94.70         36.79        29.23 o
   7  14   1         80.58         88.20        32.53 o
   8  14   1        529.18        433.12        83.83 o
   9  14   1        404.86        355.11        67.33 o
  10  14   1        518.66        499.75       110.91 o
  11  14   1         34.59        -77.06        81.64 o
  12  14   1         14.78         39.11        45.29 o
  13  14   1        118.42        119.10        60.37 o
  14  14   1        465.27        661.11       210.65 o
  15  14   1          0.84        188.30        72.87 o
  16  14   1         55.14        148.41        95.81 o
  17  14   1          0.23         96.15        48.02 o
  18  14   1         82.36        131.84        44.17 o
  19  14   1        119.26         63.32        51.03 o
 -18  15   1         22.43        -20.38        43.81 o
 -17  15   1         97.71        167.69        72.84 o
 -16  15   1        354.41        342.06       110.26 o
 -15  15   1          4.85        -30.01        47.95 o
 -14  15   1          7.36        -36.04        44.38 o
 -13  15   1        436.36        458.65        96.26 o
 -12  15   1         24.03         59.86        64.81 o
 -11  15   1          0.63        -46.81        46.81 o
 -10  15   1          0.40        -10.97        44.89 o
  -9  15   1        114.18        141.67        55.58 o
  -8  15   1        405.78        362.51        77.55 o
  -7  15   1        174.17        103.66        36.80 o
  -6  15   1          8.33        -20.82        30.91 o
  -5  15   1        560.47        734.48        92.62 o
  -4  15   1        857.75       1045.84        90.04 o
  -3  15   1        114.62         79.96        24.61 o
  -2  15   1        263.37        232.31        42.28 o
  -1  15   1       1948.19       2160.71       126.66 o
   0  15   1       2277.31       2056.78       127.03 o
   1  15   1        124.23         68.21        22.97 o
   2  15   1        188.82        127.26        33.94 o
   3  15   1       1267.39       1520.62       110.07 o
   4  15   1       1140.95       1288.67       127.24 o
   5  15   1         70.50         76.90        37.24 o
   6  15   1        154.84         82.78        38.43 o
   7  15   1       1446.13       1611.12       148.92 o
   8  15   1        322.36        618.78       104.49 o
   9  15   1       1231.14       1149.35       130.18 o
  10  15   1          0.89         48.78        50.01 o
  11  15   1        769.20        558.37       127.29 o
  12  15   1        110.35         42.65        46.27 o
  13  15   1         38.63        -73.44        78.41 o
  14  15   1         18.39          0.08        89.21 o
  15  15   1        191.64        254.68        80.28 o
  16  15   1         66.82        104.22        45.54 o
  17  15   1          8.02         68.96        55.81 o
  18  15   1          6.30         44.75        70.50 o
 -16  16   1         28.05         60.82        49.15 o
 -15  16   1          1.41         41.61       122.37 o
 -14  16   1         32.79         49.31        39.47 o
 -13  16   1        307.64        315.27        97.70 o
 -12  16   1         12.88          9.80        36.12 o
 -11  16   1          9.55         26.09        31.48 o
 -10  16   1        655.80        742.48       106.32 o
  -9  16   1        682.42        786.81       104.94 o
  -8  16   1          1.26        -90.95        94.31 o
  -7  16   1         44.67         42.73        31.35 o
  -6  16   1         22.87         24.75        31.98 o
  -5  16   1       1345.15       1549.97       146.97 o
  -4  16   1        197.19        231.70        44.18 o
  -3  16   1         85.65         35.12        24.91 o
  -2  16   1         72.19         59.72        25.29 o
  -1  16   1          0.69         22.15        18.80 o
   0  16   1         31.20         19.41        24.09 o
   1  16   1        125.82        161.77        60.55 o
   2  16   1        199.56        221.84        72.10 o
   3  16   1        231.97        354.65        69.53 o
   4  16   1        109.01        135.94        52.81 o
   5  16   1        117.67         97.97        44.71 o
   6  16   1          8.96         29.23        42.71 o
   7  16   1         36.89         12.50        77.10 o
   8  16   1        100.32         31.11        45.23 o
   9  16   1         12.19          9.71        34.78 o
  10  16   1         51.64        160.58        78.42 o
  11  16   1        188.76        187.97        84.81 o
  12  16   1         39.32         74.44        52.43 o
  13  16   1         17.92        -11.33        39.16 o
  14  16   1        102.44         18.59        52.59 o
  15  16   1          8.47        -73.60        76.49 o
  16  16   1          6.66         22.01        49.47 o
 -14  17   1          6.41         50.69        43.58 o
 -13  17   1        255.50        130.18        64.88 o
 -12  17   1        183.23         79.55        29.69 o
 -11  17   1         56.16         35.98        70.63 o
 -10  17   1         94.21        121.64        55.44 o
  -9  17   1          0.49         16.70        48.57 o
  -8  17   1        992.40       1350.07       148.43 o
  -7  17   1         88.11        215.47        59.42 o
  -6  17   1         17.56         -0.31        85.06 o
  -5  17   1        126.38        124.85        89.25 o
  -4  17   1          2.57        -18.96        35.92 o
  -3  17   1        646.45        758.49        99.46 o
  -2  17   1        157.08         78.55        80.12 o
  -1  17   1        599.43        722.07        96.75 o
   0  17   1        643.40        682.08        93.83 o
   1  17   1        406.40        434.70        80.46 o
   2  17   1        419.59        430.74        75.76 o
   3  17   1        574.37        444.22       125.60 o
   4  17   1        430.15        451.18        84.39 o
   5  17   1       1230.02       1305.48       141.69 o
   6  17   1        862.94       1218.88       140.18 o
   7  17   1        629.66        619.36       108.98 o
   8  17   1        478.71        553.60        98.88 o
   9  17   1         36.79         49.00        79.83 o
  10  17   1          4.79        103.79        81.30 o
  11  17   1        157.65        177.70        82.02 o
  12  17   1         28.49        -37.13        46.05 o
  13  17   1         64.77        -42.07        47.62 o
  14  17   1         85.98        113.18        81.97 o
 -12  18   1          2.00         63.89        64.22 o
 -11  18   1        236.66        214.49        58.35 o
 -10  18   1         60.22        -46.66        52.70 o
  -9  18   1        547.32        392.96       121.15 o
  -8  18   1         68.63         77.58        83.04 o
  -7  18   1       1236.47       1189.05       217.69 o
  -6  18   1        254.11        296.23       127.75 o
  -5  18   1        835.32        850.20       113.57 o
  -4  18   1        331.94        195.49       109.88 o
  -3  18   1        110.20         93.06        28.93 o
  -2  18   1         60.78         43.12        50.72 o
  -1  18   1          0.52        -54.07        54.07 o
   0  18   1         57.82         71.62        54.54 o
   1  18   1        131.28        140.54        63.14 o
   2  18   1          0.39         -7.28        55.19 o
   3  18   1        134.41         80.62        37.51 o
   4  18   1         62.72         33.92        54.96 o
   5  18   1        126.47        198.36        71.61 o
   6  18   1         15.38         43.54        34.90 o
   7  18   1        336.90        294.96        75.59 o
   8  18   1        345.30        401.66        77.13 o
   9  18   1        323.23        266.37        88.40 o
  10  18   1        335.02        389.75       118.65 o
  11  18   1         69.08         37.28        43.62 o
  12  18   1        124.57        111.78        52.70 o
  -8  19   1         65.14         76.44        36.86 o
  -7  19   1        112.00         79.72        37.00 o
  -6  19   1         81.21         52.21        54.99 o
  -5  19   1        703.65        824.09       207.03 o
  -4  19   1          0.77        -44.06        44.06 o
  -3  19   1        437.63        316.86        98.48 o
  -2  19   1        150.79         85.46        35.37 o
  -1  19   1        417.68        392.74        79.76 o
   0  19   1        167.18        214.73        49.31 o
   1  19   1        423.20        302.21        84.25 o
   2  19   1        261.65        250.19        61.50 o
   3  19   1         12.03        -61.72        61.72 o
   4  19   1        111.18        126.63        52.42 o
   5  19   1         89.21         45.92        36.06 o
   6  19   1        238.65        268.71       123.05 o
   7  19   1        155.39         85.85        32.54 o
   8  19   1          0.41        -63.57        63.57 o
  -2  20   1         39.89         68.10        43.78 o
  -1  20   1         25.33         50.99        29.70 o
   0  20   1          5.51          1.01        37.01 o
   1  20   1         28.90          8.06        27.74 o
 -27   0   2       1266.76       1819.25       332.09 o
 -26   0   2         57.46        149.00       127.91 o
 -25   0   2        550.18        757.88       212.68 o
 -24   0   2       2266.93       2182.30       340.10 o
 -23   0   2       3880.75       4515.68       478.34 o
 -22   0   2       1617.98       1966.98       316.77 o
 -21   0   2        430.72        531.95       163.35 o
 -20   0   2       3281.46       3944.66       419.53 o
 -19   0   2       3065.62       3105.55       373.73 o
 -18   0   2        251.06        326.70       143.43 o
 -17   0   2      12033.66      12423.69       666.49 o
 -16   0   2       1619.94       2056.06       267.04 o
 -15   0   2       5847.40       6368.10       448.33 o
 -14   0   2        758.55        977.34       194.58 o
 -13   0   2      26727.17      26870.68       849.25 o
 -12   0   2       1920.57       2013.82       232.98 o
 -11   0   2       1362.29       1725.73       203.75 o
 -10   0   2        879.57        430.02       107.72 o
  -9   0   2      16213.80      14066.54       515.58 o
  -8   0   2      39893.49      42254.16       837.82 o
  -7   0   2       1063.51        668.49       111.19 o
  -6   0   2      54550.81      58747.68       869.97 o
  -5   0   2      40507.42      50838.56       743.17 o
  -4   0   2       9472.71      10709.99       310.12 o
  -3   0   2        164.11        497.58        50.28 o
   4   0   2       8720.00       9358.60       246.05 o
   5   0   2       2413.69       3293.65       168.72 o
   6   0   2       6318.64       5718.43       241.46 o
   7   0   2      12166.97      13702.69       299.17 o
   8   0   2       9546.25       9200.05       297.94 o
   9   0   2      14809.75      14352.30       341.91 o
  10   0   2       6295.39       7844.41       270.84 o
  11   0   2       2509.50       2421.89       161.02 o
  12   0   2       6632.17       7548.14       290.50 o
  13   0   2       1061.74        873.87       111.31 o
  14   0   2        251.80         86.26        48.37 o
  15   0   2       5040.15       4990.91       266.58 o
  16   0   2       2696.22       2744.12       209.60 o
  17   0   2       4454.95       4732.47       396.95 o
  18   0   2       1560.77       1755.25       243.02 o
  19   0   2        695.21        677.19       163.18 o
  20   0   2       1877.92       1636.53       268.22 o
  21   0   2        112.32        237.65       131.11 o
  22   0   2          7.86         74.76        87.76 o
  23   0   2        303.76        247.14       113.44 o
  24   0   2        101.01        172.21       116.07 o
  25   0   2        316.58        483.00       153.47 o
  26   0   2        196.24        295.35       129.37 o
  27   0   2        209.11        331.35       150.76 o
 -27   1   2         72.78        191.52        94.12 o
 -26   1   2         19.43         -3.44        87.63 o
 -25   1   2        275.86        564.11       126.76 o
 -24   1   2        352.76        612.97       137.85 o
 -23   1   2         72.16         51.17       150.43 o
 -22   1   2        134.64         88.08        80.37 o
 -21   1   2       1624.48       1572.05       192.69 o
 -20   1   2         59.31        262.04        97.45 o
 -19   1   2       5984.85       6883.73       377.97 o
 -18   1   2          0.40         49.98        47.57 o
 -17   1   2        522.78        548.20       105.93 o
 -16   1   2         48.52         25.07        47.55 o
 -15   1   2          0.86        -41.42        41.42 o
 -14   1   2       2655.67       2832.97       202.85 o
 -13   1   2       3112.82       3317.25       214.41 o
 -12   1   2      11546.36      11426.34       383.18 o
 -11   1   2       1581.38       1300.42       125.09 o
 -10   1   2       2740.16       2725.68       176.45 o
  -9   1   2      38416.74      38284.29       598.15 o
  -8   1   2        274.39        351.19        59.05 o
  -7   1   2        115.96         76.16        22.10 o
  -6   1   2       3821.83       6061.69       297.60 o
  -5   1   2     156111.30     146228.19      1284.09 o
  -4   1   2       3232.24       2019.01       272.46 o
   3   1   2      32747.83      31739.76       285.21 o
   4   1   2       2667.05       2948.02        82.41 o
   5   1   2      13794.92      14449.71       202.75 o
   6   1   2       6877.22       5830.36       143.36 o
   7   1   2      22649.78      24796.94       320.20 o
   8   1   2         26.04        149.36        34.10 o
   9   1   2       5082.12       4264.47       151.08 o
  10   1   2        281.59        197.43        31.78 o
  11   1   2       1025.17        722.11        66.24 o
  12   1   2       2261.49       2089.88       108.21 o
  13   1   2       1433.82       1452.33        96.15 o
  14   1   2         29.40         48.59        28.06 o
  15   1   2        124.45         91.94        26.52 o
  16   1   2         76.01         25.73        29.32 o
  17   1   2       2474.55       2341.14       193.86 o
  18   1   2        430.34        568.26       140.76 o
  19   1   2       3783.70       3870.89       266.21 o
  20   1   2       3501.50       4125.77       291.15 o
  21   1   2       4101.37       4182.36       293.85 o
  22   1   2       1413.51       1667.25       199.94 o
  23   1   2       1538.45       1859.01       209.97 o
  24   1   2        641.96        849.80       148.37 o
  25   1   2        768.39        985.96       163.03 o
  26   1   2         30.59         39.25        64.22 o
  27   1   2        137.87        101.41        53.05 o
 -27   2   2        632.15        823.39       154.75 o
 -26   2   2         98.59         96.94       170.84 o
 -25   2   2        143.83         24.47        77.18 o
 -24   2   2        138.87         58.70        80.43 o
 -23   2   2         26.54        -30.42        88.93 o
 -22   2   2        191.32         28.57        87.77 o
 -21   2   2         50.33         39.87        46.60 o
 -20   2   2       1707.37       1675.12       194.71 o
 -19   2   2        445.16        496.95       103.49 o
 -18   2   2         60.67         20.28        43.88 o
 -17   2   2       5854.00       6482.49       341.23 o
 -16   2   2       3542.38       3539.03       260.01 o
 -15   2   2       7852.80       8271.25       351.77 o
 -14   2   2        505.08        632.75       108.63 o
 -13   2   2      13600.71      13783.53       448.67 o
 -12   2   2        102.94        183.52        79.06 o
 -11   2   2       1798.01       1863.19       149.03 o
 -10   2   2         71.21         70.53        34.87 o
  -9   2   2       3638.31       3086.21       173.81 o
  -8   2   2        360.23        230.58        45.38 o
  -7   2   2         37.15        273.95        71.89 o
  -6   2   2         20.15        123.36        60.66 o
  -5   2   2      20790.17      23426.81       340.64 o
  -4   2   2       4254.67       5516.15       261.76 o
  -3   2   2       8381.31       8708.25       269.07 o
  -2   2   2      11037.16      12006.34       402.03 o
  -1   2   2      22373.05      23266.02       435.06 o
   0   2   2          8.54         28.89        19.71 o
   1   2   2       2646.80       2844.95       126.16 o
   2   2   2      20134.82      18305.62       237.07 o
   3   2   2      20366.96      23942.81       218.77 o
   4   2   2      10685.94      14904.42       232.43 o
   5   2   2       3808.95       3045.57       117.37 o
   6   2   2       2564.39       3288.13       108.30 o
   7   2   2       1769.91       1943.61        90.28 o
   8   2   2        289.23        346.51        42.32 o
   9   2   2      12654.48      11856.81       253.45 o
  10   2   2          0.90         59.98        35.47 o
  11   2   2      12288.11      13359.82       299.86 o
  12   2   2       6860.48       7778.18       244.86 o
  13   2   2       2187.40       2213.22       118.76 o
  14   2   2        274.89        291.77        47.72 o
  15   2   2        297.04        186.18        30.69 o
  16   2   2        764.77        634.38        82.19 o
  17   2   2        327.94        233.70        76.88 o
  18   2   2       1217.93       1080.47       138.45 o
  19   2   2        434.82        463.85        87.99 o
  20   2   2       1267.75       1207.85       151.36 o
  21   2   2         14.86         11.23        39.63 o
  22   2   2         35.11        103.62        56.61 o
  23   2   2        192.80        170.12        69.24 o
  24   2   2        323.46        211.16        80.47 o
  25   2   2          5.60        -18.79        71.26 o
  26   2   2        362.36        293.23        92.89 o
  27   2   2         79.99         94.45       146.03 o
 -26   3   2        102.35         17.24        93.02 o
 -25   3   2        724.54        994.14       165.79 o
 -24   3   2        773.93        809.87       151.17 o
 -23   3   2        821.31       1291.70       285.97 o
 -22   3   2        650.07        801.57       147.48 o
 -21   3   2       2461.69       2743.67       257.90 o
 -20   3   2        287.68        354.89       112.53 o
 -19   3   2       3634.27       4095.99       440.42 o
 -18   3   2         62.31        -32.29        46.64 o
 -17   3   2        947.35       1114.77       142.47 o
 -16   3   2       4696.69       4502.81       280.40 o
 -15   3   2         98.62         27.27        37.51 o
 -14   3   2       1493.30       1388.66       144.56 o
 -13   3   2        397.64        280.19        53.88 o
 -12   3   2       5963.11       5121.90       251.98 o
 -11   3   2      13287.71      13546.91       395.24 o
 -10   3   2        777.88        716.18        90.66 o
  -9   3   2        326.54        315.93        81.81 o
  -8   3   2       2825.01       3367.21       238.49 o
  -7   3   2      25727.66      24168.40       407.87 o
  -6   3   2        295.95        230.45       112.80 o
  -5   3   2      67421.66      73291.04      1112.19 o
  -4   3   2      20481.91      19809.66       295.92 o
  -3   3   2        499.19        819.81        57.01 o
  -2   3   2      14054.25      16440.29       501.65 o
  -1   3   2       6856.06       7716.03       139.63 o
   0   3   2       6586.86       7290.93       218.15 o
   1   3   2       7112.13       7673.44       131.81 o
   2   3   2     128589.31     124930.72       509.66 o
   3   3   2      72841.70      73394.81       553.74 o
   4   3   2      15200.49      18389.20       293.28 o
   5   3   2      13242.32      14407.55       263.93 o
   6   3   2        718.35        907.31        82.80 o
   7   3   2      18040.58      19744.80       360.28 o
   8   3   2       6907.56       6998.57       231.05 o
   9   3   2      28912.25      30320.52       503.04 o
  10   3   2       1729.15       1987.94       219.31 o
  11   3   2       1441.24       1513.80       125.78 o
  12   3   2       4344.45       3871.77       209.05 o
  13   3   2        243.40        331.04        56.17 o
  14   3   2         37.66        -11.03        36.74 o
  15   3   2        352.43        353.89        55.06 o
  16   3   2        131.10         66.53        32.80 o
  17   3   2       1059.32        886.31       117.42 o
  18   3   2        652.44        631.15       101.90 o
  19   3   2        609.90        687.04       111.95 o
  20   3   2        450.12        458.37        96.87 o
  21   3   2        485.71        455.25        95.35 o
  22   3   2        922.39        876.09       139.47 o
  23   3   2        560.77        570.72       118.54 o
  24   3   2        831.70        858.62       138.22 o
  25   3   2        106.69         30.38        57.68 o
  26   3   2        164.87        205.80        66.79 o
 -26   4   2         39.15         24.05       122.71 o
 -25   4   2          5.01          5.05       207.30 o
 -24   4   2          2.85         -4.79        53.63 o
 -23   4   2          1.20         43.65        46.14 o
 -22   4   2         10.64         29.08        77.04 o
 -21   4   2         27.10        -26.65        62.57 o
 -20   4   2         90.30        152.04        71.42 o
 -19   4   2       2613.09       2906.63       251.84 o
 -18   4   2       1097.09        959.53       140.27 o
 -17   4   2       2067.33       2346.90       209.61 o
 -16   4   2       2553.41       2498.79       209.20 o
 -15   4   2       1319.92       1336.46       100.64 o
 -14   4   2         15.42        -40.07        40.07 o
 -13   4   2       3617.62       3856.58       233.67 o
 -12   4   2       1192.81       1232.34       123.53 o
 -11   4   2          6.66         55.96        37.58 o
 -10   4   2       9580.60       8425.08       412.66 o
  -9   4   2        459.04        274.46        66.65 o
  -8   4   2       1438.49       1694.83       270.86 o
  -7   4   2         98.35         -1.42        22.63 o
  -6   4   2       7868.58       9640.52       249.19 o
  -5   4   2      30317.79      29331.42       405.40 o
  -4   4   2        369.85        562.84       201.04 o
  -3   4   2       7010.49       7850.72       127.97 o
  -2   4   2        567.24        558.13        25.62 o
  -1   4   2         18.45         49.74        10.27 o
   0   4   2       1649.90       1224.15        36.68 o
   1   4   2      59840.52      67440.36       661.52 o
   2   4   2       7759.20       9352.19       140.83 o
   3   4   2      52921.92      54084.84       391.86 o
   4   4   2      82833.64      83487.05       518.27 o
   5   4   2       1432.51       1363.13        69.27 o
   6   4   2        266.03        138.21        24.40 o
   7   4   2        398.92        257.27        34.28 o
   8   4   2       1491.41       1563.55       111.15 o
   9   4   2       6434.76       7434.12       254.07 o
  10   4   2         29.11         76.72        29.80 o
  11   4   2      13820.55      14459.37       392.38 o
  12   4   2       1429.04       1257.99       122.53 o
  13   4   2         51.92         -1.87        32.14 o
  14   4   2       2082.72       2164.97       142.48 o
  15   4   2        409.39        386.34        57.80 o
  16   4   2        511.63        409.53        77.40 o
  17   4   2        128.12         74.14        63.56 o
  18   4   2       1352.33       1334.75       151.03 o
  19   4   2        547.01        548.70        99.12 o
  20   4   2       1695.98       1623.34       181.34 o
  21   4   2         85.24         28.44        57.23 o
  22   4   2        457.47        554.33       106.57 o
  23   4   2        677.24        923.34       147.16 o
  24   4   2         33.00         29.89        69.73 o
  25   4   2        140.33        173.79        86.42 o
  26   4   2          1.97        -49.56        77.81 o
 -26   5   2        248.28        195.14        64.21 o
 -25   5   2          3.24         45.42       120.11 o
 -24   5   2        104.32         99.04        51.42 o
 -23   5   2         67.69         32.54        59.58 o
 -22   5   2        194.63        133.27        96.86 o
 -21   5   2         26.49         12.78        67.32 o
 -20   5   2        109.28        205.45        78.06 o
 -19   5   2       1416.90       1462.13       174.07 o
 -18   5   2        220.38        210.04        76.03 o
 -17   5   2        513.74        512.53        98.08 o
 -16   5   2       2239.28       2154.11       192.11 o
 -15   5   2        124.89        189.26        79.86 o
 -14   5   2      11474.55      12701.77       305.79 o
 -13   5   2       1340.05       1598.80       158.22 o
 -12   5   2       9323.67       9102.49       474.98 o
 -11   5   2         19.05         -0.39        40.01 o
 -10   5   2         22.39        -12.15        58.72 o
  -9   5   2       1220.12       1486.85       114.02 o
  -8   5   2       1528.41       1341.81       104.09 o
  -7   5   2       3916.48       3398.66       256.55 o
  -6   5   2        301.71        151.60        33.24 o
  -5   5   2       1124.25        867.35        54.59 o
  -4   5   2       2845.61       3219.04        85.74 o
  -3   5   2       9804.14      10274.05       142.61 o
  -2   5   2       2092.25       1842.57        48.34 o
  -1   5   2      13491.04      13832.83       127.45 o
   0   5   2      19997.31      19390.92       168.40 o
   1   5   2        111.94         45.80        14.16 o
   2   5   2      14880.41      12558.41       176.73 o
   3   5   2      19861.67      17946.87       202.84 o
   4   5   2      31677.38      34841.99       376.84 o
   5   5   2      13323.09      15194.90       246.25 o
   6   5   2         17.53         -0.03        20.10 o
   7   5   2      12419.97      12723.97       248.72 o
   8   5   2       3020.31       2636.13       143.51 o
   9   5   2          4.67         -0.31        51.13 o
  10   5   2       2348.50       2280.35       121.22 o
  11   5   2        137.61        143.36        40.12 o
  12   5   2       7870.59       8298.83       250.97 o
  13   5   2        550.06        698.58        77.23 o
  14   5   2       4379.70       4487.76       177.30 o
  15   5   2         51.78        -18.84        42.93 o
  16   5   2       1013.64       1156.36       141.15 o
  17   5   2        317.83        212.68        72.28 o
  18   5   2        732.72        604.52        99.62 o
  19   5   2        504.70        416.58       108.31 o
  20   5   2          5.22         25.32        46.73 o
  21   5   2         50.74        -23.37        59.83 o
  22   5   2        263.32        164.08        71.59 o
  23   5   2         38.19        -12.15        58.22 o
  24   5   2        183.29        142.71        50.92 o
  25   5   2        338.37        188.74        66.12 o
  26   5   2        165.29        146.68        74.96 o
 -25   6   2        112.55        171.36        82.93 o
 -24   6   2        449.45        570.42       132.57 o
 -23   6   2         70.76         38.58        80.88 o
 -22   6   2        839.56        991.81       155.69 o
 -21   6   2          7.29        -88.43        88.43 o
 -20   6   2       1314.93       1456.96       183.09 o
 -19   6   2       1020.66        994.35       149.27 o
 -18   6   2       1053.98       1596.86       185.14 o
 -17   6   2       3456.70       3837.89       272.02 o
 -16   6   2       1020.50        918.54       138.94 o
 -15   6   2       3904.95       3704.35       245.91 o
 -14   6   2          5.73        -42.43        42.43 o
 -13   6   2        171.11        157.67        41.17 o
 -12   6   2       4808.72       4765.70       252.85 o
 -11   6   2        479.74        476.93        80.26 o
 -10   6   2       6620.82       6222.41       254.79 o
  -9   6   2       4080.19       3948.02       195.27 o
  -8   6   2      20884.03      20657.83       382.93 o
  -7   6   2       5029.95       5174.91       136.66 o
  -6   6   2      13940.29      14771.09       243.81 o
  -5   6   2       7506.54       7578.09       147.20 o
  -4   6   2      35625.72      34403.30       296.36 o
  -2   6   2         39.63         86.92        10.02 o
  -1   6   2        208.70        202.85        19.34 o
   0   6   2         14.71         17.52        13.25 o
   1   6   2          2.04         -6.50        13.44 o
   2   6   2       3323.57       3160.19        85.28 o
   3   6   2       2830.50       3596.23        95.17 o
   4   6   2      23726.61      24892.96       239.80 o
   5   6   2       5489.76       6698.92       170.63 o
   6   6   2      42187.92      41083.90       442.45 o
   7   6   2       8469.67       7734.57       234.16 o
   8   6   2      11513.15      11966.53       312.77 o
   9   6   2       1739.11       1681.80        99.94 o
  10   6   2       8478.00       8841.56       247.55 o
  11   6   2       4587.29       4546.51       185.26 o
  12   6   2       2515.65       2760.08       147.75 o
  13   6   2        149.75         98.10        25.02 o
  14   6   2       1157.97       1359.54       112.08 o
  15   6   2       1204.07       1013.92       127.96 o
  16   6   2       1511.13       1481.21       156.17 o
  17   6   2          6.07         40.43        35.98 o
  18   6   2       3814.77       4075.06       303.77 o
  19   6   2       1052.69        995.14       153.73 o
  20   6   2       2081.04       2477.04       229.27 o
  21   6   2        441.21        718.70       131.46 o
  22   6   2       2065.09       2048.80       220.12 o
  23   6   2       1059.25       1147.38       171.41 o
  24   6   2        520.21        483.71       108.57 o
  25   6   2        463.45        486.39       126.05 o
 -25   7   2        147.58        -22.58        61.08 o
 -24   7   2        117.78        166.28        85.27 o
 -23   7   2         76.62         45.49        42.95 o
 -22   7   2        114.47         47.08        61.60 o
 -21   7   2         76.39        178.43        80.95 o
 -20   7   2       2374.25       2581.30       242.15 o
 -19   7   2          6.38         74.74        62.62 o
 -18   7   2       3829.68       3878.99       287.03 o
 -17   7   2         67.17         39.43        97.93 o
 -16   7   2       7216.85       7298.02       363.87 o
 -15   7   2        335.25        369.92       115.82 o
 -14   7   2       8581.84       8589.52       511.20 o
 -13   7   2        549.09        679.09       119.33 o
 -12   7   2      10298.24      10658.78       303.44 o
 -11   7   2        161.58        100.58        43.66 o
 -10   7   2       8507.42       8967.67       312.59 o
  -9   7   2       1998.85       1656.88       134.66 o
  -8   7   2          4.38        111.52        22.01 o
  -7   7   2      12900.30      14984.52       270.80 o
  -6   7   2      14007.75      12981.41       213.07 o
  -5   7   2        388.40        278.32        28.61 o
  -4   7   2       9175.63       9553.12       151.70 o
  -3   7   2       5867.03       5628.22        98.70 o
  -2   7   2       9593.48      10273.24       140.82 o
  -1   7   2       2506.86       2082.42        63.04 o
   0   7   2      30383.74      27173.58       227.71 o
   1   7   2       2994.29       2559.99        70.83 o
   2   7   2       1669.99       1766.18        67.35 o
   3   7   2       9146.64       9131.54       161.77 o
   4   7   2      22305.55      23015.75       402.53 o
   5   7   2        336.97        471.56        40.83 o
   6   7   2      10927.12      10556.73       230.48 o
   7   7   2        132.10        234.46        33.08 o
   8   7   2        196.79        392.60        45.64 o
   9   7   2       6299.95       6687.91       207.17 o
  10   7   2       4721.03       4539.78       180.62 o
  11   7   2        220.19        156.54        29.38 o
  12   7   2       6750.39       6395.79       228.47 o
  13   7   2       2969.37       2712.77       165.46 o
  14   7   2       6038.51       6265.81       307.91 o
  15   7   2        538.52        619.28       103.45 o
  16   7   2       3233.97       3343.70       239.37 o
  17   7   2        991.28       1004.39       134.88 o
  18   7   2       1507.40       1488.92       176.92 o
  19   7   2        405.71        354.40        86.98 o
  20   7   2        121.23         64.41        76.95 o
  21   7   2        148.24         -6.36        75.32 o
  22   7   2        159.74        152.38        63.11 o
  23   7   2          0.57        -51.60        71.42 o
  24   7   2         12.89         16.63        77.15 o
  25   7   2        271.30        224.59        67.07 o
 -24   8   2        172.54        161.16        59.45 o
 -23   8   2         74.02         -1.73        62.04 o
 -22   8   2        301.10        325.28        90.16 o
 -21   8   2        267.49        167.41        70.05 o
 -20   8   2        601.45        524.15       117.06 o
 -19   8   2        419.43        603.03       123.79 o
 -18   8   2       1955.50       2415.36       227.06 o
 -17   8   2       1654.97       1714.95       182.91 o
 -16   8   2        680.06        656.60       121.80 o
 -15   8   2        951.96        917.60       167.43 o
 -14   8   2        122.75        274.10       112.31 o
 -13   8   2         23.52        -29.05        66.22 o
 -12   8   2       3930.42       4446.05       249.77 o
 -11   8   2         79.94         65.88        29.44 o
 -10   8   2      26380.19      28559.13       479.62 o
  -9   8   2        205.16        241.22        36.75 o
  -8   8   2      32674.73      33493.82       394.64 o
  -7   8   2       6989.91       6858.08       166.96 o
  -6   8   2       8252.71       8343.35       177.09 o
  -5   8   2        585.35        510.62        40.31 o
  -4   8   2      21577.43      20250.44       256.98 o
  -3   8   2        100.34         14.26        19.25 o
  -2   8   2        446.65        478.50        32.78 o
  -1   8   2         24.14          7.43        10.62 o
   0   8   2         88.36        152.33        20.19 o
   1   8   2       2446.90       2862.85        80.50 o
   2   8   2       6045.60       6404.39       139.09 o
   3   8   2        269.73        255.06        25.58 o
   4   8   2       9324.46       8921.85       174.30 o
   5   8   2       4742.49       4670.43       119.93 o
   6   8   2       6259.40       5932.87       221.04 o
   7   8   2       1426.46       1297.03        87.10 o
   8   8   2       3947.33       3743.92       152.85 o
   9   8   2       5523.72       5040.03       184.59 o
  10   8   2       6389.01       6445.94       215.88 o
  11   8   2        298.52        246.90        33.83 o
  12   8   2       1814.25       1518.40        97.79 o
  13   8   2        765.08        687.83        66.27 o
  14   8   2        115.99        137.61        35.31 o
  15   8   2          0.50        -41.70        41.70 o
  16   8   2        211.05        211.41        63.04 o
  17   8   2       1613.86       1579.07       174.00 o
  18   8   2       1122.34       1001.04       144.43 o
  19   8   2        541.72        510.08       111.20 o
  20   8   2       1166.33       1348.77       174.58 o
  21   8   2       1191.20       1158.16       166.35 o
  22   8   2       1184.84       1303.43       188.44 o
  23   8   2        337.86        333.18       109.73 o
  24   8   2        398.46        565.86       131.21 o
 -24   9   2        165.84         14.55       172.19 o
 -23   9   2        194.19        321.71        97.75 o
 -22   9   2         58.13        -23.11        63.68 o
 -21   9   2          0.50         -1.21        50.97 o
 -20   9   2        113.54         66.95        74.62 o
 -19   9   2        307.98        177.30        97.97 o
 -18   9   2        938.60       1074.47       155.02 o
 -17   9   2          1.14         34.25        43.85 o
 -16   9   2       5940.39       5809.93       463.18 o
 -15   9   2        474.55        534.30        92.94 o
 -14   9   2      10611.24      11110.21       379.54 o
 -13   9   2          7.30         55.41        53.52 o
 -12   9   2       4555.52       5045.25       240.88 o
 -11   9   2          1.39         -0.24        23.85 o
 -10   9   2        180.67         68.59        17.98 o
  -9   9   2       1231.47       1419.75        77.26 o
  -8   9   2       1166.92       1035.34        63.06 o
  -7   9   2        746.14        884.21        61.80 o
  -6   9   2        856.49        790.28        55.87 o
  -5   9   2          6.38        -22.93        22.93 o
  -4   9   2       1420.44       1173.94        52.59 o
  -3   9   2       1787.67       1697.31        66.73 o
  -2   9   2      11828.63      12696.25       180.76 o
  -1   9   2       5691.77       6115.61       125.16 o
   0   9   2      24391.98      23319.37       245.03 o
   1   9   2       1664.56       1501.12        62.15 o
   2   9   2       8749.65       9260.46       176.68 o
   3   9   2         23.15        -24.66        24.66 o
   4   9   2       6090.20       6138.73       151.65 o
   5   9   2       1850.20       1806.12        85.72 o
   6   9   2        318.27        238.21        34.76 o
   7   9   2          9.08         25.59        22.04 o
   8   9   2       1232.51       1118.01        85.01 o
   9   9   2        240.24        182.45        33.89 o
  10   9   2       1765.44       1679.26       100.00 o
  11   9   2        116.24        110.57        34.08 o
  12   9   2        458.32        368.58        83.70 o
  13   9   2       1039.26       1002.28        98.92 o
  14   9   2         77.71         25.63        29.28 o
  15   9   2        411.15        405.40        59.19 o
  16   9   2        312.28        437.00        67.22 o
  17   9   2       1737.16       1730.29       145.53 o
  18   9   2       2233.90       2375.31       177.44 o
  19   9   2       1232.41       1153.69       127.89 o
  20   9   2        161.80        126.82        36.70 o
  21   9   2         45.39        -13.99        39.09 o
  22   9   2         15.55        -31.46        58.84 o
  23   9   2          1.28         -7.94        67.56 o
  24   9   2        124.22        157.80        96.09 o
 -23  10   2        279.47        159.24       116.35 o
 -22  10   2        179.86        143.37        79.93 o
 -21  10   2        174.73        126.34        71.86 o
 -20  10   2        472.17        486.31        97.13 o
 -19  10   2         49.72        -31.13        45.26 o
 -18  10   2        504.74        460.53        73.89 o
 -17  10   2          5.03        -40.18        40.18 o
 -16  10   2       1067.59       1264.61       140.96 o
 -15  10   2         51.46          2.57        32.14 o
 -14  10   2          0.34         23.10        88.85 o
 -13  10   2        123.44        158.82        46.46 o
 -12  10   2       3131.22       3067.41       160.19 o
 -11  10   2        166.48        115.07        33.39 o
 -10  10   2       5081.67       5238.04       238.84 o
  -9  10   2        228.86        262.21        37.69 o
  -8  10   2       3193.00       3465.32       121.06 o
  -7  10   2        850.64        741.72        54.46 o
  -6  10   2       3345.20       3650.56       128.01 o
  -5  10   2        259.32        292.96        32.79 o
  -4  10   2       7077.88       6283.42       181.90 o
  -3  10   2       2148.59       1867.20        96.64 o
  -2  10   2       1291.67       1318.76        68.86 o
  -1  10   2       1882.95       1821.17       111.44 o
   0  10   2        255.16        182.20        22.47 o
   1  10   2         39.15         49.60        15.78 o
   2  10   2        988.00       1128.01        53.52 o
   3  10   2        912.58        868.47        52.63 o
   4  10   2       6056.48       5833.12       142.02 o
   5  10   2         10.64          9.92        17.00 o
   6  10   2       1767.04       1727.39        90.71 o
   7  10   2        140.21         74.51        19.09 o
   8  10   2       3899.28       3789.54       145.96 o
   9  10   2        117.58        109.77        25.62 o
  10  10   2         12.05         40.21        37.14 o
  11  10   2        738.86        836.57        83.89 o
  12  10   2       1122.55       1161.21       126.08 o
  13  10   2         75.89         51.95        39.79 o
  14  10   2         40.18         31.75        28.67 o
  15  10   2        106.48          0.14        33.16 o
  16  10   2        141.31        169.55        62.64 o
  17  10   2         11.63        -34.80        42.80 o
  18  10   2        511.13        420.23        73.78 o
  19  10   2        526.89        582.77        91.61 o
  20  10   2        110.44        122.56        37.26 o
  21  10   2        691.29        760.96       107.26 o
  22  10   2        219.52        177.89        54.66 o
  23  10   2        786.46        713.95       114.09 o
 -22  11   2         54.45         36.76        36.74 o
 -21  11   2        508.89        474.24        87.13 o
 -20  11   2          1.35         -1.19        58.36 o
 -19  11   2        219.09        171.60        43.03 o
 -18  11   2        117.89         80.98        36.53 o
 -17  11   2        800.02        625.22        95.15 o
 -16  11   2         86.32        -20.35        46.93 o
 -15  11   2        446.28        347.69        67.10 o
 -14  11   2       1085.21       1126.79       120.48 o
 -13  11   2          4.61        -36.17        36.17 o
 -12  11   2       1374.81       1492.80       113.55 o
 -11  11   2       4331.53       4665.71       235.31 o
 -10  11   2        303.57        360.79        56.16 o
  -9  11   2       3385.20       4205.33       222.63 o
  -8  11   2        107.90         47.06        23.32 o
  -7  11   2       3368.87       3096.57       115.06 o
  -6  11   2        598.85        470.10        43.66 o
  -5  11   2       1155.52       1156.66        82.52 o
  -4  11   2       2095.62       1908.01       106.43 o
  -3  11   2       1804.66       2194.00       152.83 o
  -2  11   2       4024.01       5293.54       174.05 o
  -1  11   2          2.58         19.63        14.37 o
   0  11   2       1817.95       1481.13       115.00 o
   1  11   2       3486.94       3495.07       118.77 o
   2  11   2       2435.50       2131.47        89.06 o
   3  11   2        675.67        562.81        44.72 o
   4  11   2        985.71       1193.28        68.03 o
   5  11   2       2138.09       2483.56        99.28 o
   6  11   2        145.69        120.89        27.12 o
   7  11   2         48.29         90.11        26.15 o
   8  11   2        374.61        490.10        60.58 o
   9  11   2        717.30        766.02        75.01 o
  10  11   2        333.24        324.68        51.13 o
  11  11   2       1041.21       1038.02       119.93 o
  12  11   2         10.48        -14.31        33.77 o
  13  11   2        107.79         37.51        57.03 o
  14  11   2        712.52       1047.40       129.63 o
  15  11   2        237.30        294.95        49.42 o
  16  11   2         35.53         71.06        36.31 o
  17  11   2        786.60        867.03       106.08 o
  18  11   2         19.11         53.90        47.99 o
  19  11   2        549.67        496.31        95.77 o
  20  11   2         94.77         72.25        40.74 o
  21  11   2        398.09        296.76        71.25 o
  22  11   2          2.81          9.76        43.01 o
 -21  12   2          8.61          7.31        42.40 o
 -20  12   2        147.97         63.21        44.77 o
 -19  12   2         26.12        -23.18        36.57 o
 -18  12   2        273.10        245.43        71.50 o
 -17  12   2        519.81        532.82       201.86 o
 -16  12   2        584.60        632.31       104.11 o
 -15  12   2        747.70        848.56       113.07 o
 -14  12   2        124.34        152.94        58.60 o
 -13  12   2       2730.86       2881.42       199.09 o
 -12  12   2       2184.02       2239.71       143.09 o
 -11  12   2         10.16         11.51        33.48 o
 -10  12   2         58.66         74.07        54.54 o
  -9  12   2         28.11        -25.06        33.06 o
  -8  12   2         35.10        -30.69        30.69 o
  -7  12   2         25.33         48.53        20.30 o
  -6  12   2       1115.45       1381.41        85.53 o
  -5  12   2        365.86        360.83        41.32 o
  -4  12   2        784.61        470.59        38.75 o
  -3  12   2       5709.24       5580.46       156.80 o
  -2  12   2         91.98         35.64        19.29 o
  -1  12   2       4360.57       4204.28       197.97 o
   0  12   2       3408.92       3173.47       118.05 o
   1  12   2       6077.04       6962.52       267.04 o
   2  12   2        175.98        263.86        25.45 o
   3  12   2       2674.47       2288.42       115.92 o
   4  12   2        111.40         30.59        24.48 o
   5  12   2          8.00        -30.90        30.90 o
   6  12   2       2275.58       2385.18       129.10 o
   7  12   2        488.49        484.73        56.27 o
   8  12   2        735.31        482.74        94.48 o
   9  12   2        756.10        712.05        87.79 o
  10  12   2       1065.90       1042.67       118.99 o
  11  12   2         76.66        132.52        52.22 o
  12  12   2         16.73         42.06        52.16 o
  13  12   2       1025.62       1206.83       135.94 o
  14  12   2         56.38         83.91        51.19 o
  15  12   2       1131.93       1235.97       121.54 o
  16  12   2        295.19        363.28        67.43 o
  17  12   2        371.21        467.46        77.95 o
  18  12   2        219.89        238.19        61.65 o
  19  12   2          6.18          3.38        37.36 o
  20  12   2        147.34         86.55        46.44 o
  21  12   2         96.49        119.06        57.93 o
 -20  13   2          1.44        -73.97        88.74 o
 -19  13   2        527.42        514.08       134.77 o
 -18  13   2         30.60        -50.21        50.21 o
 -17  13   2        390.75        347.72        77.41 o
 -16  13   2          0.05        -34.56        50.69 o
 -15  13   2          1.81         19.13        86.68 o
 -14  13   2         76.66        129.33        64.08 o
 -13  13   2       1712.53       1623.99       154.72 o
 -12  13   2        499.82        400.73        80.25 o
 -11  13   2       2857.75       3264.10       203.78 o
 -10  13   2         58.54         53.33        30.85 o
  -9  13   2       3575.25       3816.94       178.35 o
  -8  13   2        211.58        186.04        35.25 o
  -7  13   2       2494.19       2964.57       177.48 o
  -6  13   2       1033.84       1073.75        95.84 o
  -5  13   2      10690.40      12310.88       335.12 o
  -4  13   2        387.80        335.61        45.13 o
  -3  13   2         98.85         70.42        19.47 o
  -2  13   2       5353.55       5009.91       367.30 o
  -1  13   2       1712.20       1460.96        75.64 o
   0  13   2        153.54        137.23        26.88 o
   1  13   2       1347.29       1383.98       111.31 o
   2  13   2          1.38         -1.90        19.10 o
   3  13   2       1267.96       1114.69       116.86 o
   4  13   2        226.64        207.34        39.85 o
   5  13   2       2455.94       2438.24       273.34 o
   6  13   2        105.94        110.49        30.69 o
   7  13   2       2836.80       2992.08       190.51 o
   8  13   2         63.08         -0.90        33.25 o
   9  13   2        866.12        960.88       158.97 o
  10  13   2         49.52        181.85        71.59 o
  11  13   2        896.97        952.07       118.06 o
  12  13   2        854.17        799.01       116.35 o
  13  13   2        302.63        429.64        88.62 o
  14  13   2        117.35        220.32        73.24 o
  15  13   2         63.40         75.95       137.00 o
  16  13   2        230.23        247.70        58.44 o
  17  13   2        437.82        499.83        84.17 o
  18  13   2         18.19         12.85        35.92 o
  19  13   2        299.58        291.70        66.81 o
  20  13   2        487.34        411.68        80.72 o
 -19  14   2        104.65         42.65        39.86 o
 -18  14   2          4.94        -14.48        32.76 o
 -17  14   2       1013.17        911.05       131.45 o
 -16  14   2        563.15        589.46       107.57 o
 -15  14   2       1412.48       1655.40       164.89 o
 -14  14   2        284.30        261.39        72.33 o
 -13  14   2       3074.50       3636.92       230.96 o
 -12  14   2        641.88        783.45        92.81 o
 -11  14   2       2565.90       3087.51       171.83 o
 -10  14   2        549.13        585.02        95.59 o
  -9  14   2       2078.69       2391.94       184.52 o
  -8  14   2        269.92        136.03        50.69 o
  -7  14   2          2.55        -23.47        32.45 o
  -6  14   2         24.83         15.45        55.12 o
  -5  14   2        129.56        162.81        46.27 o
  -4  14   2        767.03        604.85        57.09 o
  -3  14   2       1280.24       1212.70       129.63 o
  -2  14   2          2.09        -17.33        17.33 o
  -1  14   2       1982.59       1863.06       146.85 o
   0  14   2          0.90        -13.54        20.49 o
   1  14   2       1047.67        899.42        83.55 o
   2  14   2       2634.45       2422.55       172.35 o
   3  14   2       3165.69       3213.00       227.39 o
   4  14   2        344.72        308.89        42.02 o
   5  14   2         13.50         24.50        21.57 o
   6  14   2        149.74        140.00        30.40 o
   7  14   2          0.06        -13.85        33.95 o
   8  14   2        659.35        576.65       125.66 o
   9  14   2        331.36        330.25        93.39 o
  10  14   2         13.10          6.46        55.42 o
  11  14   2        468.12        403.75       103.63 o
  12  14   2       1088.61       1194.62       197.40 o
  13  14   2       3059.93       3938.20       263.84 o
  14  14   2        265.31        447.79       110.42 o
  15  14   2       1410.22       1761.23       187.66 o
  16  14   2        276.18        310.68        73.68 o
  17  14   2       1009.99       1115.15       126.53 o
  18  14   2         88.31        141.73        51.93 o
  19  14   2        214.91        123.29        45.74 o
 -18  15   2         37.08         45.11        99.13 o
 -17  15   2         26.98         52.58       104.57 o
 -16  15   2          0.32         -9.60        35.62 o
 -15  15   2        460.07        359.74       101.68 o
 -14  15   2         97.21         30.91        31.11 o
 -13  15   2        254.91        284.14        72.01 o
 -12  15   2         43.79         47.16        38.96 o
 -11  15   2        322.67        415.75        65.64 o
 -10  15   2        713.49        750.09       110.88 o
  -9  15   2       2695.32       3059.88       199.65 o
  -8  15   2        210.99        134.99        68.73 o
  -7  15   2       1254.59       1944.51       154.16 o
  -6  15   2        402.97        396.57        73.85 o
  -5  15   2       1907.63       1992.34       155.08 o
  -4  15   2        478.21        394.89        54.07 o
  -3  15   2        387.17        421.67        55.66 o
  -2  15   2        389.17        309.40        49.48 o
  -1  15   2         22.11         12.80        19.93 o
   0  15   2          0.36         -3.17        23.93 o
   1  15   2        150.41        135.66        25.88 o
   2  15   2         87.91        113.30        27.86 o
   3  15   2        841.59        799.94        70.53 o
   4  15   2        378.92        318.93        43.99 o
   5  15   2        296.62        304.35        41.91 o
   6  15   2       2741.26       2744.65       190.39 o
   7  15   2        201.43        387.37        89.21 o
   8  15   2       3897.54       4426.67       358.47 o
   9  15   2        251.09        423.26       110.42 o
  10  15   2       1478.10       1314.64       197.96 o
  11  15   2        729.87        824.69       153.25 o
  12  15   2         96.34         91.23        51.50 o
  13  15   2         70.62        124.11        39.12 o
  14  15   2         12.72         27.60        56.11 o
  15  15   2          0.35        158.98        57.90 o
  16  15   2        101.71        118.72        62.11 o
  17  15   2        228.46        240.67        59.34 o
 -16  16   2         21.47        -19.41        38.58 o
 -15  16   2        873.81        928.75       133.00 o
 -14  16   2        353.81        330.89        94.78 o
 -13  16   2       1844.88       1798.84       473.36 o
 -12  16   2        174.40        135.78        49.89 o
 -11  16   2        700.42        668.71       103.01 o
 -10  16   2        195.36        131.54        62.15 o
  -9  16   2         63.63          9.22        34.99 o
  -8  16   2        143.63        112.18        51.21 o
  -7  16   2         35.94          9.50        30.35 o
  -6  16   2        415.41        503.87        81.39 o
  -5  16   2        800.58       1037.45       117.13 o
  -4  16   2        283.16        358.63        51.78 o
  -3  16   2        345.63        471.45        62.62 o
  -2  16   2        102.00         36.83        20.64 o
  -1  16   2       1521.01       1662.32       115.85 o
   0  16   2         24.77         52.42        39.50 o
   1  16   2       1210.93       1465.90       107.72 o
   2  16   2         10.02         42.47        24.96 o
   3  16   2       1010.34       1205.95       100.99 o
   4  16   2        348.39        492.78        89.31 o
   5  16   2        168.10        206.32        59.04 o
   6  16   2        571.81        665.29        99.96 o
   7  16   2         16.64        -26.39        44.50 o
   8  16   2          0.97        -54.44        66.14 o
   9  16   2        214.91        191.62        79.79 o
  10  16   2        296.41        347.90       112.25 o
  11  16   2       1360.22       1759.81       236.71 o
  12  16   2         57.06        138.67        73.44 o
  13  16   2        390.61        426.99       125.98 o
  14  16   2        124.74        198.96        92.81 o
  15  16   2        682.16        660.83       156.63 o
  16  16   2         51.19        167.17        97.34 o
 -14  17   2          0.30        -35.82        55.54 o
 -13  17   2          8.41         18.87        38.71 o
 -12  17   2         23.50        -19.31        37.52 o
 -11  17   2        554.98        625.89       123.83 o
 -10  17   2          4.93        -29.14        30.54 o
  -9  17   2        214.61        101.97       150.63 o
  -8  17   2          5.97        -36.56        37.84 o
  -7  17   2        365.96        405.05        76.69 o
  -6  17   2         92.26         45.18        49.09 o
  -5  17   2        136.90        192.52        52.97 o
  -4  17   2         26.75         45.18        50.00 o
  -3  17   2        292.52        214.56        48.25 o
  -2  17   2          2.74        -41.56        45.79 o
  -1  17   2         14.61         64.15        39.43 o
   0  17   2         37.04        131.09        47.42 o
   1  17   2         81.27        153.55        53.65 o
   2  17   2          3.38         40.43        53.49 o
   3  17   2        469.30        593.57        89.09 o
   4  17   2         21.67         -0.96        40.65 o
   5  17   2        662.34        637.98        95.64 o
   6  17   2        173.83        139.77        56.55 o
   7  17   2        720.52        905.77       118.23 o
   8  17   2        434.84        534.60       139.02 o
   9  17   2        294.05        573.40       138.04 o
  10  17   2        281.37        324.74       100.24 o
  11  17   2         82.30         17.67        41.97 o
  12  17   2        211.31        159.22        66.07 o
  13  17   2        114.72        286.79        92.38 o
  14  17   2          2.61         29.38        45.00 o
 -11  18   2         89.44         93.50        31.07 o
 -10  18   2         23.19         18.17        33.52 o
  -9  18   2        232.30        152.65        50.35 o
  -8  18   2         80.86        137.54        77.32 o
  -7  18   2        578.84        488.38       118.58 o
  -6  18   2          1.10         67.32        38.05 o
  -5  18   2        429.76        401.24        78.61 o
  -4  18   2         75.48        130.66        37.12 o
  -3  18   2        183.13        258.72        57.81 o
  -2  18   2         80.77        -14.62        35.67 o
  -1  18   2        136.54         55.67        29.91 o
   0  18   2         81.97         65.51        41.60 o
   1  18   2        299.36        354.20        79.89 o
   2  18   2         68.91         17.17        48.94 o
   3  18   2        187.14        166.86        60.17 o
   4  18   2        351.54        560.94        99.81 o
   5  18   2          0.15         14.51        33.09 o
   6  18   2         13.27        -11.12        45.86 o
   7  18   2        321.47        405.48        84.32 o
   8  18   2        109.84         -2.88        45.69 o
   9  18   2        194.59        301.27       121.86 o
  10  18   2          9.29        154.07        90.56 o
  11  18   2          8.06          3.02        38.68 o
  -8  19   2          0.06        -86.24        86.24 o
  -7  19   2         29.69          9.92        49.78 o
  -6  19   2         56.09         81.04        44.46 o
  -5  19   2          1.25         -2.76        45.82 o
  -4  19   2         83.40         83.68        36.44 o
  -3  19   2          0.53        -42.01        42.01 o
  -2  19   2        352.22        410.63        79.53 o
  -1  19   2          0.09        -45.58        45.58 o
   0  19   2        376.35        453.46        85.08 o
   1  19   2          0.89        -27.84        51.23 o
   2  19   2        124.73         83.45        33.66 o
   3  19   2        529.82        518.47        96.85 o
   4  19   2        379.49        310.55        74.63 o
   5  19   2        536.73        498.93       201.02 o
   6  19   2        154.50        138.94        52.41 o
   7  19   2        328.96        342.06       101.15 o
   8  19   2          0.53        -44.60        52.41 o
 -27   1   3         98.50         47.01        80.52 o
 -26   1   3        208.51         99.74       128.11 o
 -25   1   3         80.72         52.52        84.30 o
 -24   1   3         46.39        -14.10        59.93 o
 -23   1   3         60.80        -50.01        50.01 o
 -22   1   3        195.87        113.65        77.48 o
 -21   1   3          0.81        -46.03        50.54 o
 -20   1   3         60.69         -2.12        64.31 o
 -19   1   3          2.42         -7.62        58.69 o
 -18   1   3        521.23        617.40       109.01 o
 -17   1   3        149.67         88.17        37.87 o
 -16   1   3         65.39          6.78        31.48 o
 -15   1   3         30.87         12.47        37.64 o
 -14   1   3        465.39        454.26        63.77 o
 -13   1   3       8287.50       8675.45       353.99 o
 -12   1   3         38.86         -6.11        33.14 o
 -11   1   3        662.46        857.16        98.57 o
 -10   1   3        791.82       1007.77       106.62 o
  -9   1   3       5945.95       5680.68       241.01 o
  -8   1   3       2201.74       1851.16       135.06 o
  -7   1   3        536.88        586.37        69.89 o
  -5   1   3       2971.30       2840.33       228.24 o
  -4   1   3        873.61       1219.56       131.42 o
  -2   1   3      16654.63      23262.27       178.96 o
  -1   1   3       7894.74       5752.09        92.94 o
   0   1   3      34358.88      31322.01       332.37 o
   2   1   3      16899.80      21680.38       249.65 o
   3   1   3        406.20        159.46        24.46 o
   4   1   3       3442.83       2967.91        79.25 o
   5   1   3       1405.33       2364.42        70.96 o
   6   1   3       5006.20       4579.60       108.58 o
   7   1   3       1250.36       1586.17        69.59 o
   8   1   3       3670.32       3405.02       109.54 o
   9   1   3        418.58        284.79        33.77 o
  10   1   3          4.84          9.50        18.37 o
  11   1   3         51.12         21.90        24.55 o
  12   1   3         38.58         13.92        18.11 o
  13   1   3        429.30        409.78        47.41 o
  14   1   3        440.71        478.51        53.11 o
  15   1   3         78.87         65.17        29.10 o
  16   1   3       1268.34       1199.41       123.63 o
  17   1   3        156.28        167.51        36.36 o
  18   1   3        115.98        184.93        46.10 o
  19   1   3        813.68        799.41       123.48 o
  20   1   3        117.24         72.79        43.82 o
  21   1   3        551.22        619.30       122.18 o
  22   1   3          4.88         19.14        57.32 o
  23   1   3        592.45        651.44       126.45 o
  24   1   3         18.50          8.03        58.94 o
  25   1   3         75.79         33.27       105.23 o
  26   1   3         18.04        -42.39        49.87 o
 -26   2   3        340.23        443.20       120.25 o
 -25   2   3          6.70        120.62        69.68 o
 -24   2   3         40.12         52.39       219.00 o
 -23   2   3         12.56         25.45       135.55 o
 -22   2   3        399.17        290.11        72.47 o
 -21   2   3          3.73          7.78        64.44 o
 -20   2   3         19.55         25.97        52.69 o
 -19   2   3          5.31        -31.84        54.57 o
 -18   2   3        541.94        748.72       128.77 o
 -17   2   3       3194.47       3447.71       253.51 o
 -16   2   3       3016.95       3275.57       184.39 o
 -15   2   3         13.30        -31.42        31.42 o
 -14   2   3         23.71         -2.15        25.73 o
 -13   2   3        994.81        704.33       104.51 o
 -12   2   3       9048.84       8979.07       341.18 o
 -11   2   3       3436.75       3955.93       221.27 o
 -10   2   3       4835.00       5307.58       243.87 o
  -9   2   3       3421.96       3796.59       197.71 o
  -8   2   3         17.68         52.55        34.07 o
  -7   2   3         27.69         14.77        23.39 o
  -6   2   3       2339.70       2084.19       114.74 o
  -5   2   3       4250.10       5026.21       405.23 o
  -4   2   3       1841.16       1673.15        87.39 o
  -3   2   3       7294.22       8203.70       116.00 o
  -2   2   3       4879.80       4391.63       116.26 o
  -1   2   3       6795.95       6361.29       144.08 o
   0   2   3       9549.88      10937.19       264.27 o
   1   2   3       8717.22      10619.11       266.59 o
   2   2   3        644.59        390.18        55.04 o
   3   2   3      37927.86      36290.68       378.31 o
   4   2   3       2029.35       2189.66        68.93 o
   5   2   3       1588.66       1315.51        60.68 o
   6   2   3       1518.49       1315.02        66.81 o
   7   2   3        105.38        173.68        26.27 o
   8   2   3       4410.77       4725.99       131.04 o
   9   2   3          4.91         25.82        14.69 o
  10   2   3       2596.17       2382.40       105.94 o
  11   2   3       2022.84       2489.90       112.81 o
  12   2   3        228.70        208.64        36.60 o
  13   2   3       3140.59       3913.11       155.93 o
  14   2   3        491.80        382.40        46.29 o
  15   2   3         27.09        -26.81        26.81 o
  16   2   3       1452.93       1386.56       116.92 o
  17   2   3        558.49        486.08        91.85 o
  18   2   3        845.74        859.11       122.96 o
  19   2   3        521.53        429.70        87.10 o
  20   2   3       1059.31       1233.57       156.54 o
  21   2   3         93.87        130.84        58.77 o
  22   2   3        539.54        589.23       105.70 o
  23   2   3          2.65        -13.11        45.62 o
  24   2   3        276.10        204.05        59.92 o
  25   2   3        100.78        135.33       128.96 o
  26   2   3        258.03        247.74        76.36 o
 -26   3   3        211.47        243.82       101.80 o
 -25   3   3         68.29        241.80        89.48 o
 -24   3   3          4.16        -25.88        49.49 o
 -23   3   3        160.25        293.84        74.92 o
 -22   3   3         18.50          0.20        46.71 o
 -21   3   3          0.69         85.46        60.33 o
 -20   3   3        114.69         72.53        60.48 o
 -19   3   3        692.32        849.67       138.59 o
 -18   3   3       1816.09       1918.83       242.63 o
 -17   3   3        266.72        166.68        57.67 o
 -16   3   3        713.14        776.96       120.84 o
 -15   3   3       1590.40       1625.03       113.55 o
 -14   3   3       3433.25       3571.27       236.30 o
 -13   3   3       3262.53       3137.14       213.15 o
 -12   3   3        218.31        312.33        59.39 o
 -11   3   3       4320.81       4400.62       230.67 o
 -10   3   3       2726.97       3382.89       273.50 o
  -9   3   3      13029.46      13309.34       509.16 o
  -8   3   3       7469.54       7843.67       361.59 o
  -7   3   3       2870.36       2537.89       135.96 o
  -6   3   3         12.27         95.66        48.10 o
  -5   3   3       4829.92       5049.17       425.78 o
  -4   3   3        421.77        806.10        64.28 o
  -3   3   3      10472.00      11264.35       174.36 o
  -2   3   3       2212.54       2773.12        77.90 o
  -1   3   3       3544.44       4082.26       107.17 o
   0   3   3        628.79        347.50        53.08 o
   1   3   3         18.80         59.79        29.79 o
   2   3   3      19801.66      19027.44       398.77 o
   3   3   3        191.34        325.50        26.75 o
   4   3   3       9317.66      11250.85       175.47 o
   5   3   3      35458.59      37851.26       352.23 o
   6   3   3        182.31        326.08        65.41 o
   7   3   3       1709.90       2639.93       130.14 o
   8   3   3        269.62        293.53        45.79 o
   9   3   3          7.82         24.39        49.44 o
  10   3   3        209.04        347.58        54.01 o
  11   3   3         22.77         39.61        28.50 o
  12   3   3       4679.97       4655.47       237.90 o
  13   3   3        363.65        389.39        58.89 o
  14   3   3       2825.28       3445.25       176.01 o
  15   3   3        420.82        378.76        62.44 o
  16   3   3       3206.81       3675.00       236.36 o
  17   3   3        468.54        399.61        84.17 o
  18   3   3       1309.43       1521.30       163.56 o
  19   3   3        573.32        378.02        81.40 o
  20   3   3        174.93        105.07        55.70 o
  21   3   3       1035.85       1073.04       148.38 o
  22   3   3          4.38         27.60        37.12 o
  23   3   3        747.88        981.92       171.26 o
  24   3   3         53.42         58.74        57.25 o
  25   3   3        276.80        382.30       108.63 o
  26   3   3        208.19        251.42        93.01 o
 -26   4   3         20.68        -15.88        51.69 o
 -25   4   3        143.39        102.27        77.85 o
 -24   4   3          2.76         41.56        75.77 o
 -23   4   3        451.19        534.24       126.92 o
 -22   4   3       1294.76       1651.43       217.38 o
 -21   4   3       4728.39       5654.12       362.07 o
 -20   4   3        892.44        979.86       154.33 o
 -19   4   3       1574.35       1527.07       181.45 o
 -18   4   3         10.85        -51.02        51.02 o
 -17   4   3       2440.13       2445.24       217.54 o
 -16   4   3        751.86        636.15       101.82 o
 -15   4   3        765.67        854.14        97.55 o
 -14   4   3       3430.13       3293.01       184.72 o
 -13   4   3        486.39        277.79        61.46 o
 -12   4   3       5114.37       5118.45       261.63 o
 -11   4   3       1577.92       1293.16       176.50 o
 -10   4   3        505.33        350.74        72.21 o
  -9   4   3       1951.23       2064.04       278.69 o
  -8   4   3      13151.29      14142.25       342.21 o
  -7   4   3      18607.89      19128.65       441.30 o
  -6   4   3        466.04        542.41        49.62 o
  -5   4   3        134.35        133.01        25.16 o
  -4   4   3       4122.30       4217.07       164.04 o
  -3   4   3       1629.61       1495.15        46.20 o
  -2   4   3       2202.93       2085.91        71.45 o
  -1   4   3        900.28        763.14        38.70 o
   0   4   3       2719.19       2496.81        57.46 o
   1   4   3       1339.45       1028.27        91.49 o
   2   4   3      14938.19      17005.16       239.08 o
   3   4   3      37345.80      41559.63       349.74 o
   4   4   3       4355.20       4263.06       156.54 o
   5   4   3      18411.20      19969.91       353.94 o
   6   4   3       3389.78       2853.62       107.93 o
   7   4   3        124.13         67.45        31.24 o
   8   4   3        487.47        483.63        57.80 o
   9   4   3         73.73         15.07        24.70 o
  10   4   3        818.55        917.49        91.48 o
  11   4   3       1233.23       1174.49       108.70 o
  12   4   3       3333.03       3248.76       162.53 o
  13   4   3       8533.20       9626.17       357.90 o
  14   4   3         46.18        109.07        38.87 o
  15   4   3        468.84        334.92        70.93 o
  16   4   3         18.74         -9.38        46.35 o
  17   4   3         23.89          4.99        60.79 o
  18   4   3       2052.08       2260.27       201.61 o
  19   4   3        270.10        227.00        59.02 o
  20   4   3       1018.60       1042.31       148.62 o
  21   4   3          8.74         -5.57        57.27 o
  22   4   3        797.99       1014.25       151.57 o
  23   4   3         28.88        -40.29        40.29 o
  24   4   3        677.11        764.00       134.77 o
  25   4   3        315.29        276.35        91.39 o
  26   4   3        122.05         40.73       181.12 o
 -26   5   3         50.20         55.79       121.34 o
 -25   5   3         34.28         75.72        63.54 o
 -24   5   3         55.49         95.45        64.78 o
 -23   5   3        222.80        274.85        93.24 o
 -22   5   3          5.31        -57.64        69.25 o
 -21   5   3         20.82         18.26        63.70 o
 -20   5   3       3478.05       4047.16       310.46 o
 -19   5   3        673.16        465.95       111.78 o
 -18   5   3       6370.65       6479.32       364.02 o
 -17   5   3        548.31        641.75       119.53 o
 -16   5   3       3664.43       3948.11       277.73 o
 -15   5   3        618.79        587.66       101.67 o
 -14   5   3       1057.16       1225.60        97.36 o
 -13   5   3       1899.67       1791.29       161.01 o
 -12   5   3        314.71        253.48        56.77 o
 -11   5   3       3281.68       3401.47       280.30 o
 -10   5   3        331.46        180.35        70.44 o
  -9   5   3       9452.64      10043.13       317.67 o
  -8   5   3         24.15         37.47        33.41 o
  -7   5   3       7351.00       8781.09       216.47 o
  -6   5   3       3359.77       3646.55       131.98 o
  -5   5   3       4075.24       3760.84        96.78 o
  -4   5   3      18582.17      20052.71       202.82 o
  -3   5   3        978.98        695.44        53.08 o
  -2   5   3         47.49         36.96         7.35 o
  -1   5   3       3625.50       4274.96        64.04 o
   0   5   3       4503.12       5169.14        80.34 o
   1   5   3       7673.48       9653.64       131.69 o
   2   5   3       2589.52       3369.22       130.97 o
   3   5   3       2167.19       2513.12       107.04 o
   4   5   3       2705.53       2587.53       129.70 o
   5   5   3        428.72        290.55        34.50 o
   6   5   3        137.82        104.46        16.98 o
   7   5   3       2427.07       2288.48        90.16 o
   8   5   3          3.23        -27.54        33.47 o
   9   5   3       2360.61       2406.62       129.26 o
  10   5   3       6392.70       5886.87       240.74 o
  11   5   3        747.97        625.22        81.52 o
  12   5   3         26.40        168.63        77.67 o
  13   5   3         59.02         93.88        49.47 o
  14   5   3       9071.27      10002.64       310.06 o
  15   5   3        188.01        257.58        80.07 o
  16   5   3       5357.44       5462.07       292.79 o
  17   5   3        222.18        251.64        69.98 o
  18   5   3       1650.14       1736.41       177.45 o
  19   5   3        232.78        239.74        61.35 o
  20   5   3         75.47        -28.10        55.05 o
  21   5   3        434.32        427.72       131.07 o
  22   5   3         17.46          4.76        53.03 o
  23   5   3        387.19        532.69       111.10 o
  24   5   3        131.05        125.89        72.92 o
  25   5   3         76.36         18.18        61.72 o
  26   5   3        100.19         70.56       114.19 o
 -25   6   3         66.01        118.89        66.81 o
 -24   6   3          1.01         84.27        63.44 o
 -23   6   3        179.22        169.18        72.50 o
 -22   6   3        190.49        166.43       124.49 o
 -21   6   3        200.88         93.08        67.24 o
 -20   6   3        576.44        710.94       130.14 o
 -19   6   3       1422.31       1461.96       182.17 o
 -18   6   3        210.49        261.11        83.79 o
 -17   6   3       2321.71       2365.91       216.39 o
 -16   6   3          2.56        -33.86        44.36 o
 -15   6   3        363.62        251.06        61.19 o
 -14   6   3         82.35         40.61        55.45 o
 -13   6   3         24.29          5.54        52.60 o
 -12   6   3        723.35        487.46        73.93 o
 -11   6   3         56.07        -23.89        43.31 o
 -10   6   3       3669.80       3732.92       198.88 o
  -9   6   3       1763.46       1792.74       132.82 o
  -8   6   3        104.78         76.35        33.10 o
  -7   6   3      19704.75      21754.77       710.52 o
  -6   6   3       7045.88       6761.33       182.78 o
  -5   6   3      18968.68      22267.51       414.36 o
  -4   6   3       1353.74       1705.42        72.61 o
  -3   6   3      11032.20      11530.76       153.64 o
  -2   6   3        284.91        284.57        18.98 o
  -1   6   3        524.81        757.93        34.38 o
   0   6   3         78.87         51.14        10.49 o
   1   6   3       1614.80       2368.31        89.79 o
   2   6   3       1873.84       1436.32        63.72 o
   3   6   3       1220.72       1354.14        84.71 o
   4   6   3        977.54        939.98       150.68 o
   5   6   3        326.23        410.57        44.89 o
   6   6   3       1437.06       1407.86       158.11 o
   7   6   3       4838.11       5221.46       166.02 o
   8   6   3       7565.30       8270.88       307.62 o
   9   6   3       2141.13       2219.70        99.52 o
  10   6   3       1881.55       1711.90       110.92 o
  11   6   3       1015.21       1234.27        93.10 o
  12   6   3          1.17          8.45        37.53 o
  13   6   3         68.33         46.65        20.52 o
  14   6   3        487.77        488.62        63.79 o
  15   6   3        329.50        317.64        68.82 o
  16   6   3        639.20        863.89       119.57 o
  17   6   3        540.90        708.35       116.22 o
  18   6   3        199.42        202.48        69.13 o
  19   6   3         44.72        127.07        60.15 o
  20   6   3        340.37        419.30        99.33 o
  21   6   3         15.59        -38.03        39.80 o
  22   6   3        758.44       1052.53       160.39 o
  23   6   3         23.51          9.97        56.01 o
  24   6   3        214.91        329.77        91.61 o
  25   6   3         29.41        -74.93        74.93 o
 -25   7   3          8.75         30.28        52.98 o
 -24   7   3        107.35         73.63        71.63 o
 -23   7   3        107.79         20.32        84.93 o
 -22   7   3        120.78         16.68        93.71 o
 -21   7   3          1.73        -35.86        59.68 o
 -20   7   3          5.49        -72.86        72.86 o
 -19   7   3        268.80        318.34        76.62 o
 -18   7   3          5.87         48.73        39.28 o
 -17   7   3        237.79        207.68        66.38 o
 -16   7   3         89.29        142.31        85.07 o
 -15   7   3         43.19         12.65        56.00 o
 -14   7   3        247.32        421.98       124.73 o
 -13   7   3        661.06        546.62        91.26 o
 -12   7   3        587.29        660.07        74.89 o
 -11   7   3         45.10         21.34        22.23 o
 -10   7   3         89.29        111.72        35.18 o
  -9   7   3       3670.76       4789.12       222.62 o
  -8   7   3      10086.92      10118.10       227.35 o
  -7   7   3        823.33        738.42        53.04 o
  -6   7   3      13416.27      15753.37       226.00 o
  -5   7   3       1557.83       1455.17        64.48 o
  -4   7   3       2517.92       2836.39       118.71 o
  -3   7   3        909.63        910.70        46.70 o
  -2   7   3       6672.18       7349.96       110.34 o
  -1   7   3       1758.22       1513.65        54.38 o
   1   7   3        377.54        337.97        24.24 o
   2   7   3       1558.83       1671.72       113.06 o
   3   7   3       5862.10       6735.84       197.06 o
   4   7   3       6918.10       6791.82       345.90 o
   5   7   3       2208.74       2753.64       101.26 o
   6   7   3       7611.32       8120.99       214.58 o
   7   7   3       2120.83       2572.05       152.28 o
   8   7   3          0.04        -14.05        27.34 o
   9   7   3        225.69        131.57        60.24 o
  10   7   3         46.66         28.45        20.90 o
  11   7   3        578.42        498.71        51.56 o
  12   7   3        141.13        119.25        22.25 o
  13   7   3          4.48         -5.61        22.06 o
  14   7   3        274.02        310.80        66.44 o
  15   7   3        182.49        108.08        34.31 o
  16   7   3       1215.67       1307.46       146.44 o
  17   7   3         26.55         48.87        95.40 o
  18   7   3        182.80        203.79        78.22 o
  19   7   3        505.09        586.49       108.08 o
  20   7   3        105.82         62.81        39.35 o
  21   7   3         36.63          3.03        42.45 o
  22   7   3         35.66         18.36        43.80 o
  23   7   3         10.49         -7.06        71.07 o
  24   7   3          0.96        -66.40        66.40 o
  25   7   3          1.08         18.42        72.36 o
 -24   8   3        166.83        125.32       164.73 o
 -23   8   3        167.37        -31.99        77.34 o
 -22   8   3         74.44         48.62        44.13 o
 -21   8   3        352.31        190.11        62.80 o
 -20   8   3          6.75         78.83        85.23 o
 -19   8   3        150.85         64.57        46.37 o
 -18   8   3          0.26        -59.01        59.01 o
 -17   8   3        277.19        168.77        63.35 o
 -16   8   3        381.65        341.22       118.01 o
 -15   8   3          6.93         63.26        41.94 o
 -14   8   3        441.84        445.76       113.03 o
 -13   8   3        353.16        276.92        85.30 o
 -12   8   3         36.94        -35.53        35.53 o
 -11   8   3        455.96        548.84        50.50 o
 -10   8   3        559.49        741.23        67.58 o
  -9   8   3       5169.38       4927.28       152.89 o
  -8   8   3        420.34        372.45        71.38 o
  -7   8   3        405.72        442.46        47.35 o
  -6   8   3       1406.25       1619.88        75.38 o
  -5   8   3         68.67         59.61        18.44 o
  -4   8   3       5593.91       5683.68       164.36 o
  -3   8   3       6194.18       6846.61       112.03 o
  -2   8   3        896.21       1078.44        51.26 o
  -1   8   3         62.39        136.00        16.72 o
   0   8   3        430.98        469.29        30.32 o
   1   8   3        201.24        364.78        29.74 o
   2   8   3        447.31        288.99        24.43 o
   3   8   3       3424.09       2978.91       154.95 o
   4   8   3       1156.13       1604.34        87.95 o
   5   8   3      11047.71      13266.83       331.74 o
   6   8   3       5158.72       5698.30       320.63 o
   7   8   3       8591.80       9294.11       236.99 o
   8   8   3          0.05         75.95        23.75 o
   9   8   3        345.85        333.77        54.86 o
  10   8   3        684.23        743.80        74.63 o
  11   8   3         70.95          8.62        30.02 o
  12   8   3        152.21         77.82        24.75 o
  13   8   3        852.30        929.57        78.44 o
  14   8   3        549.94        486.51        62.84 o
  15   8   3         72.43          9.26        55.68 o
  16   8   3        364.14        270.88        48.42 o
  17   8   3        138.32        108.19        55.36 o
  18   8   3        157.63        189.02        62.66 o
  19   8   3         45.80        -34.54        34.54 o
  20   8   3         65.56         32.67        43.76 o
  21   8   3          0.06        -66.66        66.66 o
  22   8   3          0.65         17.05        51.18 o
  23   8   3          3.18        -67.21        68.25 o
  24   8   3         12.87         11.58        58.05 o
 -24   9   3         28.83        -47.86        59.93 o
 -23   9   3          2.98        -49.84        69.39 o
 -22   9   3        132.90         52.36        59.57 o
 -21   9   3          1.58         -3.04        68.62 o
 -20   9   3         51.62         63.46        66.83 o
 -19   9   3         10.89        -65.90        65.90 o
 -18   9   3         51.37         29.47        91.79 o
 -17   9   3         23.97        -29.75        77.56 o
 -16   9   3        975.89        953.79       180.98 o
 -15   9   3         27.44        100.52        76.01 o
 -14   9   3        408.47        457.62       193.89 o
 -13   9   3        282.92        242.01        47.30 o
 -12   9   3        241.11        229.33        36.56 o
 -11   9   3        167.68        108.61        21.19 o
 -10   9   3          3.57        -12.60        18.80 o
  -9   9   3       5640.97       5523.63       150.95 o
  -8   9   3        394.16        440.43        42.97 o
  -7   9   3        217.27        220.80        30.96 o
  -6   9   3       2397.79       2641.67       101.55 o
  -5   9   3       1156.95        972.97        53.24 o
  -4   9   3       1521.74       1581.07        66.73 o
  -3   9   3       1372.42       1647.52        63.49 o
  -2   9   3       2935.65       3070.51        86.18 o
  -1   9   3         89.09         94.18        14.45 o
   0   9   3       2863.66       2732.01        97.70 o
   1   9   3        323.70        315.04        26.44 o
   2   9   3        321.43        286.17        27.77 o
   3   9   3        465.60        367.33        35.46 o
   4   9   3       3264.86       3583.97       181.26 o
   5   9   3        294.41        375.03        48.59 o
   6   9   3      10037.41       9655.34       282.22 o
   7   9   3       8085.56       8048.40       297.89 o
   8   9   3       2264.79       2895.81       141.47 o
   9   9   3       1972.76       2361.54       117.77 o
  10   9   3        799.63        768.36        78.71 o
  11   9   3        619.07        600.82        66.99 o
  12   9   3        248.06        230.71        35.70 o
  13   9   3        548.92        447.28        60.58 o
  14   9   3        486.35        410.91        58.46 o
  15   9   3         89.60         20.62        52.46 o
  16   9   3        232.27         57.01        44.04 o
  17   9   3         49.13          4.22        30.88 o
  18   9   3        142.52         96.90        36.35 o
  19   9   3        125.24        143.35        47.08 o
  20   9   3         76.46         39.36        54.28 o
  21   9   3        331.68        258.38        59.56 o
  22   9   3         19.64        -29.11        49.15 o
  23   9   3         71.86          9.94        34.29 o
  24   9   3          7.93         39.28        43.07 o
 -23  10   3        287.87        282.39        96.50 o
 -22  10   3         57.25        146.81        49.72 o
 -21  10   3        357.56        230.60        70.62 o
 -20  10   3          0.08        -84.58        84.58 o
 -19  10   3        464.93        397.94        73.19 o
 -18  10   3         31.47        -19.35        37.75 o
 -17  10   3       1867.36       1957.24       173.59 o
 -16  10   3        466.06        556.09       157.45 o
 -15  10   3       2308.74       2451.74       183.39 o
 -14  10   3        628.13        569.93        85.14 o
 -13  10   3       6282.18       6330.47       275.91 o
 -12  10   3       1875.24       2099.96       160.67 o
 -11  10   3        396.22        451.42        54.93 o
 -10  10   3        616.40        666.12        62.39 o
  -9  10   3        795.69        727.20        62.04 o
  -8  10   3       1671.91       1633.30        81.34 o
  -7  10   3       2311.15       3109.13       108.63 o
  -6  10   3        551.78        827.77        60.06 o
  -5  10   3       4092.38       4129.01       129.92 o
  -4  10   3       2539.58       2736.30       117.94 o
  -3  10   3       6431.57       6442.48       535.80 o
  -2  10   3          9.44         16.01        14.93 o
  -1  10   3      16451.37      18266.29       261.71 o
   0  10   3          9.18         21.45        16.40 o
   1  10   3      10212.54      10424.26       199.45 o
   2  10   3        658.27        726.51        52.50 o
   3  10   3        738.47        613.78        52.47 o
   4  10   3       3068.61       3192.66       136.13 o
   5  10   3         18.87          1.61        22.46 o
   6  10   3         10.90          2.14        18.16 o
   7  10   3        227.29        166.13        39.29 o
   8  10   3         62.14         91.76        27.14 o
   9  10   3        950.12       1133.63        94.43 o
  10  10   3        297.98        241.29        44.86 o
  11  10   3        854.37        661.43        93.82 o
  12  10   3          0.35          8.57        34.31 o
  13  10   3         45.19         23.77        29.46 o
  14  10   3        267.61        189.29        38.89 o
  15  10   3         58.42         51.83        30.55 o
  16  10   3         28.05          5.03        33.99 o
  17  10   3        502.79        551.35        82.30 o
  18  10   3        152.59        184.22        43.99 o
  19  10   3        510.88        462.85        72.43 o
  20  10   3        267.11        240.02        60.66 o
  21  10   3        175.10        135.99        36.80 o
  22  10   3        216.30        198.02        56.21 o
  23  10   3          4.50         82.87        48.06 o
 -22  11   3        314.47        448.41        83.36 o
 -21  11   3        263.25        319.47        65.76 o
 -20  11   3        399.36        467.66        78.50 o
 -19  11   3         27.36         -3.90        35.86 o
 -18  11   3         72.87        101.04        34.94 o
 -17  11   3          0.14        -61.25        61.25 o
 -16  11   3        284.04        226.93        48.84 o
 -15  11   3        231.61        178.67        57.29 o
 -14  11   3        116.80         69.01       142.68 o
 -13  11   3       3082.73       3296.73       170.65 o
 -12  11   3       1192.31       1216.43       104.16 o
 -11  11   3       4685.51       5207.43       205.07 o
 -10  11   3       3383.47       3522.41       164.74 o
  -9  11   3        943.96       1221.97       114.00 o
  -8  11   3       1401.64       1233.97        80.50 o
  -7  11   3        655.78        541.97        64.33 o
  -6  11   3        938.84       1179.50        67.78 o
  -5  11   3        355.71        477.85        53.98 o
  -4  11   3        828.40        497.16        81.67 o
  -3  11   3         21.51        -12.42        12.85 o
  -2  11   3        214.76        267.76        30.75 o
  -1  11   3         34.72         29.00        12.74 o
   0  11   3       2523.45       2530.48       106.76 o
   1  11   3       5274.44       5135.16       411.92 o
   2  11   3          1.39        -14.00        14.74 o
   3  11   3       5030.91       5576.87       143.32 o
   4  11   3        379.99        328.75        35.78 o
   5  11   3       6065.41       6244.90       175.37 o
   6  11   3        424.13        447.95        68.13 o
   7  11   3       2803.05       2892.47       171.74 o
   8  11   3        959.41       1002.03       102.77 o
   9  11   3       2043.52       2168.89       170.80 o
  10  11   3        788.06        841.70        86.56 o
  11  11   3        185.50        374.26        84.87 o
  12  11   3       3640.28       3955.34       243.17 o
  13  11   3         58.12         55.17        44.07 o
  14  11   3       1104.50       1059.51       108.58 o
  15  11   3          0.32         -6.57        52.53 o
  16  11   3        117.62         87.17        52.01 o
  17  11   3        565.08        623.79        84.77 o
  18  11   3         20.34        -12.81        42.40 o
  19  11   3        561.84        568.60        85.60 o
  20  11   3         19.91         31.20        29.97 o
  21  11   3        551.85        742.97       107.02 o
  22  11   3          0.10         50.89        36.72 o
 -21  12   3         40.34         19.12        42.85 o
 -20  12   3        104.04         91.00        56.88 o
 -19  12   3        329.96        284.59        57.26 o
 -18  12   3         20.45        -34.93        45.51 o
 -17  12   3       1603.07       1974.57       202.75 o
 -16  12   3        482.36        802.15       116.41 o
 -15  12   3        351.74        310.42        65.25 o
 -14  12   3       1258.28       1341.05       139.56 o
 -13  12   3        163.62        250.44        57.34 o
 -12  12   3       4059.25       4421.34       198.09 o
 -11  12   3       1054.32       1183.48       100.80 o
 -10  12   3          5.85         -7.10        26.11 o
  -9  12   3          2.23        -22.19        32.07 o
  -8  12   3       1443.86       1460.61        89.99 o
  -7  12   3        382.48        264.77        66.04 o
  -6  12   3         16.37        -20.07        23.92 o
  -5  12   3        468.12        456.85        50.82 o
  -4  12   3        115.51        115.26        20.96 o
  -3  12   3       1313.24       1401.42        75.82 o
  -2  12   3         76.60         27.91        17.31 o
  -1  12   3       6923.15       6573.16       168.17 o
   0  12   3       2843.07       2873.63       125.41 o
   1  12   3       2074.03       1870.65        91.74 o
   2  12   3       1515.77       1666.80        99.58 o
   3  12   3       1739.42       1610.04       108.35 o
   4  12   3       1809.68       1494.01       119.61 o
   5  12   3        233.37         74.57        49.83 o
   6  12   3       1026.12        926.01        80.63 o
   7  12   3        752.06        651.60       131.40 o
   8  12   3        117.17         -4.20        31.61 o
   9  12   3        346.00        212.60        53.04 o
  10  12   3         16.31        -30.82        46.56 o
  11  12   3          9.56        167.50        70.14 o
  12  12   3        103.18        164.19        70.49 o
  13  12   3        186.98        350.35        86.40 o
  14  12   3        635.51        618.05        90.80 o
  15  12   3       1056.94       1273.82       128.61 o
  16  12   3        189.84        200.52        58.76 o
  17  12   3        889.00       1081.91       122.74 o
  18  12   3        123.12        150.59        48.12 o
  19  12   3        357.08        315.02        67.77 o
  20  12   3        189.51        117.70        42.14 o
  21  12   3         35.84         36.64        37.89 o
 -20  13   3         62.61         40.78        38.47 o
 -19  13   3          1.61        -39.62        39.62 o
 -18  13   3         21.47        -14.24        36.33 o
 -17  13   3         32.96         51.07        41.35 o
 -16  13   3        338.55        175.49        58.37 o
 -15  13   3        390.16        474.66        86.46 o
 -14  13   3        252.11        142.04        85.15 o
 -13  13   3        219.92        231.46        48.70 o
 -12  13   3        553.96        611.58        76.14 o
 -11  13   3        102.14        184.69        47.76 o
 -10  13   3        400.63        408.09        62.17 o
  -9  13   3        386.56        423.70        57.92 o
  -8  13   3        707.12        713.82        76.68 o
  -7  13   3          5.61         31.88        22.09 o
  -6  13   3        144.53        125.68        31.33 o
  -5  13   3       2256.84       2046.68       133.71 o
  -4  13   3       3286.29       3596.75       157.56 o
  -3  13   3          2.80          6.58        21.91 o
  -2  13   3        789.25        823.27        72.26 o
  -1  13   3        280.42        271.95        32.48 o
   0  13   3       1191.39       1143.63       111.96 o
   1  13   3       4081.34       4570.94       179.07 o
   2  13   3         99.49        102.65        33.19 o
   3  13   3       2346.00       2231.76       153.85 o
   4  13   3          3.27          9.34        31.43 o
   5  13   3       1969.86       1583.20       213.58 o
   6  13   3         54.08        128.97        41.94 o
   7  13   3        328.58        333.52        64.71 o
   8  13   3          6.48        -26.43        34.42 o
   9  13   3        135.82        231.62        95.21 o
  10  13   3         62.67        137.04        61.07 o
  11  13   3         13.99         50.87        60.63 o
  12  13   3         89.21        105.23        97.01 o
  13  13   3        112.27        206.68        66.08 o
  14  13   3        200.74        216.14        71.94 o
  15  13   3          3.06        -30.52        41.92 o
  16  13   3         27.16         -3.26        39.41 o
  17  13   3          7.20         41.91        60.54 o
  18  13   3         17.00        -14.43        39.69 o
  19  13   3        207.15        201.67        55.81 o
  20  13   3         25.78         47.77        41.59 o
 -19  14   3          2.09         26.42        31.52 o
 -18  14   3         22.43         82.95        50.66 o
 -17  14   3         76.01         29.88        48.69 o
 -16  14   3        324.85        350.45        80.40 o
 -15  14   3         72.55        139.97        62.36 o
 -14  14   3         11.67         30.76        60.93 o
 -13  14   3         57.71         44.47        41.22 o
 -12  14   3        206.33        231.82        46.80 o
 -11  14   3          5.38         -6.41        26.30 o
 -10  14   3          6.82        -42.17        42.17 o
  -9  14   3         62.91         61.84        36.58 o
  -8  14   3          6.57        -49.36        49.36 o
  -7  14   3         25.14         26.27        27.17 o
  -6  14   3          0.27        -24.42        45.03 o
  -5  14   3        235.70        248.82        45.82 o
  -4  14   3         81.41         75.36        36.35 o
  -3  14   3        117.43         71.48        19.14 o
  -2  14   3         95.73         48.35        16.96 o
  -1  14   3          6.19         21.66        13.41 o
   0  14   3         13.71        -15.60        22.93 o
   1  14   3         61.56         49.12        30.26 o
   2  14   3        245.47        191.07        30.09 o
   3  14   3        301.98        305.44        52.67 o
   4  14   3        328.49        353.98        43.91 o
   5  14   3        465.08        440.74        49.40 o
   6  14   3          1.64        -30.33        30.33 o
   7  14   3         37.25         26.83        75.06 o
   8  14   3        419.09        552.11       123.55 o
   9  14   3         71.36        -15.35        47.18 o
  10  14   3         69.30         43.04        54.58 o
  11  14   3        190.76        117.11        62.97 o
  12  14   3         27.27        111.18        64.58 o
  13  14   3        145.62        251.07       112.32 o
  14  14   3        144.44        252.35        80.61 o
  15  14   3        151.26        279.35        74.26 o
  16  14   3         13.96         98.77        55.51 o
  17  14   3         85.97        212.22        68.75 o
  18  14   3          0.08          9.03        59.31 o
  19  14   3         84.03         17.54        37.70 o
 -17  15   3        109.64        105.65        79.98 o
 -16  15   3         28.49         -6.37        38.45 o
 -15  15   3          4.70        -47.20        47.20 o
 -14  15   3         35.73        -14.20        72.90 o
 -13  15   3        137.53        182.86        47.54 o
 -12  15   3         31.43        -32.34        38.02 o
 -11  15   3          7.00        -30.59        32.40 o
 -10  15   3        177.63        161.35        61.20 o
  -9  15   3         11.26         14.54        29.36 o
  -8  15   3        577.74        536.43       165.15 o
  -7  15   3         24.98        -21.13        55.97 o
  -6  15   3          7.53        -14.27        29.34 o
  -5  15   3         97.46         84.37        28.82 o
  -4  15   3          0.76        -10.07        32.20 o
  -3  15   3         94.46        106.41        26.86 o
  -2  15   3         61.98         30.36        17.32 o
  -1  15   3        465.01        450.56        51.10 o
   0  15   3        111.05        101.69        26.24 o
   1  15   3         61.73         45.86        24.31 o
   2  15   3        774.50        634.71        61.66 o
   3  15   3        175.65        203.14        34.96 o
   4  15   3        623.04        604.96        60.21 o
   5  15   3         97.99        150.16        30.05 o
   6  15   3         57.61         83.22        26.58 o
   7  15   3         36.77        103.54        80.66 o
   8  15   3         93.10        330.67       114.16 o
   9  15   3        138.61        210.38        85.26 o
  10  15   3          2.98         29.01        43.90 o
  11  15   3        116.80         57.80        38.20 o
  12  15   3         29.10         59.15        52.57 o
  13  15   3        124.78        169.99        61.72 o
  14  15   3          5.23        -34.53        62.60 o
  15  15   3          3.71        -53.90        66.13 o
  16  15   3         32.34         23.55        50.47 o
  17  15   3         13.08         -7.62        40.70 o
 -16  16   3        339.19        169.80        97.61 o
 -15  16   3        101.03        102.04        50.07 o
 -14  16   3        159.85        247.86        90.50 o
 -13  16   3         73.77         81.40        58.42 o
 -12  16   3         80.33         39.85        33.41 o
 -11  16   3          1.47        -36.39        36.39 o
 -10  16   3        240.79        268.01        61.50 o
  -9  16   3        218.36        107.89        44.43 o
  -8  16   3        117.86         91.83        33.01 o
  -7  16   3         12.30        -34.03        34.03 o
  -6  16   3        567.76        581.10        84.20 o
  -5  16   3        376.91        370.05        66.55 o
  -4  16   3        188.05        131.39        44.15 o
  -3  16   3         11.24        -10.12        25.98 o
  -2  16   3         31.20         14.39        41.38 o
  -1  16   3        223.21        344.04        51.14 o
   0  16   3         14.06         15.41        27.46 o
   1  16   3         22.36         15.50        23.55 o
   2  16   3        216.30        232.94        46.45 o
   3  16   3          0.38         11.58        28.74 o
   4  16   3        947.64       1250.90       130.58 o
   5  16   3         13.01         37.46        38.01 o
   6  16   3        168.94         -2.06        65.40 o
   7  16   3         35.14         60.17        53.44 o
   8  16   3         53.77         78.66        60.34 o
   9  16   3         18.12        -10.55        51.21 o
  10  16   3         17.86        -77.39        77.39 o
  11  16   3         96.77        216.60        75.11 o
  12  16   3          1.62          3.29        53.53 o
  13  16   3         39.22        116.82        75.61 o
  14  16   3         12.09        -50.45        55.82 o
  15  16   3         61.46        -72.83       104.50 o
 -13  17   3         98.34         20.12        54.84 o
 -12  17   3         16.48        -44.52        94.74 o
 -11  17   3         96.45        106.32        47.48 o
 -10  17   3         36.98         30.92        31.96 o
  -9  17   3        756.87        709.59       161.64 o
  -8  17   3         38.21          4.29        23.34 o
  -7  17   3         34.39         -9.56        22.88 o
  -6  17   3          4.46         -7.52        30.71 o
  -5  17   3          0.01         -1.45        31.40 o
  -4  17   3        574.88        508.06        94.68 o
  -3  17   3        306.80        273.52        73.00 o
  -2  17   3        722.86        631.35        92.47 o
  -1  17   3        141.52        161.14        45.89 o
   0  17   3       1006.88       1298.91       135.80 o
   1  17   3        401.03        291.07        65.43 o
   2  17   3        369.52        305.93        61.63 o
   3  17   3         38.08         24.70        34.84 o
   4  17   3         30.30          8.41        29.34 o
   5  17   3          3.49        -41.60        41.95 o
   6  17   3        128.17        146.09        88.33 o
   7  17   3          4.81        100.17        87.82 o
   8  17   3         40.62         81.06        69.40 o
   9  17   3         75.74        170.56        88.47 o
  10  17   3        134.05        112.92        78.36 o
  11  17   3         54.28         84.31        68.40 o
  12  17   3         77.15        -81.46        81.46 o
  13  17   3          3.78        -12.06        64.80 o
 -11  18   3          0.43        -78.02       112.25 o
 -10  18   3        136.29        116.43        76.99 o
  -9  18   3         28.62        -26.36        60.55 o
  -8  18   3         82.23        128.61        80.48 o
  -7  18   3        587.23        770.25       111.67 o
  -6  18   3         38.92         14.68        34.66 o
  -5  18   3        343.10        396.74       183.40 o
  -4  18   3        205.78        192.93        48.11 o
  -3  18   3        365.59        380.60        72.32 o
  -2  18   3         17.53         23.93        46.17 o
  -1  18   3          9.37          9.57        63.80 o
   0  18   3          7.09         -2.81        33.05 o
   1  18   3         11.15         70.50        39.23 o
   2  18   3        464.06        395.02        88.82 o
   3  18   3        132.91        168.39        65.89 o
   4  18   3        792.27        763.29       220.69 o
   5  18   3          2.78         71.62        55.62 o
   6  18   3        738.03        728.41       163.81 o
   7  18   3          1.14        -27.90        73.19 o
   8  18   3        595.52        650.20       152.18 o
   9  18   3        337.23        592.36       154.11 o
  10  18   3        124.28         53.63        60.07 o
  11  18   3        178.29         84.42        51.28 o
  -7  19   3        293.05        362.79       128.73 o
  -6  19   3        307.41        348.23       122.90 o
  -5  19   3          1.04        105.47        75.35 o
  -4  19   3        244.11        237.57        76.64 o
  -3  19   3          4.07        -35.37        73.10 o
  -2  19   3        421.98        450.78       129.74 o
  -1  19   3         90.78         49.97        34.64 o
   0  19   3        378.29        390.42        80.14 o
   1  19   3         58.53        -32.14        42.98 o
   2  19   3        386.04        269.45        82.76 o
   3  19   3         15.41         56.51        45.42 o
   4  19   3        752.74        597.64       163.58 o
   5  19   3         27.64         15.66        35.17 o
   6  19   3         52.77        -30.57        66.67 o
   7  19   3          1.27        -86.16        86.16 o
 -26   0   4       1413.99       1636.69       325.64 o
 -25   0   4        248.38        500.91       220.26 o
 -24   0   4        645.20        564.77       186.95 o
 -23   0   4        453.21        622.10       187.90 o
 -22   0   4         21.03          5.34        71.47 o
 -21   0   4         43.03         35.14        74.47 o
 -20   0   4         44.71        -76.93       103.46 o
 -19   0   4        942.55        994.04       211.80 o
 -18   0   4       6589.13       6774.48       543.29 o
 -17   0   4        522.27        543.69       163.33 o
 -16   0   4       9684.09       8211.93      1780.34 o
 -15   0   4         20.74         -7.26        28.55 o
 -14   0   4       6573.73       5390.96       852.64 o
 -13   0   4       1459.62       1752.13       225.42 o
 -12   0   4      16257.60      17195.71       681.88 o
 -11   0   4       1276.62       1102.22        98.74 o
 -10   0   4       8483.62       7705.67       265.11 o
  -9   0   4       2363.98       2640.09       270.19 o
  -8   0   4        467.50        549.76        64.31 o
  -7   0   4      10015.98       9156.58       241.55 o
  -5   0   4        229.71        529.21        45.24 o
  -4   0   4      27674.45      31301.88       462.40 o
  -3   0   4       2392.17       2697.86       127.06 o
  -2   0   4      84968.50      90418.15       672.76 o
  -1   0   4      10726.11      12954.17       250.39 o
   0   0   4     103234.16     104373.37       717.55 o
   1   0   4      33144.82      32396.89       425.75 o
   2   0   4     157263.25     174004.42       690.25 o
   4   0   4      58046.42      64357.86       574.35 o
   5   0   4       6374.55       7173.00       173.09 o
   6   0   4       6697.76       7642.91       195.69 o
   8   0   4       2548.54       2593.36       133.42 o
   9   0   4       6165.46       6540.26       225.35 o
  10   0   4       8751.20       8254.22       407.43 o
  11   0   4         44.44        217.47        50.11 o
  12   0   4      19960.60      20732.00       690.70 o
  13   0   4        665.32        586.29        85.70 o
  14   0   4        534.01        464.51        92.41 o
  15   0   4       2604.58       2319.01       180.09 o
  16   0   4      11282.28       9819.70      1620.78 o
  17   0   4       2015.33       1871.80       244.35 o
  18   0   4        943.93       1098.48       197.39 o
  19   0   4       1552.85       1573.15       235.27 o
  20   0   4       1147.23       1065.58       218.14 o
  21   0   4         14.81         91.94        80.78 o
  22   0   4         97.07         39.20        96.91 o
  23   0   4        163.09        150.46       102.34 o
  24   0   4        426.79        546.39       191.59 o
  25   0   4        609.59        796.07       196.03 o
  26   0   4        769.28        872.87       223.68 o
 -26   1   4        756.59       1053.30       189.78 o
 -25   1   4         97.79        202.66       126.85 o
 -24   1   4       3874.97       5205.97       388.19 o
 -23   1   4         16.18        156.87        74.70 o
 -22   1   4       3856.04       4251.08       329.26 o
 -21   1   4        332.23        365.61       115.85 o
 -20   1   4       3163.77       3496.10       287.61 o
 -19   1   4       1239.50       1225.62       170.23 o
 -18   1   4       3911.86       4045.70       287.81 o
 -17   1   4        331.64        259.31        87.05 o
 -16   1   4         86.09         28.57        32.26 o
 -15   1   4         73.66         43.20        24.48 o
 -14   1   4        951.28        753.25        67.45 o
 -13   1   4          8.22         13.76        21.39 o
 -12   1   4       3832.42       4046.97       233.55 o
 -11   1   4       1540.84       1981.50       209.95 o
 -10   1   4      28833.92      29301.08       521.34 o
  -9   1   4       2243.17       2644.00       149.88 o
  -8   1   4      27254.40      27089.13       564.56 o
  -7   1   4      13041.65      13598.02       269.13 o
  -6   1   4       3353.54       3017.80       119.48 o
  -5   1   4       1978.69       1957.25        77.02 o
  -4   1   4      24339.43      23631.57       223.12 o
  -3   1   4      16783.97      16069.41       164.56 o
  -2   1   4        946.62       1679.40        48.86 o
  -1   1   4        142.41        328.81        24.72 o
   0   1   4       2263.85       2184.59        71.96 o
   1   1   4      16403.50      17028.03       216.61 o
   2   1   4       1171.98       1196.35        44.44 o
   3   1   4      22028.09      24990.90       167.79 o
   4   1   4      48302.66      48193.15       282.85 o
   5   1   4        586.73        561.93        35.98 o
   6   1   4       9556.71       8545.51       147.32 o
   7   1   4       6412.57       6205.42       135.92 o
   8   1   4      21432.09      23950.42       413.52 o
   9   1   4        475.72        525.21        45.92 o
  10   1   4       1513.30       1083.76        67.81 o
  11   1   4       3402.19       3520.33       131.64 o
  12   1   4        614.40        414.19        48.93 o
  13   1   4       1583.89       1385.36        90.02 o
  14   1   4        155.76        147.49        27.37 o
  15   1   4          7.51        -32.14        32.14 o
  16   1   4        562.71        650.66        71.20 o
  17   1   4       2247.02       2339.33       157.66 o
  18   1   4       1497.99       1384.85       148.11 o
  19   1   4       3025.85       3095.67       233.65 o
  20   1   4       1843.66       1826.33       194.25 o
  21   1   4       2903.38       3251.94       256.17 o
  22   1   4       1245.20       1291.69       170.24 o
  23   1   4       1997.46       1904.81       210.22 o
  24   1   4        827.25        953.20       160.28 o
  25   1   4        638.76        761.60       140.52 o
  26   1   4          1.15         76.20        71.66 o
 -26   2   4        391.32        511.13       141.21 o
 -25   2   4        326.26        249.15       135.55 o
 -24   2   4        711.41        862.86       159.26 o
 -23   2   4        209.13        195.67        83.44 o
 -22   2   4        109.43         69.59        46.48 o
 -21   2   4        815.46        869.89       150.51 o
 -20   2   4        648.48        819.72       138.93 o
 -19   2   4        382.03        342.81        89.69 o
 -18   2   4       4035.67       4160.04       291.20 o
 -17   2   4        140.99        218.83       100.87 o
 -16   2   4       6705.76       8366.68       385.57 o
 -15   2   4         37.08         55.73        31.67 o
 -14   2   4      12050.18      12293.79       436.42 o
 -13   2   4        734.85        788.49        83.09 o
 -12   2   4       2879.84       2881.05       197.13 o
 -11   2   4       4101.39       3947.78       222.38 o
 -10   2   4       2168.75       2423.07       169.31 o
  -9   2   4        376.52        406.91        97.17 o
  -8   2   4       1801.53       1773.69        90.59 o
  -7   2   4        681.66        598.59        49.84 o
  -6   2   4       7243.42       7212.25       156.90 o
  -5   2   4       2222.35       2934.58        91.88 o
  -4   2   4        515.41        396.18        52.12 o
  -3   2   4         74.78        107.99        15.25 o
  -2   2   4       4630.72       4079.02       119.35 o
  -1   2   4        148.79        170.01        59.95 o
   1   2   4        287.97        244.07        43.51 o
   2   2   4       1753.74       1633.58       119.96 o
   3   2   4         21.94         27.11         5.91 o
   4   2   4       2924.44       2647.61        61.09 o
   5   2   4         19.51         68.63        16.85 o
   6   2   4        640.01        550.52        38.74 o
   7   2   4       6484.36       6803.03       143.08 o
   8   2   4       3613.55       3634.58       112.65 o
   9   2   4        180.42        229.44        31.36 o
  10   2   4       2594.09       2500.89       106.06 o
  11   2   4        811.19        740.99        62.07 o
  12   2   4       9011.28       9272.85       224.88 o
  13   2   4       6600.30       7163.45       206.80 o
  14   2   4       6358.19       6228.03       202.01 o
  15   2   4       9031.63       9607.54       280.15 o
  16   2   4       2248.56       2327.59       189.03 o
  17   2   4       1498.51       1697.14       135.81 o
  18   2   4        445.38        303.92        68.32 o
  19   2   4        679.28        653.96       107.47 o
  20   2   4        237.43        169.67        42.36 o
  21   2   4         19.76        -13.58        34.85 o
  22   2   4         54.72         25.75        41.81 o
  23   2   4         58.92        198.87        83.70 o
  24   2   4        286.12        240.04       113.88 o
  25   2   4        420.01        643.33       129.65 o
  26   2   4        352.00        387.58        97.73 o
 -26   3   4          2.74         60.33        83.58 o
 -25   3   4         27.85        225.31        73.95 o
 -24   3   4        482.76        645.53       130.52 o
 -23   3   4          6.29          2.77        58.60 o
 -22   3   4        601.44        738.27       146.13 o
 -21   3   4        307.98        436.94       114.09 o
 -20   3   4        271.41        273.41        88.81 o
 -19   3   4         13.33         21.87        66.35 o
 -18   3   4        509.88        512.59        99.36 o
 -17   3   4       1197.94       1032.07       144.37 o
 -16   3   4          1.52         44.04       113.24 o
 -15   3   4       5040.63       4831.18       196.04 o
 -14   3   4        671.04        642.77        71.20 o
 -13   3   4       5468.68       5656.72       235.37 o
 -12   3   4         73.38         44.78        62.43 o
 -11   3   4       1048.09       1089.28       173.31 o
 -10   3   4      24269.91      25746.96       754.26 o
  -9   3   4        259.13        286.14        50.85 o
  -8   3   4      15188.52      15624.42       297.72 o
  -7   3   4       2328.02       2375.87       111.84 o
  -6   3   4      21212.81      21408.19       310.41 o
  -5   3   4       2960.63       2775.79       212.31 o
  -4   3   4       8561.02       8167.07       120.14 o
  -3   3   4        924.10       1038.75        55.87 o
  -2   3   4        578.09        677.94        40.71 o
  -1   3   4       9598.74       9434.88       138.11 o
   0   3   4         87.79         42.09        22.34 o
   1   3   4        205.42        148.30        39.30 o
   2   3   4         57.59         97.97        29.96 o
   3   3   4        929.98       1259.42       115.22 o
   4   3   4       5807.98       5450.20       118.40 o
   5   3   4        123.10        128.82        23.01 o
   6   3   4      10588.33      10670.87       200.61 o
   7   3   4         68.22         75.74        19.20 o
   8   3   4       2071.01       1788.84        94.29 o
   9   3   4      14724.85      14850.57       288.19 o
  10   3   4        177.63        116.65        27.18 o
  11   3   4       1655.64       1606.02       105.60 o
  12   3   4        129.01        182.02        38.48 o
  13   3   4       2565.49       2842.40       152.68 o
  14   3   4       1054.88       1227.61       107.08 o
  15   3   4        621.86        539.74        68.64 o
  16   3   4        471.42        302.52        81.67 o
  17   3   4        834.44        840.09       119.64 o
  18   3   4        839.58        938.65       121.82 o
  19   3   4         31.28        -47.94        58.38 o
  20   3   4        171.08        120.87        58.68 o
  21   3   4        529.21        605.90       131.71 o
  22   3   4        295.15        271.98       100.53 o
  23   3   4       1548.79       1783.85       203.21 o
  24   3   4        571.38        596.61       133.37 o
  25   3   4        438.36        430.68       210.82 o
  26   3   4          7.44         62.53        47.08 o
 -26   4   4        166.70        242.90        98.32 o
 -25   4   4        494.07        573.27       137.66 o
 -24   4   4         29.31        -19.41        73.34 o
 -23   4   4        112.01        113.68       187.36 o
 -22   4   4         36.63         48.02        48.81 o
 -21   4   4        441.64        444.33       107.99 o
 -20   4   4          9.00        -24.89        62.06 o
 -19   4   4         79.93         77.72        60.58 o
 -18   4   4        735.43        729.38       125.30 o
 -17   4   4       2305.43       1987.02       198.99 o
 -16   4   4       1588.87       1456.95       169.56 o
 -15   4   4         31.05         14.29        40.42 o
 -14   4   4         78.97         83.03        26.53 o
 -13   4   4       2902.31       2512.46       248.55 o
 -12   4   4       1975.82       1295.18       311.94 o
 -11   4   4       2866.75       2918.49       259.59 o
 -10   4   4         23.80         -6.63        40.71 o
  -9   4   4      17319.22      18528.95       450.44 o
  -8   4   4         44.46        107.56        35.23 o
  -7   4   4      25221.23      26412.43       598.07 o
  -6   4   4        118.98        168.14        58.59 o
  -5   4   4       1509.90       1534.52        79.50 o
  -4   4   4        493.53        405.49        38.60 o
  -3   4   4         40.73         16.67        13.39 o
  -2   4   4       2647.08       2230.08        74.23 o
   1   4   4       4954.51       3510.61       166.46 o
   2   4   4        631.27        406.13        73.82 o
   3   4   4        837.60       1139.07       114.94 o
   4   4   4        501.14        444.19        37.21 o
   5   4   4      13476.05      15064.72       229.41 o
   6   4   4       6093.78       7136.22       168.85 o
   7   4   4       7661.75       7041.57       180.13 o
   8   4   4       1900.44       1498.31       104.30 o
   9   4   4        208.24        193.99        34.99 o
  10   4   4       8922.87       9277.26       245.58 o
  11   4   4          9.49         24.92        19.26 o
  12   4   4       4304.30       4478.35       185.20 o
  13   4   4         59.33         61.25        32.44 o
  14   4   4        613.22        707.37        80.06 o
  15   4   4       1766.64       1873.61       163.71 o
  16   4   4        223.76        196.42        64.00 o
  17   4   4        283.25        300.18        69.63 o
  18   4   4        455.34        383.51        77.50 o
  19   4   4        442.56        436.04        82.37 o
  20   4   4        681.34        577.98       102.71 o
  21   4   4        904.61        891.51       133.41 o
  22   4   4        229.36        272.17        86.34 o
  23   4   4        100.22        133.78        63.97 o
  24   4   4        534.34        662.56       128.53 o
  25   4   4          3.90         12.01        56.56 o
  26   4   4        102.16         61.75        58.75 o
 -26   5   4         19.40        -56.28        56.28 o
 -25   5   4         38.21         98.39        67.30 o
 -24   5   4        127.82         84.89        78.24 o
 -23   5   4         36.22         81.26        60.25 o
 -22   5   4        133.90         86.85        76.21 o
 -21   5   4         30.52         -9.43        50.93 o
 -20   5   4        366.04        307.49        88.82 o
 -19   5   4        150.71        115.91        97.13 o
 -18   5   4         54.13         79.00        43.07 o
 -17   5   4       4139.52       3727.27       267.53 o
 -16   5   4         95.39         60.76        50.71 o
 -15   5   4      11874.48      12512.33       684.79 o
 -14   5   4       2095.65       2325.10       164.00 o
 -13   5   4       7693.23       6025.96       897.58 o
 -12   5   4        428.83        274.41        62.76 o
 -11   5   4       6683.75       7140.50       284.20 o
 -10   5   4      11035.96      10894.96       361.11 o
  -9   5   4       2854.99       1938.91       335.37 o
  -8   5   4         60.56        -31.12        34.38 o
  -7   5   4         71.93        -20.74        44.90 o
  -6   5   4          1.80        111.75        43.49 o
  -5   5   4       3632.12       3794.87       128.55 o
  -4   5   4       2778.47       2968.47        92.17 o
  -3   5   4       8086.03       7446.47       157.18 o
  -2   5   4       2889.22       2709.70        87.07 o
  -1   5   4      10789.84      10360.28       154.59 o
   0   5   4         60.26         18.78         7.75 o
   1   5   4         39.21         41.16        11.10 o
   2   5   4      21075.32      25073.99       232.66 o
   3   5   4       5953.79       4467.60       143.67 o
   4   5   4      25745.89      21956.36      1161.10 o
   5   5   4        232.61        779.55       104.08 o
   6   5   4       4479.34       5708.72       157.62 o
   7   5   4       1344.84       1264.38        77.67 o
   8   5   4       1369.35       1726.55        94.31 o
   9   5   4        189.69        169.18        30.96 o
  10   5   4        264.54        232.90        46.96 o
  11   5   4       9406.98       9195.05       386.61 o
  12   5   4       5580.44       6301.87       224.33 o
  13   5   4       5934.14       5595.85       223.05 o
  14   5   4        380.80        303.66        75.89 o
  15   5   4       2019.73       2027.18       175.55 o
  16   5   4        115.00        122.29        55.26 o
  17   5   4        939.90       1078.93       136.94 o
  18   5   4        130.08         17.03        40.94 o
  19   5   4        116.44         -6.65        43.81 o
  20   5   4         46.56         44.27        40.63 o
  21   5   4         49.30         57.10        41.04 o
  22   5   4         13.30        -69.01        69.01 o
  23   5   4        235.09        174.89       130.92 o
  24   5   4         76.05         46.68       147.36 o
  25   5   4        117.34        124.43        67.07 o
 -25   6   4       1170.95       1286.92       197.04 o
 -24   6   4         11.99         13.62        52.09 o
 -23   6   4        892.48       1270.14       189.17 o
 -22   6   4        102.71         91.91        73.88 o
 -21   6   4       1548.87       1565.76       230.73 o
 -20   6   4        473.54        578.84       119.72 o
 -19   6   4       1881.87       1686.17       189.02 o
 -18   6   4        182.42        159.74        71.43 o
 -17   6   4       2877.78       2973.36       243.20 o
 -16   6   4        484.49        465.77        92.94 o
 -15   6   4        303.75        203.83       113.87 o
 -14   6   4        766.92        704.94       111.60 o
 -13   6   4        748.60        707.96        77.44 o
 -12   6   4        295.36        185.97        77.58 o
 -11   6   4       4775.87       4733.43       235.18 o
 -10   6   4        382.46        424.42        70.06 o
  -9   6   4      11444.13      12301.78       696.25 o
  -8   6   4       1520.34       1760.06       108.90 o
  -7   6   4      24757.53      25308.73       463.60 o
  -6   6   4       4208.20       4840.53       130.67 o
  -5   6   4      31614.36      32420.66       303.35 o
  -4   6   4       1801.27       1943.85        62.39 o
  -3   6   4      10924.36      10734.58       168.34 o
  -2   6   4       3029.41       2787.18       128.64 o
  -1   6   4       3476.75       3598.27        66.28 o
   0   6   4       2940.19       2906.67       124.11 o
   1   6   4      36542.94      38942.63       339.67 o
   2   6   4       3813.79       4490.73       213.92 o
   3   6   4      23722.47      23178.16       341.98 o
   4   6   4       2069.00       1716.12       146.48 o
   5   6   4      28378.58      30691.33       591.81 o
   6   6   4       2773.11       3306.97       196.75 o
   7   6   4       9362.57       8377.42       187.64 o
   8   6   4       6020.37       6127.85       160.75 o
   9   6   4        902.99        855.51        59.69 o
  10   6   4       2582.89       2543.67       111.94 o
  11   6   4       3962.82       4501.80       141.68 o
  12   6   4       1389.34       1321.57        81.92 o
  13   6   4       2580.45       2211.04       181.48 o
  14   6   4        694.27        582.49        68.80 o
  15   6   4        830.02        755.74       120.27 o
  16   6   4       1095.57       1030.75       125.66 o
  17   6   4          8.01        -13.43        37.75 o
  18   6   4        458.00        427.06        84.86 o
  19   6   4        975.15        942.45       134.33 o
  20   6   4        904.33       1016.52       208.15 o
  21   6   4       2179.32       2229.37       217.89 o
  22   6   4        808.51       1057.00       162.75 o
  23   6   4        357.10        193.82        88.97 o
  24   6   4        925.19        825.70       154.50 o
  25   6   4         94.38        -23.14       118.60 o
 -25   7   4        177.49        185.60        85.10 o
 -24   7   4         30.34         26.41        52.01 o
 -23   7   4         26.09         28.69        47.12 o
 -22   7   4         25.50         45.00        48.27 o
 -21   7   4         70.14         40.14        42.00 o
 -20   7   4         23.40         57.27        51.95 o
 -19   7   4        913.39       1022.57       151.45 o
 -18   7   4        131.02         34.97        63.56 o
 -17   7   4       6122.10       6616.45       359.31 o
 -16   7   4        238.56        351.53        90.30 o
 -15   7   4       5530.47       5397.95       418.98 o
 -14   7   4         74.12        126.26        91.37 o
 -13   7   4      15706.56      15904.20       492.55 o
 -12   7   4          2.31         -5.51        33.38 o
 -11   7   4       2604.61       2494.94       143.96 o
 -10   7   4       1937.15       2274.03       160.00 o
  -9   7   4       6277.25       5774.08       417.42 o
  -8   7   4         11.66         39.92        30.69 o
  -7   7   4       1510.50       1614.18        74.28 o
  -6   7   4       1063.76       1307.58        62.94 o
  -5   7   4        230.96         89.91        13.94 o
  -4   7   4       3250.14       3136.84        85.59 o
  -3   7   4      21785.29      22278.26       327.06 o
  -2   7   4       4971.44       4247.00        92.56 o
  -1   7   4       9119.44       9135.55       198.12 o
   0   7   4       4333.02       4466.12       107.03 o
   1   7   4      24492.17      22610.15       249.75 o
   2   7   4      11965.43      11153.23       179.33 o
   3   7   4       1986.52       2223.21       199.28 o
   4   7   4      37489.50      40784.16       499.35 o
   5   7   4        174.78        315.40        65.88 o
   6   7   4      24967.97      28082.22       388.97 o
   7   7   4        731.76        748.68        68.71 o
   8   7   4         28.39        -17.48        25.86 o
   9   7   4      11426.72      12586.32       247.28 o
  10   7   4        188.46        174.79        54.09 o
  11   7   4        427.92        387.31        42.38 o
  12   7   4       4837.79       5375.77       211.26 o
  13   7   4       8362.08       8519.79       276.10 o
  14   7   4         42.62         48.57        39.27 o
  15   7   4       2532.84       2638.75       160.80 o
  16   7   4        474.83        472.98        89.22 o
  17   7   4       3145.03       3197.71       233.81 o
  18   7   4        477.15        398.46        96.89 o
  19   7   4        581.54        532.82       106.22 o
  20   7   4         86.27         86.75        47.91 o
  21   7   4         84.47         74.70        75.56 o
  22   7   4          9.12        -35.43        45.93 o
  23   7   4        192.78         70.48        49.36 o
  24   7   4        115.80        119.63        47.46 o
 -24   8   4         22.33         19.28        46.19 o
 -23   8   4       1426.62       1756.41       221.99 o
 -22   8   4         15.46        158.46        75.68 o
 -21   8   4       2411.33       2947.96       285.56 o
 -20   8   4        338.60        340.42        87.33 o
 -19   8   4       1133.66       1480.94       181.04 o
 -18   8   4         14.18        -55.23        56.40 o
 -17   8   4        625.82        477.18        98.41 o
 -16   8   4        603.76        595.70       151.63 o
 -15   8   4        315.11        219.13        90.42 o
 -14   8   4         24.53        -20.82        49.86 o
 -13   8   4       1266.47       1223.18       110.90 o
 -12   8   4          4.09          6.20        33.69 o
 -11   8   4       4073.08       4269.39       193.91 o
 -10   8   4       1306.21       1667.37        83.86 o
  -9   8   4       9332.51       8581.23       255.90 o
  -8   8   4       3957.37       3448.11       133.24 o
  -7   8   4        284.50        155.66        33.22 o
  -6   8   4       7523.41       7771.55       161.21 o
  -5   8   4       2606.68       2284.08        82.54 o
  -4   8   4        322.76        370.91        31.48 o
  -3   8   4        150.45         55.87        14.84 o
  -2   8   4       5696.22       5366.08       104.95 o
  -1   8   4       6990.06       7218.11       122.56 o
   0   8   4       1207.51       1304.00        52.95 o
   1   8   4       8237.56       7505.40       131.81 o
   2   8   4        995.65       1568.23        66.79 o
   3   8   4        586.17        562.55        49.50 o
   4   8   4        184.45        319.28        42.63 o
   5   8   4      21448.93      21487.17       336.68 o
   6   8   4       1448.79       1836.72       125.57 o
   7   8   4      23033.29      23235.51       380.70 o
   8   8   4       4212.22       3946.08       164.43 o
   9   8   4       5805.87       6328.62       211.65 o
  10   8   4        426.80        387.36        43.02 o
  11   8   4       3662.93       4076.60       155.06 o
  12   8   4         20.46        -11.75        25.57 o
  13   8   4       2952.46       2922.94       140.65 o
  14   8   4         58.10         -2.12        35.82 o
  15   8   4       1546.08       1387.50       134.12 o
  16   8   4        729.63        725.92        86.71 o
  17   8   4          4.80        -48.87        48.87 o
  18   8   4       1998.34       1799.88       147.32 o
  19   8   4         38.21         97.36        44.67 o
  20   8   4       2288.37       2559.02       188.27 o
  21   8   4        968.91        981.67       152.18 o
  22   8   4        609.27        647.18       123.02 o
  23   8   4        199.20        124.83        65.57 o
  24   8   4        568.70        469.95       109.18 o
 -23   9   4        180.56        281.51       106.05 o
 -22   9   4         37.18         13.93        43.38 o
 -21   9   4          1.46         55.88       120.95 o
 -20   9   4         40.73        -29.62       122.35 o
 -19   9   4        664.43        654.22       122.70 o
 -18   9   4         16.95         55.20       111.43 o
 -17   9   4       1029.04        989.53       188.19 o
 -16   9   4        144.75        152.15        90.90 o
 -15   9   4       3196.31       3450.77       339.19 o
 -14   9   4        558.01        701.50       154.65 o
 -13   9   4       3726.62       3867.54       199.89 o
 -12   9   4        290.75        275.85        42.61 o
 -11   9   4        540.10        655.42        60.13 o
 -10   9   4        317.00        275.92        37.60 o
  -9   9   4        122.77         77.95        22.60 o
  -8   9   4       1350.86       1410.29        77.33 o
  -7   9   4       1905.95       2295.84        94.56 o
  -6   9   4         14.53          5.83        18.57 o
  -5   9   4       2767.80       2514.93        84.97 o
  -4   9   4         42.96         74.56        14.90 o
  -3   9   4       1077.75        913.45        53.52 o
  -2   9   4          5.83         27.40        17.96 o
  -1   9   4      14295.47      14369.74       177.79 o
   0   9   4         47.78         54.83        14.59 o
   1   9   4       3974.98       3754.50        94.14 o
   2   9   4       1862.19       1833.43        67.21 o
   3   9   4       5717.22       4831.61       155.28 o
   4   9   4         45.11        -21.71        21.71 o
   5   9   4       3671.22       4225.04       205.13 o
   6   9   4       4111.03       4242.77       189.52 o
   7   9   4         99.41        162.32        43.60 o
   8   9   4        686.77        962.18        87.43 o
   9   9   4       3055.06       3613.56       146.06 o
  10   9   4        522.62        654.75        75.27 o
  11   9   4         29.75        -15.66        22.21 o
  12   9   4       2819.76       3157.19       168.68 o
  13   9   4        468.34        375.28        63.37 o
  14   9   4        966.58       1070.45       103.86 o
  15   9   4        724.86        924.96        98.12 o
  16   9   4       1988.38       2153.39       155.01 o
  17   9   4        225.65        197.11        54.35 o
  18   9   4        702.21        820.36       101.18 o
  19   9   4        355.57        405.59        76.08 o
  20   9   4         11.72        -47.75        47.75 o
  21   9   4        151.41         88.59        44.13 o
  22   9   4          0.42        -28.13        35.45 o
  23   9   4        112.30         80.22        52.67 o
 -23  10   4        381.00        482.39       120.31 o
 -22  10   4         81.17        143.65        81.75 o
 -21  10   4        797.92       1017.24       163.25 o
 -20  10   4          0.53        -35.21        50.70 o
 -19  10   4        116.44        106.37        75.26 o
 -18  10   4         58.68        -20.03        35.33 o
 -17  10   4          4.28        -55.28        55.28 o
 -16  10   4        683.64        562.95        84.93 o
 -15  10   4          4.91        -38.06        38.06 o
 -14  10   4         32.65         12.80       101.42 o
 -13  10   4       1350.62       1330.63       121.32 o
 -12  10   4        950.67        691.45        73.91 o
 -11  10   4       3060.37       2846.86       130.07 o
 -10  10   4         16.10         66.24        25.81 o
  -9  10   4       5026.22       5193.54       163.38 o
  -8  10   4       1591.02       1700.92        89.93 o
  -7  10   4       3705.11       3950.10       130.85 o
  -6  10   4       1029.58       1012.34        63.49 o
  -5  10   4         19.97         39.82        15.81 o
  -4  10   4       2428.53       2358.24        93.44 o
  -3  10   4        785.41        632.27        40.55 o
  -2  10   4        306.34        260.79        24.59 o
  -1  10   4          5.66         25.63        15.29 o
   0  10   4        925.73        843.69        46.65 o
   1  10   4       1031.61        937.68        50.40 o
   2  10   4        520.09        285.44        29.77 o
   3  10   4       1791.43       1814.31        94.65 o
   4  10   4         43.40        -24.84        24.84 o
   5  10   4       9400.04       9661.66       291.07 o
   6  10   4        785.40        909.67       108.10 o
   7  10   4       6481.28       6615.37       251.12 o
   8  10   4        993.55        975.61       101.04 o
   9  10   4        112.90        186.10        43.01 o
  10  10   4       5369.07       5684.64       276.54 o
  11  10   4        107.67        128.86        42.85 o
  12  10   4       1028.66       1157.89        89.14 o
  13  10   4         15.91         25.73        37.93 o
  14  10   4        893.74        686.51        86.43 o
  15  10   4        352.98        254.94        84.17 o
  16  10   4          1.04        -44.96        44.96 o
  17  10   4        503.07        484.23        73.23 o
  18  10   4        189.20        167.26        50.86 o
  19  10   4        228.15        314.55       102.26 o
  20  10   4        277.11        304.63        62.61 o
  21  10   4        423.82        413.67        85.02 o
  22  10   4        406.94        440.15        85.41 o
 -22  11   4        322.29        313.07        71.09 o
 -21  11   4          0.16        -13.29        29.27 o
 -20  11   4        264.06        271.13        58.22 o
 -19  11   4        528.33        511.15        85.62 o
 -18  11   4        243.25        174.50        42.36 o
 -17  11   4         43.74        -55.63        55.63 o
 -16  11   4         21.56        -93.15        93.15 o
 -15  11   4        674.85        660.76        89.60 o
 -14  11   4        221.84        183.07        47.27 o
 -13  11   4        168.27        130.11        52.97 o
 -12  11   4         47.94         55.30        38.59 o
 -11  11   4         13.30         70.80        32.26 o
 -10  11   4        186.58        339.80        46.13 o
  -9  11   4        344.05        360.17        44.34 o
  -8  11   4       1245.32       1252.66        80.23 o
  -7  11   4        858.05        882.37        63.43 o
  -6  11   4        925.47        832.63        67.42 o
  -5  11   4       1714.94       1638.23        84.33 o
  -4  11   4        199.22        263.98        46.64 o
  -3  11   4         53.44         30.51        12.37 o
  -2  11   4       1713.12       1864.26        87.56 o
  -1  11   4       1287.57       1510.55        80.09 o
   0  11   4       2529.53       1974.82       108.60 o
   1  11   4        408.93        324.77        28.70 o
   2  11   4         51.82         47.38        11.20 o
   3  11   4        712.09        732.45        45.99 o
   4  11   4        122.48         68.88        15.97 o
   5  11   4        642.68        745.36        70.19 o
   6  11   4        376.96        460.21        56.61 o
   7  11   4        280.30        282.77        55.70 o
   8  11   4        203.07        329.32        62.23 o
   9  11   4       1404.71       1313.60       254.78 o
  10  11   4       1381.65       1849.46       169.75 o
  11  11   4        411.27        458.44        72.20 o
  12  11   4        790.09       1068.11       141.35 o
  13  11   4        316.57        541.74        79.01 o
  14  11   4       1200.67       1427.11       127.20 o
  15  11   4        230.49        306.10        64.11 o
  16  11   4        496.72        468.90        73.06 o
  17  11   4         16.66        -27.25        37.44 o
  18  11   4        380.75        352.00        74.31 o
  19  11   4         55.42         34.72        30.05 o
  20  11   4        193.78         66.37        43.31 o
  21  11   4         51.07        102.11        51.04 o
  22  11   4         71.60         -2.48        40.54 o
 -21  12   4        154.16        215.21        63.04 o
 -20  12   4          1.75        -17.41        36.22 o
 -19  12   4          4.81        -28.60        98.56 o
 -18  12   4        659.25        762.97       117.29 o
 -17  12   4          3.83        -47.10        47.10 o
 -16  12   4        255.11        245.60        44.16 o
 -15  12   4        463.98        439.57        97.42 o
 -14  12   4       1450.78       1859.90       133.02 o
 -13  12   4        191.38        230.62        46.72 o
 -12  12   4        866.98        906.51        90.94 o
 -11  12   4       1778.18       2155.06       131.17 o
 -10  12   4       1642.33       1652.88       146.13 o
  -9  12   4        223.21        196.45        27.98 o
  -8  12   4        332.59        272.16        34.44 o
  -7  12   4       1430.49       1435.02        83.43 o
  -6  12   4         16.51         -5.90        17.03 o
  -5  12   4          1.94         10.06        23.83 o
  -4  12   4       1264.74       1443.95       105.89 o
  -3  12   4        427.26        266.95        33.18 o
  -2  12   4       2744.86       2570.62       134.97 o
  -1  12   4        223.00        237.29        31.62 o
   0  12   4        385.78        481.09        45.28 o
   1  12   4       2211.57       2149.09        96.53 o
   2  12   4       2425.65       3110.23       118.40 o
   3  12   4       2259.61       2643.53       110.20 o
   4  12   4        206.66        170.83        39.01 o
   5  12   4        203.92        174.58        41.16 o
   6  12   4        233.43        199.30        41.84 o
   7  12   4         36.41        -35.83        35.83 o
   8  12   4       1220.59       1015.84       163.54 o
   9  12   4       1727.14       1470.30       136.41 o
  10  12   4       2996.92       3100.87       200.51 o
  11  12   4       3772.87       4201.75       258.39 o
  12  12   4       2023.67       2387.18       203.20 o
  13  12   4        683.33        812.08        98.33 o
  14  12   4        710.39        834.30        96.34 o
  15  12   4        639.12        580.92        87.68 o
  16  12   4        626.83        804.38       102.64 o
  17  12   4        170.00        235.47        61.53 o
  18  12   4         66.45          7.40        50.82 o
  19  12   4        347.86        347.37        76.53 o
  20  12   4         25.22        -11.23        74.10 o
  21  12   4        220.09        290.19        67.73 o
 -20  13   4         85.24        112.81        39.59 o
 -19  13   4        115.21         32.59        29.03 o
 -18  13   4        448.27        320.25        70.67 o
 -17  13   4          2.25        -63.66        68.24 o
 -16  13   4        173.64         76.15        70.38 o
 -15  13   4         29.19        -27.26        27.26 o
 -14  13   4         12.53         45.98        31.11 o
 -13  13   4        155.35        117.88        31.91 o
 -12  13   4        820.91        974.32        93.13 o
 -11  13   4         48.28         23.71        35.03 o
 -10  13   4       3111.14       3632.83       169.15 o
  -9  13   4          6.90        -24.01        24.01 o
  -8  13   4       2558.57       2710.59       124.21 o
  -7  13   4        469.20        527.72        63.61 o
  -6  13   4       3800.56       4102.46       193.82 o
  -5  13   4        133.32        127.07        29.61 o
  -4  13   4       1327.70       1343.21        92.23 o
  -3  13   4        673.86        646.08        52.48 o
  -2  13   4       1375.39       1507.21        92.83 o
  -1  13   4        236.99        189.57        32.28 o
   0  13   4       1291.15       1235.93        82.25 o
   1  13   4       2228.96       2078.52       223.98 o
   2  13   4        909.80       1034.22       123.77 o
   3  13   4       1099.19       1175.34       171.91 o
   4  13   4       2795.49       2251.28       441.82 o
   5  13   4          5.07         12.57        19.90 o
   6  13   4       1911.20       2069.82       416.98 o
   7  13   4       1606.57       1597.17       137.58 o
   8  13   4        193.35        289.27        66.49 o
   9  13   4       2552.67       2942.23       193.84 o
  10  13   4         76.42        126.92        89.42 o
  11  13   4        570.06        644.57       149.31 o
  12  13   4          1.06         -2.57        59.85 o
  13  13   4        500.66        644.82       110.36 o
  14  13   4        333.61        242.19        57.47 o
  15  13   4         34.35          6.92        43.93 o
  16  13   4          9.12         30.57        35.32 o
  17  13   4        169.36        234.24        54.74 o
  18  13   4        343.94        273.79        63.63 o
  19  13   4        162.59        156.45        54.61 o
  20  13   4        502.11        487.71        82.54 o
 -18  14   4        831.23       1035.41       141.44 o
 -17  14   4          0.88         98.85        46.45 o
 -16  14   4       1399.22       1427.14       221.97 o
 -15  14   4          6.71        115.18        71.66 o
 -14  14   4       2934.16       3154.62       392.43 o
 -13  14   4        536.90        297.91        59.37 o
 -12  14   4       1520.03       1497.84       132.40 o
 -11  14   4        134.58         97.58        28.30 o
 -10  14   4        990.77       1103.18        94.77 o
  -9  14   4          0.84        -21.43        29.66 o
  -8  14   4          7.14        -51.15        51.15 o
  -7  14   4         22.97        -15.47        41.66 o
  -6  14   4        457.15        529.45        62.14 o
  -5  14   4         27.39         22.61        24.45 o
  -4  14   4        792.99        827.26        77.06 o
  -3  14   4          5.97        -18.46        18.46 o
  -2  14   4       1797.35       1911.63       220.21 o
  -1  14   4        238.27        209.45        31.02 o
   0  14   4        827.10        725.81        74.34 o
   1  14   4         57.91         71.05        19.67 o
   2  14   4        393.84        417.93       101.15 o
   3  14   4         39.90         25.63        21.83 o
   4  14   4          8.67         35.83        21.30 o
   5  14   4        363.96        356.55        51.34 o
   6  14   4         40.88         15.03        39.59 o
   7  14   4          0.04        -52.27        52.27 o
   8  14   4        280.40        153.08        29.55 o
   9  14   4        359.78        230.22        86.91 o
  10  14   4        353.71        363.51       113.31 o
  11  14   4       1625.65       1832.82       242.33 o
  12  14   4        255.80        393.04       125.54 o
  13  14   4       1300.22       1450.27       232.40 o
  14  14   4        473.82        684.55       114.39 o
  15  14   4       1060.74       1148.73       127.21 o
  16  14   4       1295.09       1805.25       197.11 o
  17  14   4        509.29        639.30        97.85 o
  18  14   4        233.59        208.19        74.35 o
 -17  15   4         19.95        -32.54        58.25 o
 -16  15   4         22.09         58.83        72.92 o
 -15  15   4         37.90         27.02        35.91 o
 -14  15   4        244.05        135.86        31.91 o
 -13  15   4          5.64        -16.30        48.47 o
 -12  15   4        420.82        401.22        64.09 o
 -11  15   4         16.33         -2.16        33.59 o
 -10  15   4       1660.86       1570.22       357.81 o
  -9  15   4        156.05        123.48        33.76 o
  -8  15   4       2048.51       2440.85       166.63 o
  -7  15   4         55.82         52.29        39.79 o
  -6  15   4       1391.71       1632.64       132.72 o
  -5  15   4          3.11        -50.44        73.53 o
  -4  15   4        493.08        494.70        61.30 o
  -3  15   4        308.97        311.48        42.44 o
  -2  15   4          7.23         42.51        18.03 o
  -1  15   4          2.01          4.70        20.18 o
   0  15   4        106.17        111.31        25.34 o
   1  15   4         71.15         59.11        16.24 o
   2  15   4       1167.82       1256.24        82.54 o
   3  15   4        181.49        155.74        24.64 o
   4  15   4        817.26        930.25        72.11 o
   5  15   4         55.71         21.83        24.05 o
   6  15   4        998.16       1263.14       101.09 o
   7  15   4       1627.03       1991.64       129.85 o
   8  15   4       1463.97       1663.33       240.01 o
   9  15   4       1011.77       1160.45       196.62 o
  10  15   4        272.23        329.83        92.84 o
  11  15   4        245.98        161.22        57.22 o
  12  15   4        480.96        672.72       153.54 o
  13  15   4          1.55         16.62        56.11 o
  14  15   4        100.18         60.99        61.68 o
  15  15   4         11.27          0.19        40.96 o
  16  15   4         21.26        -19.33        42.05 o
  17  15   4        254.81        322.78        73.74 o
 -15  16   4        674.54        792.15       206.47 o
 -14  16   4        326.36        416.39        98.29 o
 -13  16   4         19.79        -17.07        55.45 o
 -12  16   4       1094.87       1371.20       137.50 o
 -11  16   4         38.46          9.63        33.92 o
 -10  16   4        167.61        265.90        64.29 o
  -9  16   4        170.31        198.74       103.19 o
  -8  16   4         62.81         90.67        41.86 o
  -7  16   4         19.44          0.47        25.50 o
  -6  16   4        295.40        175.62        43.00 o
  -5  16   4         76.49         72.88        28.56 o
  -4  16   4       1607.34       1701.49       256.18 o
  -3  16   4         17.42         37.90        38.85 o
  -2  16   4       2435.92       2664.29       176.62 o
  -1  16   4         11.85         15.71        25.12 o
   0  16   4       1910.70       1984.79       121.41 o
   1  16   4        127.98         97.23        31.47 o
   2  16   4        927.01        990.62        88.54 o
   3  16   4        153.35        182.33        34.69 o
   4  16   4        105.25        124.74        76.97 o
   5  16   4        170.18        419.58       138.21 o
   6  16   4          0.93        -76.50        76.50 o
   7  16   4        786.52        683.48       154.99 o
   8  16   4         12.02        -23.66        47.76 o
   9  16   4          2.46        -74.71        83.03 o
  10  16   4        273.80        253.51        74.08 o
  11  16   4        176.25        292.56       102.81 o
  12  16   4        215.14        260.52       103.02 o
  13  16   4        191.09        273.61       119.50 o
  14  16   4        169.93        250.79       100.72 o
  15  16   4        267.27        144.86        75.67 o
 -13  17   4        211.31        160.08        75.12 o
 -12  17   4        212.58        119.94        46.49 o
 -11  17   4          7.79         77.11        54.90 o
 -10  17   4        666.59        931.58       196.02 o
  -9  17   4          0.08         63.71        81.35 o
  -8  17   4        510.47        756.40        99.56 o
  -7  17   4         36.82         42.90        37.59 o
  -6  17   4        395.46        577.32        84.76 o
  -5  17   4         22.01         15.08        55.13 o
  -4  17   4        164.34        174.45        59.51 o
  -3  17   4         15.37        -35.84        38.85 o
  -2  17   4          6.12         12.84        26.68 o
  -1  17   4         57.05         97.82        44.07 o
   0  17   4          2.07         16.47        29.90 o
   1  17   4          5.99        -17.18        24.39 o
   2  17   4        228.17        256.29        52.40 o
   3  17   4         58.45        -48.51        48.51 o
   4  17   4        124.93         70.59        53.85 o
   5  17   4         20.67        -80.46        80.46 o
   6  17   4        410.31        563.10       135.84 o
   7  17   4         45.11        130.49        84.85 o
   8  17   4        483.28        730.40       161.20 o
   9  17   4        229.19        317.74       124.37 o
  10  17   4        132.44         99.68        80.86 o
  11  17   4         58.34        165.24        92.45 o
  12  17   4         93.84        152.15        77.36 o
  13  17   4          9.65        -94.98        94.98 o
 -10  18   4         20.01        -10.16        72.17 o
  -9  18   4        174.25        304.26       108.01 o
  -8  18   4         77.57        -69.53        69.53 o
  -7  18   4         11.30        260.14       128.95 o
  -6  18   4        172.47        193.07       123.47 o
  -5  18   4         22.62         51.11        53.95 o
  -4  18   4        196.92        298.95       115.06 o
  -3  18   4          8.32          1.23        31.16 o
  -2  18   4        526.54        740.43       102.29 o
  -1  18   4         17.27        -36.71        43.10 o
   0  18   4        228.71        177.01        48.33 o
   1  18   4        115.33        116.72        42.63 o
   2  18   4         58.35          0.43        27.27 o
   3  18   4        405.38        350.38        74.86 o
   4  18   4        178.95        366.30       137.49 o
   5  18   4        747.95        797.38       174.92 o
   6  18   4         13.17         79.96        71.53 o
   7  18   4        235.74        275.64        85.73 o
   8  18   4         28.94        140.38        94.30 o
   9  18   4         19.13         77.18        78.52 o
  10  18   4         23.84         80.61        51.03 o
  -7  19   4         49.75        -42.52        69.91 o
  -6  19   4         41.99         41.18        74.34 o
  -5  19   4         49.64         87.38        77.54 o
  -4  19   4         77.48        100.17       110.16 o
  -3  19   4        106.04         78.10        47.99 o
  -2  19   4          5.97         48.68        53.06 o
  -1  19   4        169.02         51.13        45.11 o
   0  19   4        123.27        109.76        71.98 o
   1  19   4        367.64        706.59       169.65 o
   2  19   4          2.50        -63.87        88.38 o
   3  19   4         15.97         92.21        74.78 o
   4  19   4        118.58        251.04       101.80 o
   5  19   4          9.67         -6.88        68.12 o
   6  19   4         32.32         45.68        48.23 o
 -26   1   5        324.99        357.54       142.67 o
 -25   1   5        314.87        395.22       130.68 o
 -24   1   5        144.52        162.33        92.13 o
 -23   1   5        483.96        480.51       194.18 o
 -22   1   5        241.74        192.83        88.16 o
 -21   1   5        207.36        169.65        82.33 o
 -20   1   5         65.63         36.17        51.66 o
 -19   1   5        689.13        714.16       128.37 o
 -18   1   5         51.59        -76.85        80.17 o
 -17   1   5        469.51        482.58        72.57 o
 -16   1   5         94.00         26.99        20.51 o
 -15   1   5        449.31        501.82        56.75 o
 -14   1   5       1149.21        944.35        75.57 o
 -13   1   5       1611.28       1541.27       154.64 o
 -12   1   5       7099.20       8026.54       337.23 o
 -11   1   5          2.83         17.03        26.38 o
 -10   1   5      19946.90      22828.71       322.04 o
  -9   1   5       3099.12       2563.05       109.61 o
  -8   1   5       6203.43       5172.72       146.68 o
  -7   1   5       1419.43       2207.61        80.63 o
  -6   1   5       5096.96       5894.64       133.14 o
  -5   1   5       1850.85       1406.26        50.33 o
  -4   1   5        415.79        276.58        23.49 o
  -3   1   5      13059.69      12299.05       155.26 o
  -2   1   5       3355.93       4737.06        92.34 o
  -1   1   5      27101.50      32524.57       240.36 o
   3   1   5      35430.18      39856.70       404.03 o
   4   1   5       1445.08       1641.08        49.17 o
   5   1   5        198.85         81.53        16.25 o
   6   1   5       5923.58       7229.32       134.88 o
   7   1   5        439.32        248.51        23.86 o
   8   1   5       2088.48       1762.33        78.26 o
   9   1   5       6207.03       6509.76       158.24 o
  10   1   5       1832.77       2297.79        99.78 o
  11   1   5        954.32       1097.38        72.25 o
  12   1   5       2739.01       3056.31       127.59 o
  13   1   5       2795.45       2693.05       126.97 o
  14   1   5         53.99         51.20        23.39 o
  15   1   5         69.75         48.54        21.18 o
  16   1   5          0.56        -35.24        35.24 o
  17   1   5       1595.88       1779.06       137.14 o
  18   1   5         25.66        -42.01        50.15 o
  19   1   5        218.19        168.44        79.31 o
  20   1   5        343.38        182.95        55.46 o
  21   1   5         85.35         43.99        39.41 o
  22   1   5        128.66         78.41        46.36 o
  23   1   5         24.21         -8.63        53.57 o
  24   1   5          0.52        -48.32        83.04 o
  25   1   5         54.05        -20.06        45.57 o
  26   1   5          1.08        -18.80        98.25 o
 -26   2   5         80.45         22.98        75.76 o
 -25   2   5        567.22        614.50       140.03 o
 -24   2   5        322.05        324.96       104.72 o
 -23   2   5        348.76        397.87       112.82 o
 -22   2   5       1160.94       1149.86       171.85 o
 -21   2   5         48.61         24.30        74.13 o
 -20   2   5        534.46        675.71       129.67 o
 -19   2   5         22.25        -46.37        68.87 o
 -18   2   5        504.21        386.25        89.26 o
 -17   2   5        585.80        471.97        71.68 o
 -16   2   5        209.25        129.60        39.72 o
 -15   2   5        477.70        660.18        69.78 o
 -14   2   5        749.41        823.34        88.07 o
 -13   2   5       1518.52       1358.16       109.23 o
 -12   2   5        212.67        306.89        99.25 o
 -11   2   5      19052.89      22484.05       456.27 o
 -10   2   5        610.97        565.81        73.65 o
  -9   2   5      21288.79      22271.83       376.21 o
  -8   2   5       1385.79       1828.33        91.22 o
  -7   2   5       1284.45       1596.57        80.08 o
  -6   2   5       1279.02       1169.68        63.57 o
  -5   2   5        228.14        418.02        45.79 o
  -4   2   5       2624.79       2813.85        67.95 o
  -3   2   5       2271.68       2452.81        75.94 o
  -2   2   5        406.29        428.25        23.27 o
  -1   2   5       7834.68       7813.83        92.26 o
   0   2   5      12119.70      10944.75       169.66 o
   1   2   5       1831.90       1512.01        69.87 o
   2   2   5       2083.97       1765.13        90.48 o
   3   2   5         62.43         22.36         7.27 o
   4   2   5      10082.91       9556.71       116.77 o
   5   2   5       2562.43       2646.68        68.58 o
   6   2   5        814.65        753.52        43.17 o
   7   2   5       8365.85       8642.76       160.15 o
   8   2   5        203.20        219.00        24.08 o
   9   2   5      11124.98      11994.80       282.38 o
  10   2   5       2252.77       2299.65       100.36 o
  11   2   5       8310.61       8893.43       210.46 o
  12   2   5       1003.31        974.89        74.05 o
  13   2   5        438.02        504.36        52.69 o
  14   2   5       2550.15       2142.35       117.70 o
  15   2   5        131.13        129.99        31.22 o
  16   2   5        749.80        805.78        94.45 o
  17   2   5        371.37        302.52        64.31 o
  18   2   5        531.66        562.72        92.51 o
  19   2   5       1519.71       1665.09       168.03 o
  20   2   5         96.86        -34.64        61.52 o
  21   2   5          5.79         55.96        50.42 o
  22   2   5         28.74        -38.30        68.07 o
  23   2   5         31.84         28.66        70.15 o
  24   2   5         27.92        -28.15        53.28 o
  25   2   5          1.51        -32.06        55.60 o
  26   2   5          6.60        -20.41        45.20 o
 -26   3   5        810.81       1043.04       177.67 o
 -25   3   5        210.49        234.37        93.92 o
 -24   3   5        460.19        551.33       139.89 o
 -23   3   5        246.43        225.45        77.04 o
 -22   3   5        692.50        876.69       157.07 o
 -21   3   5       1692.85       1800.22       214.56 o
 -20   3   5         60.39          4.14        78.11 o
 -19   3   5        833.26       1062.51       153.56 o
 -18   3   5        259.61        377.02        85.98 o
 -17   3   5       2197.40       2515.55       166.90 o
 -16   3   5        272.59        170.28        43.39 o
 -15   3   5       1905.16       1842.14       115.69 o
 -14   3   5       6642.91       7127.42       231.43 o
 -13   3   5       1287.63       1208.95       127.48 o
 -12   3   5       6177.57       5401.85       351.65 o
 -11   3   5       2031.04       2214.05       285.13 o
 -10   3   5       6289.06       5508.86       177.20 o
  -9   3   5        146.37        300.93        88.11 o
  -8   3   5       6039.73       7479.32       358.08 o
  -7   3   5       1838.25       1736.20        74.99 o
  -6   3   5       4095.02       4263.04       130.92 o
  -5   3   5       1742.63       1403.12        56.85 o
  -4   3   5       7944.09       6951.44       128.81 o
  -3   3   5        268.19        350.70        42.85 o
  -2   3   5       2530.80       2156.95        93.36 o
  -1   3   5       3658.28       3385.30       117.11 o
   0   3   5       1794.97       1787.07        63.91 o
   1   3   5       2557.53       3188.36       183.96 o
   2   3   5       1838.87       1915.25       103.69 o
   3   3   5         42.22         89.39        22.16 o
   4   3   5       7812.28       7494.90       198.57 o
   5   3   5        568.79        621.21        39.42 o
   6   3   5       4038.84       3613.57        87.64 o
   7   3   5        152.31        171.56        23.40 o
   8   3   5       3664.39       4060.13       118.80 o
   9   3   5       1782.03       1640.93        80.71 o
  10   3   5        361.03        339.84        37.96 o
  11   3   5       6547.27       6291.26       176.00 o
  12   3   5       2437.38       2248.93       110.46 o
  13   3   5       5354.48       5739.88       183.96 o
  14   3   5         14.84         11.99        36.67 o
  15   3   5       6468.18       6680.89       248.70 o
  16   3   5         72.11         20.31        32.31 o
  17   3   5       3455.09       3415.85       228.92 o
  18   3   5         83.87         41.30        49.58 o
  19   3   5        236.56        171.08        47.28 o
  20   3   5        517.92        572.47       101.06 o
  21   3   5        168.52        182.05        61.92 o
  22   3   5        579.40        602.72       112.91 o
  23   3   5          9.89        -51.91        51.91 o
  24   3   5        124.92         39.57        51.83 o
  25   3   5         60.92         59.27        40.50 o
  26   3   5          4.01        -28.92        58.41 o
 -26   4   5         50.19        -22.78       111.11 o
 -25   4   5        513.16        729.24       151.30 o
 -24   4   5        100.84        158.85        89.66 o
 -23   4   5        455.87        461.35       136.13 o
 -22   4   5        201.52        289.29       103.54 o
 -21   4   5        140.28        187.99        73.72 o
 -20   4   5        110.01         70.07        45.51 o
 -19   4   5        131.12         88.83        57.03 o
 -18   4   5        184.55        149.34        63.93 o
 -17   4   5       1206.60        976.99       140.98 o
 -16   4   5       1076.91       1216.39       152.97 o
 -15   4   5       2549.63       2512.20       210.89 o
 -14   4   5       3467.64       3359.86       160.17 o
 -13   4   5       3389.84       3702.78       216.82 o
 -12   4   5         27.03         -6.80        24.21 o
 -11   4   5       2687.95       2414.30       165.97 o
 -10   4   5          9.01         75.89        37.38 o
  -9   4   5       8520.92       9162.61       247.25 o
  -8   4   5       1346.16       1350.83        92.77 o
  -7   4   5       1602.25       1852.55       222.47 o
  -6   4   5      10314.30      10423.58       166.49 o
  -5   4   5       9584.80       8864.83       282.27 o
  -4   4   5      10914.32      10213.59       223.94 o
  -3   4   5        619.58        590.04        44.03 o
  -2   4   5       1136.87        965.89        49.75 o
  -1   4   5        999.66        816.28        57.53 o
   0   4   5       6584.44       6045.24       266.89 o
   1   4   5       2846.26       3124.41       194.81 o
   2   4   5        176.90        232.40        58.09 o
   3   4   5       1079.96        885.63       108.43 o
   4   4   5       1687.84       1244.21       231.45 o
   5   4   5       9117.69       9661.42       158.96 o
   6   4   5         23.46         28.59        17.28 o
   7   4   5       2012.20       1796.83        79.97 o
   8   4   5        634.49        683.63        50.88 o
   9   4   5       9240.17       9608.30       230.29 o
  10   4   5        382.95        174.07        30.27 o
  11   4   5       1525.88       1299.45        94.68 o
  12   4   5       3157.02       3104.04       152.69 o
  13   4   5       2095.47       2299.25       139.62 o
  14   4   5       1625.84       1729.78       125.60 o
  15   4   5          0.18         42.62        97.07 o
  16   4   5       1301.55       1254.45       138.65 o
  17   4   5       1716.16       1895.17       171.57 o
  18   4   5        476.88        513.99        91.98 o
  19   4   5        492.03        461.53        84.60 o
  20   4   5        450.01        353.60        74.08 o
  21   4   5        772.88        661.42       112.02 o
  22   4   5          1.34        -60.19        60.19 o
  23   4   5        589.97        448.70       245.63 o
  24   4   5         56.17         42.03       121.27 o
  25   4   5        107.58         36.59        46.73 o
 -25   5   5          0.10        -80.17        80.17 o
 -24   5   5        178.69        170.09        81.46 o
 -23   5   5        460.21        596.80       137.69 o
 -22   5   5        472.85        608.02       130.53 o
 -21   5   5        592.50        602.80       140.32 o
 -20   5   5        148.18        184.05        70.04 o
 -19   5   5       1880.93       1916.94       206.42 o
 -18   5   5        146.39        160.76        51.32 o
 -17   5   5       2164.62       2514.22       224.30 o
 -16   5   5        339.89        260.45        69.94 o
 -15   5   5        580.98        822.30       128.62 o
 -14   5   5        112.50        101.82        57.80 o
 -13   5   5       2896.98       2985.28       246.03 o
 -12   5   5       3708.61       4003.42       222.71 o
 -11   5   5        215.41        196.61        81.80 o
 -10   5   5         33.66         -5.32        35.73 o
  -9   5   5       4760.61       5250.08       229.45 o
  -8   5   5        511.41        773.72       102.46 o
  -7   5   5       1368.02       1222.70        79.86 o
  -6   5   5       7277.75       7622.01       196.76 o
  -5   5   5         28.65          8.68        16.43 o
  -4   5   5        166.68        144.83        27.52 o
  -3   5   5       9305.24       9337.41       243.61 o
  -2   5   5       4484.28       4292.96       153.73 o
  -1   5   5       6524.28       5601.56       169.54 o
   0   5   5        544.92        727.56        49.25 o
   1   5   5       4188.29       4897.71       164.69 o
   2   5   5       2271.78       3310.37       115.47 o
   3   5   5        549.10        379.41        33.98 o
   4   5   5       4189.92       3904.39       435.78 o
   5   5   5         29.21        106.08        25.61 o
   6   5   5         71.11        125.90        25.65 o
   7   5   5       2360.42       3040.86       119.77 o
   8   5   5       1488.15       1130.90        69.96 o
   9   5   5        102.98         92.02        22.93 o
  10   5   5        543.88        552.36        45.97 o
  11   5   5       1653.73       1484.03        95.51 o
  12   5   5        547.84        567.34        73.96 o
  13   5   5       5631.25       6503.84       235.96 o
  14   5   5        256.95        256.92        69.20 o
  15   5   5       5516.82       5730.95       284.51 o
  16   5   5        137.66        146.78        58.59 o
  17   5   5       3428.50       3704.94       244.21 o
  18   5   5        494.83        438.04        91.48 o
  19   5   5        561.34        510.41        98.40 o
  20   5   5        671.43        691.55       126.77 o
  21   5   5         20.18        -43.60        43.60 o
  22   5   5        514.38        491.77       102.53 o
  23   5   5         38.04        -44.74        58.88 o
  24   5   5        224.54        271.90        81.52 o
  25   5   5         77.12         45.35        92.58 o
 -25   6   5        156.25        141.53        70.12 o
 -24   6   5         43.79         14.40        54.77 o
 -23   6   5         45.46        100.02        66.42 o
 -22   6   5         73.56        198.77        78.42 o
 -21   6   5         10.35          3.77        97.60 o
 -20   6   5        159.92        227.19        85.79 o
 -19   6   5         20.17        -36.44        36.44 o
 -18   6   5          5.63        -66.61        66.61 o
 -17   6   5         87.37         99.30       122.13 o
 -16   6   5        219.44        116.81        57.32 o
 -15   6   5        239.56        136.37        66.56 o
 -14   6   5         66.03          3.18        44.74 o
 -13   6   5         48.75         -2.29        44.17 o
 -12   6   5        570.07        534.99        97.43 o
 -11   6   5       4232.81       4377.07       190.85 o
 -10   6   5       3196.59       3369.98       194.07 o
  -9   6   5       5862.90       6298.49       286.60 o
  -8   6   5       1021.05       1170.30        87.30 o
  -7   6   5       2205.66       1968.01       186.68 o
  -6   6   5       5226.21       5036.31       114.99 o
  -5   6   5        442.35        389.82        77.36 o
  -4   6   5         64.29         49.57        16.83 o
  -3   6   5       2752.32       2721.92        99.67 o
  -2   6   5        797.71        658.54        45.73 o
  -1   6   5       1846.81       1831.01        72.92 o
   0   6   5          4.89          3.17        27.95 o
   1   6   5       6665.40       7119.63       119.17 o
   2   6   5       4597.52       4183.88        94.29 o
   3   6   5         42.68         56.94        13.96 o
   4   6   5      14225.50      13779.94       285.74 o
   5   6   5        763.00        995.08        76.28 o
   6   6   5       1439.74       1806.11        77.47 o
   7   6   5         18.51        171.55        40.90 o
   8   6   5       1355.10       1821.25       102.69 o
   9   6   5       9447.24      10154.84       252.42 o
  10   6   5        434.32        432.75        42.06 o
  11   6   5       1815.77       2184.11       112.06 o
  12   6   5       1051.44       1046.67        79.88 o
  13   6   5        507.59        520.66        68.00 o
  14   6   5        786.84        762.72        97.05 o
  15   6   5          8.36        -54.09        58.44 o
  16   6   5        386.05        285.67        59.36 o
  17   6   5        442.08        464.41        79.30 o
  18   6   5         89.05         33.32        70.01 o
  19   6   5       1432.50       1501.17       190.80 o
  20   6   5          9.16         40.84        35.70 o
  21   6   5       1318.21       1490.49       178.44 o
  22   6   5          3.03        -24.55        56.66 o
  23   6   5        167.48         99.65       158.08 o
  24   6   5          0.91         25.55        54.18 o
  25   6   5         49.97        -23.33        71.17 o
 -24   7   5         66.52        -19.32        53.61 o
 -23   7   5        152.15        135.39        55.26 o
 -22   7   5         10.41        -16.76        45.93 o
 -21   7   5        130.43        178.90        82.07 o
 -20   7   5         69.65        -60.18        60.18 o
 -19   7   5        382.96        275.04        84.53 o
 -18   7   5         76.88         45.60        77.11 o
 -17   7   5        321.54        165.57        71.31 o
 -16   7   5       2548.16       2595.64       301.27 o
 -15   7   5          0.88         10.70        43.27 o
 -14   7   5        568.48        413.88       115.27 o
 -13   7   5        224.55        254.96        59.68 o
 -12   7   5          1.26          5.16        33.07 o
 -11   7   5        218.27        266.54        38.50 o
 -10   7   5        369.20        356.33        61.09 o
  -9   7   5        500.88        444.40        73.29 o
  -8   7   5         17.81        -15.11        15.11 o
  -7   7   5       1228.96       1008.60        57.87 o
  -6   7   5       1840.46       2311.79        79.11 o
  -5   7   5          1.13         -1.86         8.51 o
  -4   7   5        717.07        710.88        56.92 o
  -3   7   5        152.33        187.45        61.03 o
  -2   7   5       1330.16       1318.45        68.81 o
  -1   7   5        362.76        330.64        31.20 o
   0   7   5         49.48         36.94        13.65 o
   1   7   5      13195.87      12689.49       267.80 o
   2   7   5         41.48         87.30        14.80 o
   3   7   5          2.41         40.16        14.70 o
   4   7   5       5014.89       6386.90       279.85 o
   5   7   5        369.42        244.86        44.71 o
   6   7   5       3075.06       3402.39       162.18 o
   7   7   5         36.33         -2.24        21.95 o
   8   7   5       5245.09       6057.91       163.20 o
   9   7   5         11.11         14.23        19.36 o
  10   7   5        114.36         44.30        31.24 o
  11   7   5         54.49         14.29        27.91 o
  12   7   5        116.79         60.57        23.42 o
  13   7   5         10.63         36.92        20.99 o
  14   7   5        659.96        784.74        88.09 o
  15   7   5       1473.78       1403.17       118.84 o
  16   7   5       1534.53       1533.31       127.43 o
  17   7   5          0.55         10.66        40.39 o
  18   7   5        214.85        188.56        55.51 o
  19   7   5          5.71         45.42        46.77 o
  20   7   5          7.55        -63.47        63.83 o
  21   7   5        153.19        163.30        49.42 o
  22   7   5          0.04         36.87        65.21 o
  23   7   5         18.86         11.54        45.82 o
  24   7   5         14.17          6.47        79.66 o
 -24   8   5         11.09         -7.03       106.73 o
 -23   8   5         65.33         33.87        48.49 o
 -22   8   5          1.87         41.51        53.55 o
 -21   8   5        193.12        179.54        68.70 o
 -20   8   5         50.15         24.87        87.63 o
 -19   8   5        105.29         24.50        40.80 o
 -18   8   5        214.70        172.05        55.26 o
 -17   8   5       1045.44       1083.64       203.96 o
 -16   8   5        104.80         20.89        64.26 o
 -15   8   5         71.18        -22.01        67.82 o
 -14   8   5          2.16       -111.53       111.53 o
 -13   8   5        417.13        240.83        69.79 o
 -12   8   5         93.21         21.44        49.43 o
 -11   8   5       1351.24       1065.72        96.80 o
 -10   8   5         29.65          5.53        21.35 o
  -9   8   5        391.43        512.55        72.63 o
  -8   8   5          0.45         11.60        29.43 o
  -7   8   5        402.16        471.77        62.35 o
  -6   8   5        227.24        223.68        26.16 o
  -5   8   5        416.37        484.55        35.87 o
  -4   8   5        333.03        334.47        27.87 o
  -3   8   5        282.67        291.89        29.76 o
  -2   8   5        493.04        411.29        33.16 o
  -1   8   5        520.68        463.61        34.79 o
   0   8   5       3560.81       3520.15        98.51 o
   1   8   5       2261.65       2369.81        82.67 o
   2   8   5        752.11        784.81        54.47 o
   3   8   5        195.74        364.98        34.89 o
   4   8   5        356.20        641.49        56.54 o
   5   8   5        230.23        397.39        50.26 o
   6   8   5       4639.84       3959.25       223.71 o
   7   8   5       1093.78       1012.10        96.70 o
   8   8   5        199.85        311.05        39.29 o
   9   8   5         36.49         57.08        21.71 o
  10   8   5        816.76        763.73        64.48 o
  11   8   5          1.55        -28.85        28.85 o
  12   8   5         87.53         35.85        25.84 o
  13   8   5          6.26         -4.44        37.01 o
  14   8   5        851.09        644.11        77.97 o
  15   8   5         82.08         48.60        37.56 o
  16   8   5          7.93        -46.43        46.43 o
  17   8   5          4.93        -48.91        48.91 o
  18   8   5          1.33        -46.83        46.83 o
  19   8   5        341.76        261.61        57.63 o
  20   8   5         20.07         39.36        34.83 o
  21   8   5          1.21         -4.61        57.87 o
  22   8   5          0.37        -15.72        37.61 o
  23   8   5         14.41        -22.18        36.55 o
  24   8   5          3.38        -25.58        73.14 o
 -23   9   5         60.94          0.44        71.69 o
 -22   9   5        285.60        396.56       109.53 o
 -21   9   5        928.56       1069.58       197.98 o
 -20   9   5         80.17        115.63       147.94 o
 -19   9   5       1241.04       1101.65       161.10 o
 -18   9   5        303.38        232.88        79.93 o
 -17   9   5        387.09        248.56        80.39 o
 -16   9   5         99.72         57.27        54.67 o
 -15   9   5          0.87        -19.85        86.93 o
 -14   9   5        534.54        461.57        88.66 o
 -13   9   5         18.14        -24.33        34.12 o
 -12   9   5        480.82        393.24        72.99 o
 -11   9   5       1024.33        942.64        69.77 o
 -10   9   5         15.93         17.02        19.45 o
  -9   9   5       1626.12       1411.43        79.54 o
  -8   9   5       1749.78       1914.09        88.34 o
  -7   9   5       2102.98       1954.75        84.45 o
  -6   9   5         41.07          7.18        14.64 o
  -5   9   5       2040.75       2159.82        74.92 o
  -4   9   5        265.04        248.54        41.32 o
  -3   9   5        843.79       1023.99        47.65 o
  -2   9   5       1196.26       1234.63        49.43 o
  -1   9   5       2180.42       2159.96       130.34 o
   0   9   5          1.03          7.47        11.32 o
   1   9   5        329.75        314.97        28.58 o
   2   9   5        351.01        286.47        29.45 o
   3   9   5         30.73         39.40        18.06 o
   4   9   5       1850.84       1700.04       139.61 o
   5   9   5       1196.70       1223.95       103.24 o
   6   9   5       1106.31        995.32       161.89 o
   7   9   5         29.48         22.65        24.22 o
   8   9   5       4009.82       3729.96       195.50 o
   9   9   5       2146.71       2362.23       117.86 o
  10   9   5        395.85        639.18        73.45 o
  11   9   5        915.34        778.30        72.31 o
  12   9   5        355.90        244.59        46.22 o
  13   9   5       2363.54       2429.90       159.47 o
  14   9   5          5.87        -46.19        46.19 o
  15   9   5        255.65        138.75        40.13 o
  16   9   5          4.26         13.80        48.11 o
  17   9   5          1.30        -38.19        38.19 o
  18   9   5        202.37        173.32        45.29 o
  19   9   5         45.26         -3.60        36.79 o
  20   9   5        236.71        352.18        70.38 o
  21   9   5         23.15        -21.01        42.44 o
  22   9   5         84.60        -24.57        36.85 o
  23   9   5         82.24         30.05        47.34 o
 -22  10   5        106.73         63.83        86.76 o
 -21  10   5          1.65        -18.44        57.99 o
 -20  10   5        591.09        557.61       121.28 o
 -19  10   5          5.27         -1.06        61.53 o
 -18  10   5       1066.83        915.07       184.24 o
 -17  10   5         25.89         54.68        55.30 o
 -16  10   5        544.99        548.72        83.44 o
 -15  10   5        312.84        242.72        76.48 o
 -14  10   5        397.54        313.51        54.93 o
 -13  10   5          3.57         27.42        26.13 o
 -12  10   5        117.75        114.84        40.95 o
 -11  10   5         64.90          4.94        19.83 o
 -10  10   5        322.78        260.29        44.28 o
  -9  10   5       1312.03       1485.40       121.28 o
  -8  10   5        260.53        246.53        33.10 o
  -7  10   5        585.72        693.38        57.84 o
  -6  10   5         36.98          4.29        16.69 o
  -5  10   5       2007.49       1703.17        76.45 o
  -4  10   5        481.50        544.26        37.78 o
  -3  10   5       2547.24       2709.10        98.85 o
  -2  10   5        860.44        761.43        41.81 o
  -1  10   5        309.09        299.84        25.69 o
   0  10   5       1858.71       1854.03        78.84 o
   1  10   5        421.45        309.48        31.43 o
   2  10   5       1127.69        860.48        65.31 o
   3  10   5        958.97        826.34        67.01 o
   4  10   5        962.91       1104.81        90.63 o
   5  10   5        479.60        407.07        48.04 o
   6  10   5         56.86         62.14        17.94 o
   7  10   5         44.65        116.00        37.75 o
   8  10   5         47.96         23.61        28.46 o
   9  10   5       2646.17       2914.06       198.45 o
  10  10   5        563.50        536.70        59.79 o
  11  10   5       1036.07        949.53       111.29 o
  12  10   5       1489.80       1754.90       111.08 o
  13  10   5         23.20         49.81        31.42 o
  14  10   5       1035.91       1310.20       120.20 o
  15  10   5        393.27        191.83        54.48 o
  16  10   5        985.46       1203.64       117.99 o
  17  10   5        238.58        259.19        63.96 o
  18  10   5        172.92        167.35        44.47 o
  19  10   5        191.85        159.02        47.41 o
  20  10   5         19.01        -26.37        43.96 o
  21  10   5        170.35        154.33        59.95 o
  22  10   5         20.87         90.37        44.27 o
 -21  11   5        335.03        324.09        70.10 o
 -20  11   5        125.51        122.92        37.82 o
 -19  11   5         19.15         -4.33        36.20 o
 -18  11   5        218.79        224.41        64.12 o
 -17  11   5        860.17        886.30       112.66 o
 -16  11   5        244.08        256.00        56.67 o
 -15  11   5        148.94        103.51        48.92 o
 -14  11   5         41.24         18.01        32.90 o
 -13  11   5        288.76        257.23        55.99 o
 -12  11   5        344.99        330.50        49.09 o
 -11  11   5        113.69         94.55        43.93 o
 -10  11   5       1535.80       1826.92        99.47 o
  -9  11   5          7.26         -4.36        19.05 o
  -8  11   5        337.45        363.09        47.57 o
  -7  11   5        263.11        315.75        36.40 o
  -6  11   5       1402.59       1395.10        83.14 o
  -5  11   5        928.91        975.61        68.20 o
  -4  11   5        200.53        171.92        24.16 o
  -3  11   5        918.59        914.91        75.05 o
  -2  11   5         33.67         20.39        18.93 o
  -1  11   5        263.08        238.12        24.28 o
   0  11   5        376.77        379.67        32.41 o
   1  11   5        353.98        297.74        35.85 o
   2  11   5        661.52        575.25        46.27 o
   3  11   5       1722.28       1792.14        84.70 o
   4  11   5       3022.42       3224.16       117.55 o
   5  11   5         12.61        -15.38        15.38 o
   6  11   5       4422.76       4465.28       208.62 o
   7  11   5        690.91        802.83       139.99 o
   8  11   5       4917.07       4713.60      1122.68 o
   9  11   5        879.80        756.09        99.21 o
  10  11   5       1908.72       1593.98       324.03 o
  11  11   5        947.32       1231.46       112.79 o
  12  11   5       1185.52       1538.95       126.12 o
  13  11   5        896.54        940.38        96.03 o
  14  11   5        238.02        178.83        54.90 o
  15  11   5        359.56        290.89        57.92 o
  16  11   5        185.66        145.62        38.11 o
  17  11   5        376.27        464.12        77.14 o
  18  11   5        412.59        429.80       100.77 o
  19  11   5         61.31        -14.88        60.99 o
  20  11   5        250.44        284.56        82.72 o
  21  11   5        159.75        263.86        68.68 o
 -20  12   5        162.75         88.60        51.13 o
 -19  12   5         11.77        -36.22        56.57 o
 -18  12   5        443.20        345.61        78.46 o
 -17  12   5         80.83         23.48        71.71 o
 -16  12   5        505.79        470.60        79.76 o
 -15  12   5         42.62         28.15        38.78 o
 -14  12   5       1370.01       1599.59       120.45 o
 -13  12   5        501.93        428.09        71.73 o
 -12  12   5        149.04        180.80        48.27 o
 -11  12   5         92.31         91.91        42.59 o
 -10  12   5       1171.16       1276.23        93.64 o
  -9  12   5        219.18        171.91        25.21 o
  -8  12   5         44.80        -10.71        26.55 o
  -7  12   5        142.25        185.17        29.18 o
  -6  12   5        144.20        145.91        27.16 o
  -5  12   5        766.19        872.01        76.53 o
  -4  12   5       1907.09       1953.82       114.96 o
  -3  12   5         52.87         80.20        30.89 o
  -2  12   5       1381.07       1256.36        77.85 o
  -1  12   5          0.67         -6.87        14.73 o
   0  12   5       2671.35       2339.71        98.89 o
   1  12   5          2.62        -11.77        18.43 o
   2  12   5       1042.82       1029.42        75.65 o
   3  12   5       1740.92       1932.99       102.35 o
   4  12   5        874.07        851.46        91.79 o
   5  12   5        185.06        117.75        27.11 o
   6  12   5        281.91        143.11        31.48 o
   7  12   5        280.63        326.53        67.05 o
   8  12   5          2.27        -31.35        31.35 o
   9  12   5         13.46         28.70        42.84 o
  10  12   5        526.78        455.97        83.07 o
  11  12   5        105.97        304.38       115.83 o
  12  12   5        752.01       1287.38       142.38 o
  13  12   5        124.75        229.46        61.66 o
  14  12   5       1764.40       1906.79       151.70 o
  15  12   5        163.40        223.25        79.79 o
  16  12   5        910.27       1194.01       126.80 o
  17  12   5        274.28        232.76        95.25 o
  18  12   5        228.92        213.06        58.38 o
  19  12   5         36.58         11.80        39.79 o
  20  12   5         21.76          2.15        47.57 o
 -19  13   5          1.25        -66.01        66.01 o
 -18  13   5          0.10         22.08        28.89 o
 -17  13   5          2.58          9.93        85.24 o
 -16  13   5        153.16         88.91        43.88 o
 -15  13   5          1.17        -14.51        21.74 o
 -14  13   5        452.79        349.72        55.15 o
 -13  13   5        109.86         64.23        21.22 o
 -12  13   5        241.25        261.27        54.22 o
 -11  13   5         50.77         24.84        32.18 o
 -10  13   5        590.18        442.44        58.68 o
  -9  13   5         11.11         20.98        23.15 o
  -8  13   5        122.10        215.53        37.33 o
  -7  13   5        106.38         95.45        29.94 o
  -6  13   5        340.42        254.98        42.56 o
  -5  13   5         41.80         15.44        15.14 o
  -4  13   5         65.85         82.42        27.65 o
  -3  13   5        515.71        589.46        85.64 o
  -2  13   5         38.53         37.44        30.36 o
  -1  13   5       1039.66       1159.59        76.23 o
   0  13   5        196.73        234.80        33.80 o
   1  13   5       1041.38       1065.67        85.99 o
   2  13   5       1850.27       2006.97       141.86 o
   3  13   5        193.77        268.87        51.95 o
   4  13   5       1692.72       1450.39       258.01 o
   5  13   5        188.24         54.60        63.63 o
   6  13   5       2068.66        958.29       343.66 o
   7  13   5        208.71        235.28        55.92 o
   8  13   5       1989.59       2317.39       171.00 o
   9  13   5         10.64         37.75        43.14 o
  10  13   5        946.54       1040.29       188.28 o
  11  13   5        112.20         89.29        55.84 o
  12  13   5        323.44        302.38        89.26 o
  13  13   5         52.53        153.80        65.59 o
  14  13   5          4.75          0.53        51.44 o
  15  13   5          8.88        -29.43        51.49 o
  16  13   5         13.74        -19.06        26.34 o
  17  13   5        238.49        181.10        47.84 o
  18  13   5        157.64         59.99        47.22 o
  19  13   5         29.29         32.06        34.79 o
 -18  14   5        274.55        412.02       138.13 o
 -17  14   5        120.27        120.54        78.04 o
 -16  14   5         46.92         92.81        72.56 o
 -15  14   5         88.91         62.13        29.38 o
 -14  14   5          2.64          7.64        27.35 o
 -13  14   5         72.01         47.42        35.37 o
 -12  14   5         16.99         24.20        51.55 o
 -11  14   5          0.59          9.24        43.46 o
 -10  14   5         93.48         25.69        39.99 o
  -9  14   5          2.25        -23.63        24.85 o
  -8  14   5         79.00          3.05        25.10 o
  -7  14   5        160.44        111.17        40.64 o
  -6  14   5         60.86         22.73        21.03 o
  -5  14   5         51.99         15.96        32.92 o
  -4  14   5         20.05         14.22        17.00 o
  -3  14   5        293.35        303.82        58.81 o
  -2  14   5        380.43        377.49        42.49 o
  -1  14   5        121.55        163.65        31.42 o
   0  14   5        202.76        117.85        24.31 o
   1  14   5         84.60        112.96        24.00 o
   2  14   5         58.60         47.54        53.05 o
   3  14   5          3.75         14.21        22.57 o
   4  14   5        713.49        606.86        79.33 o
   5  14   5         29.74        -52.23        79.97 o
   6  14   5        229.07        285.47        55.93 o
   7  14   5        142.10        -13.92        43.38 o
   8  14   5         40.56         75.94        24.51 o
   9  14   5          0.04          0.40        61.09 o
  10  14   5        666.63        796.45       170.41 o
  11  14   5        479.77        529.40       134.92 o
  12  14   5        808.08        902.71       179.53 o
  13  14   5         40.51         51.55        49.60 o
  14  14   5        155.71        198.77        72.32 o
  15  14   5        133.70        120.02        78.20 o
  16  14   5         17.80         36.85        41.86 o
  17  14   5         14.92        -33.97        33.97 o
  18  14   5         23.80        -19.54        37.30 o
 -16  15   5        179.85        -59.57        66.87 o
 -15  15   5        364.99        280.24       119.51 o
 -14  15   5        185.58        189.57        69.52 o
 -13  15   5        317.14        206.90        84.32 o
 -12  15   5        240.05        215.91        53.71 o
 -11  15   5        291.74        262.24        53.22 o
 -10  15   5         10.06         28.62        29.57 o
  -9  15   5        108.67        130.80        43.23 o
  -8  15   5        351.80        313.12        63.13 o
  -7  15   5         95.68         67.39        29.55 o
  -6  15   5          0.55          5.19        22.89 o
  -5  15   5          5.76          8.28        39.09 o
  -4  15   5        114.29         99.24        43.15 o
  -3  15   5        205.47        197.35        40.23 o
  -2  15   5        769.89        653.51        55.16 o
  -1  15   5         66.54         48.21        15.29 o
   0  15   5          1.92          1.63        18.07 o
   1  15   5         24.74         26.23        21.00 o
   2  15   5         22.11        -25.82        25.82 o
   3  15   5        104.18         95.06        34.85 o
   4  15   5        184.83        166.69        63.99 o
   5  15   5          6.37         -8.60        46.74 o
   6  15   5          1.42        -40.84        40.84 o
   7  15   5         44.25         27.44        37.60 o
   8  15   5        535.74        603.06       150.26 o
   9  15   5        184.38        292.70       105.86 o
  10  15   5        216.31        174.26        80.78 o
  11  15   5        171.45        200.74       105.62 o
  12  15   5        245.08        274.58        98.64 o
  13  15   5        118.96        141.69        55.72 o
  14  15   5         66.76         15.31        53.71 o
  15  15   5         70.81         23.83        33.45 o
  16  15   5         76.86         75.14        44.77 o
 -15  16   5         24.52         68.63        45.62 o
 -14  16   5         86.74        239.23        85.40 o
 -13  16   5        163.95        255.54        75.03 o
 -12  16   5         42.58         80.04        63.91 o
 -11  16   5        141.53         91.23        66.10 o
 -10  16   5          3.43        -79.89        88.64 o
  -9  16   5        138.01        223.96        94.37 o
  -8  16   5        151.63        220.68        53.45 o
  -7  16   5        338.36        289.00        58.82 o
  -6  16   5          1.17        -37.02        37.02 o
  -5  16   5        419.74        371.95        66.70 o
  -4  16   5          8.06         10.41        24.45 o
  -3  16   5        451.60        345.39        65.15 o
  -2  16   5          0.25         20.04        22.98 o
  -1  16   5        112.45         81.19        28.63 o
   0  16   5        269.10        325.92        60.09 o
   1  16   5        108.28         24.59        40.80 o
   2  16   5          1.15        -34.93        45.76 o
   3  16   5        179.74        136.21        45.35 o
   4  16   5         18.68        -50.59        50.59 o
   5  16   5        661.44        760.26       164.62 o
   6  16   5        143.94        175.32        82.88 o
   7  16   5        561.22        647.43       145.73 o
   8  16   5        106.91        179.53        82.73 o
   9  16   5        109.64        101.08        49.26 o
  10  16   5          2.05        -65.33        65.33 o
  11  16   5        139.03        179.71        99.95 o
  12  16   5         17.50          9.11        56.62 o
  13  16   5         41.69         31.32        51.38 o
  14  16   5          6.31        -13.76        37.99 o
 -13  17   5         65.65         24.10        77.77 o
 -12  17   5         50.34        -18.33        50.41 o
 -11  17   5          1.33        -28.65        56.99 o
 -10  17   5         14.56         -8.72        83.77 o
  -9  17   5        172.18        320.29       139.67 o
  -8  17   5          4.40         12.94        44.05 o
  -7  17   5         13.92         54.20        64.23 o
  -6  17   5         73.82         39.63        50.02 o
  -5  17   5         96.57        142.28        87.45 o
  -4  17   5          1.57        -42.33        69.17 o
  -3  17   5        206.29        201.02        47.51 o
  -2  17   5         17.34         36.53        39.11 o
  -1  17   5        432.37        575.11        86.22 o
   0  17   5         97.49         67.55        34.87 o
   1  17   5        228.50        128.04        60.44 o
   2  17   5        206.69        188.95        84.15 o
   3  17   5         33.66         37.85        45.23 o
   4  17   5        177.27        155.64        81.20 o
   5  17   5          2.96        -45.97        48.63 o
   6  17   5        118.90         52.41        59.17 o
   7  17   5         12.60        -24.81        67.23 o
   8  17   5        131.77        305.58       115.75 o
   9  17   5        118.89        153.56        85.19 o
  10  17   5         44.43         36.79        54.85 o
  11  17   5        198.74        259.40        93.98 o
  12  17   5         45.76         16.81        69.46 o
 -10  18   5         25.40        -17.68        49.87 o
  -9  18   5        500.66        470.45       155.13 o
  -8  18   5        317.92        352.55       132.55 o
  -7  18   5        644.58        610.92       159.67 o
  -6  18   5        120.24        366.97       141.70 o
  -5  18   5        392.75        478.58       157.87 o
  -4  18   5        203.54        193.91       121.79 o
  -3  18   5          0.69         21.01        72.37 o
  -2  18   5         29.05        105.41        79.78 o
  -1  18   5         12.77         29.87        48.72 o
   0  18   5        172.17        410.55       130.02 o
   1  18   5         77.43        175.34        79.49 o
   2  18   5         41.02        -25.26        76.78 o
   3  18   5          6.38        -49.54        82.16 o
   4  18   5        101.02        172.11        99.49 o
   5  18   5        351.56        546.02       152.97 o
   6  18   5          9.02        -31.57        42.13 o
   7  18   5        139.66         39.48        47.97 o
   8  18   5          3.33         68.03        69.19 o
   9  18   5        414.34        443.00       140.44 o
  -5  19   5         93.79        312.94       124.94 o
  -4  19   5         28.48         64.20        85.95 o
  -3  19   5        674.29        775.73       187.25 o
  -2  19   5        204.05        410.45       140.03 o
  -1  19   5        299.06        348.85       118.67 o
   0  19   5        142.09        124.05       107.25 o
   1  19   5        172.95         83.70        68.18 o
   2  19   5        112.03        256.40       100.00 o
   3  19   5        274.08        272.13       109.59 o
   4  19   5        228.53        185.34        95.46 o
   5  19   5         40.92        113.54        86.11 o
 -26   0   6          2.05        151.81       151.24 o
 -25   0   6       1026.96       1570.97       310.42 o
 -24   0   6          3.51        114.82       124.94 o
 -23   0   6        120.10        181.86        83.57 o
 -22   0   6        212.48        -32.84       102.47 o
 -21   0   6        282.44        310.39       143.05 o
 -20   0   6        355.42        297.77       110.25 o
 -19   0   6        228.62         24.87        77.40 o
 -18   0   6       5579.94       5741.08       498.67 o
 -17   0   6        482.39        577.59       165.49 o
 -16   0   6       4132.22       3729.11       518.55 o
 -15   0   6       1383.65       1242.84       243.59 o
 -14   0   6        609.32        557.13        80.92 o
 -13   0   6       6793.59       6611.25       456.24 o
 -12   0   6       7653.48       8028.17       485.15 o
 -11   0   6       2169.88       1147.31       945.49 o
 -10   0   6         59.38         71.58        28.22 o
  -9   0   6        460.91        303.38        52.28 o
  -8   0   6       7582.27       7278.27       186.72 o
  -7   0   6       7273.55       6511.31       263.87 o
  -6   0   6       9847.44      13525.79       263.47 o
  -5   0   6      30676.67      33480.61       390.74 o
  -4   0   6      16391.53      15928.70       256.43 o
  -3   0   6      23647.15      23507.33       299.72 o
  -2   0   6      62168.88      63050.53       482.34 o
  -1   0   6      47366.80      49384.42       424.02 o
   0   0   6       1705.96       2846.38       290.15 o
   1   0   6      26998.23      25309.62       485.03 o
   2   0   6      13701.09      13923.56       230.67 o
   3   0   6      34256.75      38789.05       810.18 o
   4   0   6       8595.31      10772.46       452.18 o
   5   0   6      15661.17      16289.66       269.44 o
   6   0   6      13569.84      12694.45       255.51 o
   7   0   6       1223.46       1551.71        98.15 o
   8   0   6       5800.81       4938.91       189.69 o
   9   0   6       1378.04       1156.65        97.76 o
  10   0   6      15266.54      15200.97       608.87 o
  11   0   6       4646.84       4750.34       213.51 o
  12   0   6         32.40         19.17        24.32 o
  13   0   6       8082.83       8159.31       308.35 o
  14   0   6       5179.52       5900.53       367.77 o
  15   0   6       2676.75       2250.71       397.88 o
  16   0   6       5891.50       5083.31       706.54 o
  17   0   6       1056.41       1198.70       196.57 o
  18   0   6       2583.93       2673.95       291.70 o
  19   0   6       1562.24       1786.06       244.88 o
  20   0   6         12.20         16.96        45.39 o
  21   0   6         17.28        -44.54        79.79 o
  22   0   6         26.62         -9.15        46.62 o
  23   0   6        177.18        169.54        86.25 o
  24   0   6         75.00        122.43        73.28 o
  25   0   6        675.43        701.57       198.93 o
 -26   1   6          4.91        175.33        93.39 o
 -25   1   6       1136.83       1459.27       218.52 o
 -24   1   6          5.66         45.65        61.80 o
 -23   1   6       3397.27       4040.65       337.36 o
 -22   1   6        238.46        377.50       103.18 o
 -21   1   6       1741.00       2088.29       228.11 o
 -20   1   6        105.99        126.15        53.77 o
 -19   1   6         12.84         11.09        50.35 o
 -18   1   6       1174.03       1352.97       175.27 o
 -17   1   6         25.41         81.88        33.35 o
 -16   1   6       1897.30       1750.08       116.48 o
 -15   1   6       1002.40        884.19        88.55 o
 -14   1   6        128.40        116.18        32.30 o
 -13   1   6       3557.00       3504.96       175.64 o
 -12   1   6        240.34        259.99        67.64 o
 -11   1   6       7028.20       6940.51       224.69 o
 -10   1   6        483.48        566.14        84.07 o
  -9   1   6      14451.23      14555.42       219.25 o
  -8   1   6       4456.77       4238.71       134.87 o
  -7   1   6      23129.06      25052.91       282.03 o
  -6   1   6      26870.98      29328.78       273.02 o
  -5   1   6      11585.20      10923.72       145.34 o
  -4   1   6      28344.00      28209.83       238.27 o
  -3   1   6       9795.33      11530.23       145.87 o
  -2   1   6       3257.08       3523.07        79.08 o
  -1   1   6         18.05         43.32        20.40 o
   0   1   6       1309.34       1367.12        50.62 o
   1   1   6       1919.67       2283.10        93.58 o
   2   1   6      21434.72      21326.06       195.96 o
   3   1   6       3510.22       3844.17        87.43 o
   4   1   6      18644.13      21875.96       227.03 o
   5   1   6      18482.76      17363.41       179.94 o
   6   1   6      26672.10      28936.47       327.15 o
   7   1   6      28243.02      29033.25       292.70 o
   8   1   6       5884.32       6428.58       170.21 o
   9   1   6       7763.51       7813.81       172.28 o
  10   1   6       4981.09       5474.40       153.73 o
  11   1   6       4888.76       4621.04       148.23 o
  12   1   6        325.20        232.45        39.18 o
  13   1   6       1079.06       1107.57        81.88 o
  14   1   6          3.71         -1.80        23.94 o
  15   1   6        124.66         50.46        21.68 o
  16   1   6         85.72        120.38        24.83 o
  17   1   6        979.35        876.92        96.70 o
  18   1   6       5210.94       5161.85       283.32 o
  19   1   6        505.16        578.11       102.54 o
  20   1   6       1747.81       1736.09       178.73 o
  21   1   6         54.89         33.99        43.11 o
  22   1   6        912.67       1033.64       142.91 o
  23   1   6        396.30        384.50        94.97 o
  24   1   6        545.73        593.35       109.64 o
  25   1   6          9.91         31.10        44.24 o
 -26   2   6          9.86         44.75        86.19 o
 -25   2   6        373.69        361.82       108.73 o
 -24   2   6         18.01          0.12        56.44 o
 -23   2   6          8.30         93.07        66.87 o
 -22   2   6         84.08        -23.23        71.41 o
 -21   2   6        384.69        299.67        79.39 o
 -20   2   6         71.25         61.28        82.52 o
 -19   2   6        229.94        311.30        74.07 o
 -18   2   6        711.92        663.81       114.54 o
 -17   2   6        107.30        132.54        39.28 o
 -16   2   6        147.13        139.01        39.86 o
 -15   2   6       8528.53       9403.26       255.14 o
 -14   2   6        113.21        145.71        48.39 o
 -13   2   6      11759.82      12634.64       444.54 o
 -12   2   6       1300.52       1228.53       126.18 o
 -11   2   6       1811.83       1786.97       114.63 o
 -10   2   6       2660.42       2432.17       118.53 o
  -9   2   6        317.59        244.95        42.48 o
  -8   2   6       6445.90       8136.39       206.14 o
  -7   2   6       3304.47       4261.39       117.09 o
  -6   2   6      17603.12      17614.27       222.99 o
  -5   2   6      13581.51      11833.14       161.97 o
  -4   2   6       8788.91       7459.03       116.92 o
  -3   2   6       6899.99       8036.78       150.19 o
  -2   2   6        129.86        245.47        27.25 o
   0   2   6       1668.15       1435.53        69.62 o
   1   2   6       1796.63       1588.04        78.00 o
   2   2   6      10799.21      10858.89       128.12 o
   3   2   6      12864.67      12591.42       246.21 o
   4   2   6        118.56        245.73        23.10 o
   5   2   6       2199.00       2545.49        68.35 o
   6   2   6       5775.21       5851.85       111.90 o
   7   2   6        303.82        430.37        36.95 o
   8   2   6       1663.60       1787.40        77.99 o
   9   2   6       3096.55       3044.86       108.19 o
  10   2   6       4987.35       5429.98       152.96 o
  11   2   6       2930.14       2851.94       116.52 o
  12   2   6       3137.46       3491.55       136.62 o
  13   2   6       5508.04       5236.47       185.93 o
  14   2   6       8410.94       8751.99       284.18 o
  15   2   6       2392.68       2395.36       128.47 o
  16   2   6       2440.74       2254.17       217.05 o
  17   2   6        242.50        252.27        48.21 o
  18   2   6          7.13         15.65        56.70 o
  19   2   6        652.48        592.21       100.09 o
  20   2   6        246.29        171.57        56.24 o
  21   2   6        188.38        122.05        48.17 o
  22   2   6          0.04        -51.32        58.14 o
  23   2   6         24.10        -12.82        55.15 o
  24   2   6        107.18         98.23        53.28 o
  25   2   6         16.95        -38.05        65.36 o
 -25   3   6        353.50        395.98       136.59 o
 -24   3   6          0.42        -21.83        67.57 o
 -23   3   6       2171.43       2716.70       271.29 o
 -22   3   6          1.59        -37.76       178.21 o
 -21   3   6       1030.39       1271.08       181.48 o
 -20   3   6         38.26         31.09        57.76 o
 -19   3   6        154.10        109.96        70.19 o
 -18   3   6         16.87         49.03        52.06 o
 -17   3   6       1942.13       1906.88       146.58 o
 -16   3   6         62.25         37.15        26.16 o
 -15   3   6        792.40        931.85        98.71 o
 -14   3   6       1017.69        883.03        99.15 o
 -13   3   6       4179.11       4837.80       276.37 o
 -12   3   6        761.20        664.20       105.21 o
 -11   3   6       1578.97       1617.90        92.92 o
 -10   3   6        576.31        734.87        65.63 o
  -9   3   6       8958.00       7964.80       204.22 o
  -8   3   6         35.88        132.82        33.66 o
  -7   3   6       1025.35        898.32        61.74 o
  -6   3   6      11530.67      12009.27       201.44 o
  -5   3   6        717.76        610.24        41.85 o
  -4   3   6       4263.53       4671.18       104.02 o
  -3   3   6       1016.01        524.99        39.53 o
  -2   3   6        134.59         17.77         6.34 o
   0   3   6       3737.33       6183.65       319.19 o
   2   3   6        157.00         40.94        19.15 o
   3   3   6         59.28         14.87        29.48 o
   4   3   6       2677.39       3029.01        64.04 o
   5   3   6      54146.82      54467.50       848.81 o
   6   3   6      21000.54      21129.49       209.49 o
   7   3   6       2678.82       3171.56        87.93 o
   8   3   6       5043.31       5715.45       126.77 o
   9   3   6       2331.34       1820.27        83.12 o
  10   3   6       3689.61       3353.71       148.50 o
  11   3   6          0.67        -23.13        23.13 o
  12   3   6       2387.89       2662.28       118.74 o
  13   3   6        922.41        861.39        71.95 o
  14   3   6          1.65          2.90        23.56 o
  15   3   6         24.03        -33.64        33.64 o
  16   3   6         13.94        -39.68        39.68 o
  17   3   6        201.39        188.60        46.22 o
  18   3   6          2.26        -11.48        38.94 o
  19   3   6         14.02        -33.85        50.39 o
  20   3   6          8.11        -17.71        48.84 o
  21   3   6         46.58        -39.31        58.66 o
  22   3   6        367.50        303.25        75.49 o
  23   3   6         66.96        -37.16        76.78 o
  24   3   6        792.13        762.71       134.85 o
  25   3   6         19.39        -18.09        77.39 o
 -25   4   6         56.66         51.09        71.66 o
 -24   4   6        304.83        155.07       135.40 o
 -23   4   6        175.14        124.48       221.54 o
 -22   4   6       1504.85       1601.13       213.34 o
 -21   4   6        141.69        161.95        67.17 o
 -20   4   6       1544.25       1589.51       195.60 o
 -19   4   6        547.02        687.15       121.47 o
 -18   4   6       1459.69       1496.97       133.66 o
 -17   4   6        464.18        393.47        65.88 o
 -16   4   6        729.32        613.23        84.49 o
 -15   4   6       4279.80       5031.40       307.29 o
 -14   4   6          4.23         19.65        31.07 o
 -13   4   6        424.99        420.43        82.94 o
 -12   4   6       2880.58       2830.91       118.11 o
 -11   4   6        410.18        342.09        42.26 o
 -10   4   6       4594.35       4306.34       156.27 o
  -9   4   6        102.23        128.52        29.76 o
  -8   4   6       4087.18       4445.81       126.80 o
  -7   4   6       3858.60       4009.59       112.70 o
  -6   4   6       7366.21       7386.80       294.17 o
  -5   4   6       1318.85       1077.19        59.76 o
  -4   4   6       5018.26       4922.67       193.44 o
  -3   4   6        231.01        301.30        78.08 o
  -2   4   6        637.60        935.47        62.14 o
  -1   4   6        592.62        477.67        38.75 o
   0   4   6          9.68          3.78        29.02 o
   1   4   6       1871.20       1382.48       138.33 o
   2   4   6      14136.70      10432.34       267.72 o
   4   4   6       2192.22       3597.21       161.56 o
   5   4   6        624.85        921.24        50.20 o
   6   4   6       9434.63       8702.93       176.71 o
   7   4   6       5675.52       6049.07       142.79 o
   8   4   6       2238.83       1969.06        86.96 o
   9   4   6       7076.23       6879.42       173.10 o
  10   4   6         34.37         59.15        17.11 o
  11   4   6       3272.43       3409.07       151.45 o
  12   4   6        281.82        293.35        70.00 o
  13   4   6       2249.00       1888.22       149.70 o
  14   4   6        376.96        310.14        46.41 o
  15   4   6          1.43        -52.04        52.04 o
  16   4   6        243.13        237.13        58.98 o
  17   4   6         26.63         -9.38        41.08 o
  18   4   6          9.41         19.78        40.51 o
  19   4   6         22.91         27.05        44.50 o
  20   4   6        373.30        524.79       103.27 o
  21   4   6        769.68        979.37       139.30 o
  22   4   6         48.83         45.13        53.41 o
  23   4   6        347.53        293.71        73.71 o
  24   4   6         24.96        -37.56        51.96 o
  25   4   6        113.27        -69.99        69.99 o
 -25   5   6          1.54         -8.37        53.77 o
 -24   5   6          2.91        -61.46        61.46 o
 -23   5   6        144.63         83.66       116.02 o
 -22   5   6         39.58         84.14        72.20 o
 -21   5   6        281.44        387.04       183.47 o
 -20   5   6        561.73        486.57       193.66 o
 -19   5   6        368.77        365.72        91.27 o
 -18   5   6        792.14        832.33        99.09 o
 -17   5   6         77.06          0.65        42.99 o
 -16   5   6       2869.21       2997.54       174.76 o
 -15   5   6        233.84        359.05        95.47 o
 -14   5   6       7146.93       7197.98       346.35 o
 -13   5   6       1145.37       1039.33       218.59 o
 -12   5   6       4684.47       4518.62       142.79 o
 -11   5   6        820.44        698.42        53.52 o
 -10   5   6       2255.63       2456.79       117.23 o
  -9   5   6       1182.04       1362.46        83.06 o
  -8   5   6        871.88       1083.70        62.23 o
  -7   5   6        126.19        101.65        22.51 o
  -6   5   6        856.69        717.22        40.55 o
  -5   5   6       1477.91       1556.26        55.33 o
  -4   5   6       4702.03       4314.36       132.37 o
  -3   5   6          4.66          2.99        18.56 o
  -2   5   6       5787.41       4946.97       116.81 o
  -1   5   6       8754.76       8424.16       132.58 o
   0   5   6       2732.59       2676.04       196.35 o
   1   5   6        308.55        278.35        31.57 o
   2   5   6       9879.61       9682.13       384.61 o
   3   5   6       6968.40       6953.93       323.13 o
   4   5   6       1944.46       1839.02       121.74 o
   5   5   6         13.81         60.02        15.79 o
   6   5   6          5.33        115.87        27.50 o
   7   5   6        366.48        527.12        44.17 o
   8   5   6         64.72         61.44        23.06 o
   9   5   6          2.18        -11.52        26.79 o
  10   5   6       4750.22       4428.63       149.03 o
  11   5   6       1721.89       1824.88        99.80 o
  12   5   6       1575.52       1607.47        98.02 o
  13   5   6       4108.07       4180.80       188.39 o
  14   5   6       2120.60       1984.92       197.40 o
  15   5   6        873.44        821.94       118.12 o
  16   5   6       2807.57       2747.75       201.33 o
  17   5   6        159.64        131.01        42.99 o
  18   5   6          6.28        -36.47        53.14 o
  19   5   6        669.35        590.71        98.42 o
  20   5   6         36.44         45.11        37.79 o
  21   5   6         17.38         -2.10        50.20 o
  22   5   6        129.10         79.82        95.84 o
  23   5   6         38.20        -10.85        69.11 o
  24   5   6         16.06        -60.64       192.02 o
  25   5   6        360.51        216.54        71.03 o
 -24   6   6       1318.84       1525.17       213.96 o
 -23   6   6         72.14         48.45        82.51 o
 -22   6   6       3213.81       3408.37       417.94 o
 -21   6   6        358.13        586.20       134.94 o
 -20   6   6       2445.49       2899.21       269.76 o
 -19   6   6        558.75        684.82       135.09 o
 -18   6   6       1126.73       1230.62       166.96 o
 -17   6   6        379.70        296.19        83.06 o
 -16   6   6        101.43         24.03        54.86 o
 -15   6   6        798.21        732.76       149.19 o
 -14   6   6         21.32         55.15        52.97 o
 -13   6   6          0.20        -33.90        33.90 o
 -12   6   6       2031.59       1952.43       133.14 o
 -11   6   6          3.26         -9.59        22.51 o
 -10   6   6       1348.34       1265.83       116.82 o
  -9   6   6        884.92        831.65        96.52 o
  -8   6   6       3858.08       2826.10       166.63 o
  -7   6   6        644.30        497.97        38.21 o
  -6   6   6      11462.85      11137.49       257.02 o
  -5   6   6       3318.80       3393.07       129.85 o
  -4   6   6       4792.65       3726.09       145.43 o
  -3   6   6         14.84        -14.04        17.39 o
  -2   6   6          9.04         15.52        14.36 o
  -1   6   6       1316.40       1233.44        54.76 o
   0   6   6        442.81        402.17        83.65 o
   1   6   6        123.84        104.57        20.59 o
   2   6   6       5807.36       5560.63       156.36 o
   3   6   6      16292.37      16402.54       294.78 o
   4   6   6       2525.43       2568.70       164.22 o
   5   6   6      12972.16      11635.05       888.91 o
   6   6   6       1222.32       1142.66       102.23 o
   7   6   6      29263.92      31634.82       488.19 o
   8   6   6      22742.35      24250.62       471.45 o
   9   6   6       6173.72       7183.14       187.75 o
  10   6   6       2943.80       2623.79       117.77 o
  11   6   6       2052.43       2005.76       107.12 o
  12   6   6       2015.75       2168.07       115.83 o
  13   6   6         44.92         -1.71        29.13 o
  14   6   6          0.37        -24.26        33.45 o
  15   6   6         52.82         -6.39        31.03 o
  16   6   6       1582.11       1726.75       193.60 o
  17   6   6         12.22         26.29        39.43 o
  18   6   6       2482.03       2731.82       218.48 o
  19   6   6        219.19        194.68        66.43 o
  20   6   6        380.57        527.43        98.44 o
  21   6   6       1158.10       1473.44       174.29 o
  22   6   6        242.57        234.58        73.58 o
  23   6   6        731.12        692.10       154.59 o
  24   6   6        139.16         98.71        67.47 o
 -24   7   6          2.64         47.88        59.61 o
 -23   7   6        110.66         63.77        62.92 o
 -22   7   6          0.38          7.33        49.42 o
 -21   7   6         15.24        -13.57        61.71 o
 -20   7   6       1689.13       1898.14       228.84 o
 -19   7   6        109.09        180.75        87.87 o
 -18   7   6       4501.67       5278.61       339.01 o
 -17   7   6         23.82         33.35        64.23 o
 -16   7   6       4262.33       3975.74       371.99 o
 -15   7   6       1033.84       1089.88       199.31 o
 -14   7   6       9229.46       9880.45       390.42 o
 -13   7   6        694.48        689.54        85.85 o
 -12   7   6       3632.30       3716.94       187.01 o
 -11   7   6       1230.24       1444.72       112.83 o
 -10   7   6       2351.71       2379.95       135.11 o
  -9   7   6          0.38         -6.02        33.19 o
  -8   7   6        291.10        291.89        43.12 o
  -7   7   6        788.18        972.64        52.68 o
  -6   7   6       2410.24       2424.03        99.45 o
  -5   7   6          7.69         25.44        18.77 o
  -4   7   6      10936.48      10692.42       222.02 o
  -3   7   6        244.60        232.09        32.48 o
  -2   7   6       9182.74       8596.46       173.32 o
  -1   7   6       4661.21       4307.60       198.06 o
   0   7   6      10711.31       9322.55       134.25 o
   1   7   6       1075.57        861.42        42.91 o
   2   7   6       8995.27       9336.13       206.51 o
   3   7   6         47.53         26.41        14.53 o
   4   7   6         41.45         11.26         9.42 o
   5   7   6        288.86        184.79        24.74 o
   6   7   6        255.85        252.93        28.05 o
   7   7   6       2126.71       2266.64        92.97 o
   8   7   6        935.93       1094.04        63.59 o
   9   7   6       3844.62       3886.00       124.12 o
  10   7   6        958.21       1059.37        68.38 o
  11   7   6       5534.93       5788.50       179.91 o
  12   7   6       2032.28       2060.95       124.93 o
  13   7   6       9232.64      10066.53       298.98 o
  14   7   6       2813.12       2719.11       161.05 o
  15   7   6       4573.76       4659.15       218.36 o
  16   7   6       2564.04       2857.00       177.82 o
  17   7   6       3541.77       4112.54       216.38 o
  18   7   6        160.73         91.62        63.05 o
  19   7   6        940.37       1002.64       116.11 o
  20   7   6        290.19        330.86        71.11 o
  21   7   6          8.00         44.76        47.23 o
  22   7   6         34.35         56.88        46.92 o
  23   7   6         73.68         70.43        43.23 o
  24   7   6         24.88        -60.50        60.50 o
 -23   8   6         88.39         37.66        72.93 o
 -22   8   6       1068.37       1245.56       195.10 o
 -21   8   6         30.00         59.30        64.59 o
 -20   8   6       1159.05       1272.35       184.62 o
 -19   8   6        505.45        494.10       116.34 o
 -18   8   6       1009.31        998.28       150.29 o
 -17   8   6        103.51        -18.10        66.92 o
 -16   8   6         16.87          8.48        59.17 o
 -15   8   6        276.36        422.37       139.66 o
 -14   8   6        290.90        312.14        70.01 o
 -13   8   6        101.74         87.06        33.34 o
 -12   8   6       3122.58       3215.45       177.29 o
 -11   8   6        670.48        705.10        81.47 o
 -10   8   6       4257.73       4242.94       145.83 o
  -9   8   6       1532.57       1572.83        87.91 o
  -8   8   6       6275.94       5671.40       152.57 o
  -7   8   6       1809.30       1550.90        75.65 o
  -6   8   6       8060.64       7707.53       328.12 o
  -5   8   6        778.42        821.53        67.48 o
  -4   8   6         16.88         16.92        16.42 o
  -3   8   6       6206.90       7137.39       178.96 o
  -2   8   6       1835.00       1417.41       101.79 o
  -1   8   6         86.53        157.14        31.60 o
   0   8   6         99.97         38.83         8.94 o
   1   8   6        181.41        145.72        30.15 o
   2   8   6        429.00        265.31        28.02 o
   3   8   6        906.31        837.37        49.45 o
   4   8   6       1179.93        948.36        55.39 o
   5   8   6       5562.41       4172.79       775.45 o
   6   8   6       4313.73       4478.83       173.40 o
   7   8   6       4203.31       4813.48       185.81 o
   8   8   6       4601.82       4124.97       137.57 o
   9   8   6       3516.45       3335.06       118.84 o
  10   8   6       2678.86       2931.29       126.48 o
  11   8   6        975.33        904.11        73.27 o
  12   8   6        727.95        684.96        64.43 o
  13   8   6          4.87         -9.14        22.31 o
  14   8   6        768.58        915.69        96.31 o
  15   8   6        406.02        503.55        71.22 o
  16   8   6          1.10        -37.14        39.57 o
  17   8   6        818.26        772.56        95.24 o
  18   8   6         25.64         51.38        36.08 o
  19   8   6       1896.36       1926.25       158.49 o
  20   8   6          2.81         -9.04        38.21 o
  21   8   6       1616.03       1734.01       157.53 o
  22   8   6         35.11         97.15        34.46 o
  23   8   6        566.81        340.76       113.22 o
 -23   9   6          7.42        -77.24        77.24 o
 -22   9   6          4.05        -48.60        61.87 o
 -21   9   6         10.09         63.62        45.63 o
 -20   9   6        189.17        364.21       119.70 o
 -19   9   6         43.27         40.83        60.85 o
 -18   9   6        806.93        937.85       196.92 o
 -17   9   6          1.14        -89.49        89.49 o
 -16   9   6        925.05       1023.94       198.23 o
 -15   9   6         12.51         83.30        74.61 o
 -14   9   6       4092.82       4203.97       259.67 o
 -13   9   6        417.92        404.38        54.99 o
 -12   9   6       1095.75       1001.60        78.33 o
 -11   9   6         96.03         43.04        17.44 o
 -10   9   6          5.39        -18.91        18.91 o
  -9   9   6        673.50        694.72        58.00 o
  -8   9   6        100.76         86.53        29.46 o
  -7   9   6          2.53         14.40        12.12 o
  -6   9   6       1981.59       2060.09        86.54 o
  -5   9   6         43.47         62.96        25.76 o
  -4   9   6       2260.10       1864.60       100.59 o
  -3   9   6        851.22        665.94        75.15 o
  -2   9   6       2753.52       2771.70       149.85 o
  -1   9   6       3413.31       3478.12       160.44 o
   0   9   6       2359.10       2115.02        83.94 o
   1   9   6       2098.45       1897.34       129.63 o
   2   9   6       4851.02       4445.13       142.06 o
   3   9   6       1061.45        924.54        52.45 o
   4   9   6         57.60         23.33         8.98 o
   5   9   6       3454.33       3808.28       174.18 o
   6   9   6          0.45         13.43        19.37 o
   7   9   6         21.02         37.95        56.83 o
   8   9   6        986.45        895.19        74.37 o
   9   9   6        169.60         92.95        26.40 o
  10   9   6       1446.29       1878.54       102.47 o
  11   9   6       3317.27       3774.53       175.82 o
  12   9   6        427.35        272.37        43.26 o
  13   9   6       6293.17       6151.54       244.18 o
  14   9   6        628.70        856.80        94.98 o
  15   9   6       3055.68       3463.89       191.20 o
  16   9   6        428.40        519.70        78.82 o
  17   9   6        658.10        793.03        98.92 o
  18   9   6        233.77        108.41        38.07 o
  19   9   6         56.28         27.64        39.08 o
  20   9   6        191.15        209.58        57.67 o
  21   9   6         11.37         -9.96        39.55 o
  22   9   6         28.28         38.65        39.45 o
 -22  10   6        314.65        298.63       105.15 o
 -21  10   6         12.62         70.56        72.88 o
 -20  10   6        201.88        158.21        67.61 o
 -19  10   6         65.92        -38.69        45.94 o
 -18  10   6        173.41        343.69       111.06 o
 -17  10   6        100.03        106.13        53.86 o
 -16  10   6         71.53         26.99        23.13 o
 -15  10   6        236.86        184.96        36.65 o
 -14  10   6        216.15        140.07        31.63 o
 -13  10   6         60.82         32.99        30.74 o
 -12  10   6       1595.68       1818.95       113.32 o
 -11  10   6         88.34         90.49        22.98 o
 -10  10   6       5604.44       6037.45       170.16 o
  -9  10   6         56.56        146.49        28.32 o
  -8  10   6        373.36        308.90        38.25 o
  -7  10   6       1803.89       1693.87        81.69 o
  -6  10   6       2710.83       2569.37        94.27 o
  -5  10   6        423.81        286.03        30.96 o
  -4  10   6        486.22        651.02        40.10 o
  -3  10   6       2508.81       2795.82        86.50 o
  -2  10   6         15.34        -13.89        26.49 o
  -1  10   6       1278.64       1118.63        79.05 o
   0  10   6       1452.98       1511.28        67.16 o
   1  10   6        120.78        141.47        19.62 o
   2  10   6        105.16         58.59        19.52 o
   3  10   6         16.13        -11.96        11.96 o
   4  10   6       1249.70       1168.04        99.26 o
   5  10   6       1432.35       1414.83        80.20 o
   6  10   6       6032.79       6370.97       241.24 o
   7  10   6       1141.84       1164.71       110.33 o
   8  10   6       5208.03       5029.21       322.99 o
   9  10   6        876.84        935.89       148.29 o
  10  10   6        203.21        218.87        45.58 o
  11  10   6        601.68        618.10        64.74 o
  12  10   6       1422.68       1476.04       100.23 o
  13  10   6        355.72        458.01        70.32 o
  14  10   6        613.47        680.73        87.67 o
  15  10   6        441.98        569.00        76.57 o
  16  10   6        143.73        107.63        44.10 o
  17  10   6        170.05         81.00        34.13 o
  18  10   6         47.56         91.30        36.44 o
  19  10   6        129.62        198.66        56.52 o
  20  10   6         52.02         -4.03        29.55 o
  21  10   6        353.41        429.93        82.80 o
  22  10   6         22.29        -14.76        36.23 o
 -21  11   6         58.73         90.75        36.60 o
 -20  11   6         43.57         38.73        38.50 o
 -19  11   6        128.84         39.35        25.74 o
 -18  11   6          8.36         -3.06        40.01 o
 -17  11   6          9.65        -44.38        44.38 o
 -16  11   6        124.45        136.64        31.28 o
 -15  11   6          1.87        -28.53        49.40 o
 -14  11   6        570.72        617.57        83.92 o
 -13  11   6        424.31        499.83        60.40 o
 -12  11   6        197.26        123.09        49.94 o
 -11  11   6        683.84        778.25        64.77 o
 -10  11   6          0.54         -1.14        25.06 o
  -9  11   6       1755.03       1533.74        83.56 o
  -8  11   6        594.97        560.21        47.67 o
  -7  11   6       1088.79       1221.22        72.53 o
  -6  11   6        968.72        989.89        63.05 o
  -5  11   6          7.55         10.63        24.82 o
  -4  11   6        839.94        841.12        93.53 o
  -3  11   6        417.86        435.09        39.78 o
  -2  11   6        105.74         75.09        24.72 o
  -1  11   6       1014.62        868.28        58.69 o
   0  11   6         53.57        106.02        20.68 o
   1  11   6       2652.95       3154.23       115.06 o
   2  11   6         19.50         31.83        16.18 o
   3  11   6        737.97        732.36        69.04 o
   4  11   6        110.55         64.41        17.76 o
   5  11   6       2639.34       2539.32       112.92 o
   6  11   6          4.98         10.79        19.27 o
   7  11   6       2184.40       1988.93       224.97 o
   8  11   6        611.89        576.30        91.71 o
   9  11   6       3296.12       3181.93       483.07 o
  10  11   6       5761.69       6352.68       279.77 o
  11  11   6         87.12        105.37        51.93 o
  12  11   6       1792.33       1714.89       131.07 o
  13  11   6        196.81        128.45        70.91 o
  14  11   6        544.87        562.13        86.79 o
  15  11   6        270.32        463.67        74.65 o
  16  11   6         75.66         62.22        35.50 o
  17  11   6        183.17        228.36        55.15 o
  18  11   6        188.15        163.51        54.72 o
  19  11   6         31.14         53.23        30.00 o
  20  11   6         77.99         39.82        42.54 o
  21  11   6          3.71         -8.67        29.87 o
 -20  12   6         97.96         33.56       112.74 o
 -19  12   6        120.31        124.92        48.42 o
 -18  12   6         35.10        -28.26        32.82 o
 -17  12   6        222.42        183.51        54.76 o
 -16  12   6        512.88        448.18       109.66 o
 -15  12   6        321.10        212.16        41.74 o
 -14  12   6        117.74         69.69        23.29 o
 -13  12   6        198.95        220.34        36.63 o
 -12  12   6        644.53        672.73        69.58 o
 -11  12   6        875.48        948.94        79.84 o
 -10  12   6        720.89        851.88        66.89 o
  -9  12   6         97.82        112.03        23.15 o
  -8  12   6        125.25         48.58        13.75 o
  -7  12   6         58.40         39.81        25.20 o
  -6  12   6        462.88        476.42        46.41 o
  -5  12   6       1182.54       1013.70        90.30 o
  -4  12   6        881.57        608.95        57.46 o
  -3  12   6       2859.02       3314.14       138.66 o
  -2  12   6        928.33        980.89        76.13 o
  -1  12   6       1082.99        928.18        64.99 o
   0  12   6        737.35        652.37        54.08 o
   1  12   6       1556.12       1776.37       102.88 o
   2  12   6       1347.97       1361.66        83.12 o
   3  12   6        176.02        288.16        37.10 o
   4  12   6        120.22        129.23        18.43 o
   5  12   6         95.47         62.26        18.65 o
   6  12   6        128.47         91.39        24.80 o
   7  12   6         69.77         57.36        30.83 o
   8  12   6       1193.26        911.81       198.01 o
   9  12   6        774.51        719.02       134.05 o
  10  12   6        449.33        617.33        72.74 o
  11  12   6       1486.34       1625.94       120.41 o
  12  12   6        794.65        993.71       190.48 o
  13  12   6        234.31        353.56       141.13 o
  14  12   6        879.05       1051.88       115.00 o
  15  12   6         51.22         74.84        65.55 o
  16  12   6        591.38        677.34        94.90 o
  17  12   6         68.39        -10.16        40.21 o
  18  12   6        178.81        171.09        63.42 o
  19  12   6         17.59         11.01        39.75 o
  20  12   6         11.76        -46.35        46.35 o
 -19  13   6        252.80        192.69        54.01 o
 -18  13   6         95.47         12.31        45.23 o
 -17  13   6         27.11        -82.85        93.27 o
 -16  13   6          0.71         33.84        56.46 o
 -15  13   6         47.08         29.81        44.48 o
 -14  13   6         38.96         21.95        49.47 o
 -13  13   6        159.54        149.82        29.88 o
 -12  13   6         34.57         66.94        24.59 o
 -11  13   6       1739.95       1722.06       111.39 o
 -10  13   6          3.32         15.90        23.90 o
  -9  13   6       2709.96       3021.19       124.06 o
  -8  13   6        250.45        271.51        53.12 o
  -7  13   6       4507.48       4749.49       146.55 o
  -6  13   6       1304.13       1372.79        97.64 o
  -5  13   6        726.27        579.42        56.24 o
  -4  13   6       1146.33        759.58       184.57 o
  -3  13   6        154.55        201.88        37.08 o
  -2  13   6        713.38        778.36        73.36 o
  -1  13   6        767.51        719.91        71.66 o
   0  13   6        470.86        606.97        68.69 o
   1  13   6        147.78        117.83        37.09 o
   2  13   6         59.96         21.94        18.56 o
   3  13   6        546.77        426.81        72.53 o
   4  13   6        999.47        683.27       111.39 o
   5  13   6       1531.49       1457.55       122.19 o
   6  13   6        236.26         86.46        33.10 o
   7  13   6       2164.04       2347.79       164.96 o
   8  13   6        337.25        574.02       179.42 o
   9  13   6       4085.91       4543.81       244.44 o
  10  13   6       1277.28       1362.72       141.75 o
  11  13   6       1021.27       1087.47       163.82 o
  12  13   6        665.45        606.72        99.89 o
  13  13   6         10.36        -40.19        81.76 o
  14  13   6          4.93         22.45        32.43 o
  15  13   6         11.15        -21.09        47.42 o
  16  13   6         52.24         42.59        43.57 o
  17  13   6         56.94         35.13        46.36 o
  18  13   6        282.36        288.02        67.36 o
  19  13   6         77.82         43.77        41.07 o
 -17  14   6        367.89        400.01       138.05 o
 -16  14   6        337.99        461.44       137.84 o
 -15  14   6        713.99        939.53       129.51 o
 -14  14   6        117.20         79.21       112.24 o
 -13  14   6       1683.93       1999.15       192.88 o
 -12  14   6        239.47        276.04        71.77 o
 -11  14   6       1312.90       1632.52       111.65 o
 -10  14   6          7.77          5.69        21.49 o
  -9  14   6         11.67          5.10        19.75 o
  -8  14   6         52.62         12.72        54.87 o
  -7  14   6        382.45        298.14        57.38 o
  -6  14   6         15.16         -5.55        23.28 o
  -5  14   6       1860.98       2030.51       108.82 o
  -4  14   6        264.32        310.64        47.08 o
  -3  14   6        940.50        960.09       109.83 o
  -2  14   6        973.69        946.78        84.49 o
  -1  14   6         23.41         21.52        17.98 o
   0  14   6        388.94        417.27        71.68 o
   1  14   6        224.02        162.60        38.29 o
   2  14   6        629.61        436.39        85.40 o
   3  14   6         15.07         36.91        41.65 o
   4  14   6        213.12        131.92        42.72 o
   5  14   6        122.53         11.71        37.50 o
   6  14   6         82.21         69.30        34.95 o
   7  14   6         75.00         78.86        25.15 o
   8  14   6         87.05         66.06        39.70 o
   9  14   6         12.83        -90.01        90.01 o
  10  14   6        869.11        871.82       173.53 o
  11  14   6       1295.39       1590.53       248.42 o
  12  14   6       1220.92       1152.76       224.23 o
  13  14   6        773.52        729.00       147.39 o
  14  14   6       1866.80       1545.09       275.53 o
  15  14   6        374.41        305.20       143.20 o
  16  14   6        502.39        579.96       111.87 o
  17  14   6        238.66        251.00       104.08 o
 -16  15   6          1.19        -20.94        70.28 o
 -15  15   6          0.05        -39.27        85.47 o
 -14  15   6         13.41        -61.08        61.08 o
 -13  15   6         85.14        122.18        56.29 o
 -12  15   6         21.39        -15.53        39.16 o
 -11  15   6        738.27        886.20       168.52 o
 -10  15   6        210.93        294.17        79.26 o
  -9  15   6       2347.57       2941.25       344.35 o
  -8  15   6        357.81        465.38        64.59 o
  -7  15   6       1822.81       2095.85       198.17 o
  -6  15   6        137.22        144.59        40.36 o
  -5  15   6        214.40        293.99        60.08 o
  -4  15   6        249.48        227.80        41.22 o
  -3  15   6        441.89        392.45        50.70 o
  -2  15   6          0.90        -23.85        23.85 o
  -1  15   6         18.05         23.56        65.99 o
   0  15   6         36.48        -63.83        63.83 o
   1  15   6          2.75        -96.92        96.92 o
   2  15   6        184.72        183.49        45.67 o
   3  15   6        181.61        226.19        48.06 o
   4  15   6        413.53        374.40       111.37 o
   5  15   6        193.01        232.62        65.99 o
   6  15   6        806.26       1010.06       176.86 o
   7  15   6        566.50        847.19       173.60 o
   8  15   6        489.42        586.47       148.70 o
   9  15   6        310.06        378.35       116.47 o
  10  15   6        856.84        932.02       182.59 o
  11  15   6        150.66        283.89        99.91 o
  12  15   6          1.47         44.75        61.17 o
  13  15   6        131.92         86.24        68.88 o
  14  15   6        378.64        410.20       128.22 o
  15  15   6         23.38       -108.85       109.07 o
  16  15   6        106.62         63.79        65.51 o
 -14  16   6         37.84         47.04        36.22 o
 -13  16   6        507.62        655.29       119.60 o
 -12  16   6        241.67        214.98        70.26 o
 -11  16   6        361.84        415.98       126.56 o
 -10  16   6        162.10         24.06        49.31 o
  -9  16   6         15.89         42.04        61.86 o
  -8  16   6         85.43         79.30       118.55 o
  -7  16   6        399.00        462.42       139.38 o
  -6  16   6         55.47        130.81        75.93 o
  -5  16   6        449.39        667.84       168.40 o
  -4  16   6        333.76        228.13        98.94 o
  -3  16   6        521.63        553.24        75.10 o
  -2  16   6        174.54        202.32        45.23 o
  -1  16   6       1157.59       1480.33       225.57 o
   0  16   6         21.87         31.90        48.90 o
   1  16   6        697.61        797.08       165.81 o
   2  16   6        306.12        388.07       123.02 o
   3  16   6        577.64        505.92       136.07 o
   4  16   6        202.76        177.39        77.27 o
   5  16   6        269.94          2.72        47.45 o
   6  16   6         63.20        -33.42        87.23 o
   7  16   6         21.94        -37.06        89.50 o
   8  16   6          0.42        -48.97        65.12 o
   9  16   6         13.13         76.36        71.81 o
  10  16   6        903.15       1265.79       220.31 o
  11  16   6        165.68        134.22        78.82 o
  12  16   6       1302.17       1788.58       269.64 o
  13  16   6        112.29         99.72        93.83 o
  14  16   6        390.83        454.08       147.51 o
 -12  17   6          6.10         72.27        73.67 o
 -11  17   6        148.85        396.99       142.43 o
 -10  17   6         33.58         49.60        66.24 o
  -9  17   6        128.82        294.07       130.64 o
  -8  17   6        334.84        265.25       107.40 o
  -7  17   6         85.75        256.70       112.53 o
  -6  17   6        266.52        286.15       107.17 o
  -5  17   6        221.31        179.57        64.97 o
  -4  17   6         21.74         38.42        44.57 o
  -3  17   6         12.07          7.21        55.20 o
  -2  17   6          4.32        -94.51        94.51 o
  -1  17   6          3.18         66.64        46.25 o
   0  17   6         33.46        156.41        90.83 o
   1  17   6          1.16        -42.77        74.00 o
   2  17   6          8.20          9.18        40.77 o
   3  17   6        148.07         59.94        60.98 o
   4  17   6          1.60        -96.80        96.80 o
   5  17   6        375.72        518.76       135.39 o
   6  17   6        239.45        219.01       106.84 o
   7  17   6        165.00        222.03       118.02 o
   8  17   6        352.54        540.32       141.12 o
   9  17   6        184.92        212.37       102.00 o
  10  17   6        250.74        304.68        99.71 o
  11  17   6          2.95         39.00        42.27 o
  -9  18   6          8.06        -27.56        75.64 o
  -8  18   6          0.78        -22.23        75.70 o
  -7  18   6         22.44         69.83        82.63 o
  -6  18   6          1.69          6.26        53.01 o
  -5  18   6        207.66        246.79       111.72 o
  -4  18   6         11.40         94.25        90.45 o
  -3  18   6        457.38        787.37       191.98 o
  -2  18   6          0.74         19.91        48.68 o
  -1  18   6        193.66         98.14        91.06 o
   0  18   6         36.14        132.02        77.76 o
   1  18   6        153.35        155.15        69.95 o
   2  18   6        271.31        283.61       102.88 o
   3  18   6        133.53        346.99       131.74 o
   4  18   6        286.50        276.71       106.54 o
   5  18   6          0.08         14.70        63.67 o
   6  18   6        222.74        166.77        56.98 o
   7  18   6          1.58          0.35        55.10 o
   8  18   6         17.93        193.44       115.49 o
  -3  19   6         26.24         28.85        57.04 o
  -2  19   6         98.87        113.44       100.36 o
  -1  19   6         87.20         86.24        73.24 o
   0  19   6        357.60        519.46       151.00 o
   1  19   6         45.86         93.57        83.92 o
   2  19   6        190.59        150.07        75.14 o
   3  19   6        148.24         15.07        65.65 o
 -25   1   7         70.31        -29.31        71.74 o
 -24   1   7         52.49         89.10        46.86 o
 -23   1   7         47.01         88.90        93.30 o
 -22   1   7         44.41         57.51        76.18 o
 -21   1   7         22.98        -58.04        77.88 o
 -20   1   7        539.99        493.79       107.23 o
 -19   1   7        220.48        224.32       116.49 o
 -18   1   7        307.66        458.32        97.55 o
 -17   1   7          4.83         -3.62        22.37 o
 -16   1   7        108.39        107.09        37.51 o
 -15   1   7         15.88         -4.90        20.36 o
 -14   1   7         11.12        -38.61        38.61 o
 -13   1   7        170.75         60.13        30.60 o
 -12   1   7        202.95         68.15        39.19 o
 -11   1   7         21.20        -31.33        31.33 o
 -10   1   7          0.43        -21.95        21.95 o
  -9   1   7       3912.33       3758.65       128.83 o
  -8   1   7         10.67         -8.56        17.51 o
  -7   1   7        425.08        577.72        36.93 o
  -6   1   7         29.46        -13.01        13.01 o
  -5   1   7        256.50        290.65        25.82 o
  -4   1   7        760.21       1039.11        47.91 o
  -3   1   7        595.58        762.59        39.83 o
  -2   1   7        338.29        292.53        21.76 o
  -1   1   7       1094.53        975.02        45.64 o
   0   1   7        311.10        228.41        22.75 o
   1   1   7        658.17        651.50        45.96 o
   2   1   7       3535.99       3075.89        73.94 o
   3   1   7       1861.01       2208.39        70.47 o
   4   1   7        223.85        171.38        20.21 o
   5   1   7       1455.95       2111.91        71.28 o
   6   1   7        126.31         82.57        14.22 o
   7   1   7       1519.69       1712.93        71.64 o
   8   1   7        121.42        138.57        20.82 o
   9   1   7        561.60        387.34        37.52 o
  10   1   7       3451.40       3682.35       124.71 o
  11   1   7       1332.37       1422.45        80.88 o
  12   1   7        170.79         96.86        17.82 o
  13   1   7        522.78        557.22        55.43 o
  14   1   7        534.68        571.03        55.91 o
  15   1   7        376.42        354.68        57.04 o
  16   1   7        584.18        518.09        59.39 o
  17   1   7        335.57        275.95        53.97 o
  18   1   7        124.73        105.22        44.29 o
  19   1   7       1071.85        977.16       124.81 o
  20   1   7        194.53        217.87        73.68 o
  21   1   7       1743.30       1749.96       185.02 o
  22   1   7        318.71        354.36        83.61 o
  23   1   7        282.50        201.20        65.84 o
  24   1   7          4.54          6.54        65.59 o
  25   1   7          0.46         38.53        77.98 o
 -25   2   7          0.71         73.47       100.96 o
 -24   2   7        136.52        121.13        55.85 o
 -23   2   7         28.80        -36.04       120.77 o
 -22   2   7         53.52          4.07        75.38 o
 -21   2   7         37.67        -30.63        59.07 o
 -20   2   7         24.69        -63.19        63.19 o
 -19   2   7        256.38        333.04       178.74 o
 -18   2   7        193.72        116.25        62.68 o
 -17   2   7        276.41        222.29        50.11 o
 -16   2   7        104.11         70.80        27.19 o
 -15   2   7       1197.84       1331.99        96.76 o
 -14   2   7          2.36         -2.04        24.82 o
 -13   2   7         33.87         11.23        38.81 o
 -12   2   7         36.25         34.33        43.18 o
 -11   2   7         71.87         70.63        26.49 o
 -10   2   7       1640.09       1599.67        96.69 o
  -9   2   7        465.10        294.92        35.16 o
  -8   2   7       3245.43       3111.97       122.68 o
  -7   2   7       8253.00       9112.03       173.63 o
  -6   2   7       2881.47       3263.23        91.68 o
  -5   2   7         30.45         35.76        12.28 o
  -4   2   7       1207.18       1220.60        46.11 o
  -3   2   7       9813.01       9264.58       123.23 o
  -2   2   7       1674.20       1382.72        51.18 o
  -1   2   7       6999.32       8127.03       125.16 o
   0   2   7      11471.56      10323.29       175.20 o
   1   2   7      16227.09      14926.36       219.71 o
   2   2   7        248.72        474.97        29.79 o
   3   2   7       5301.33       5973.41       110.23 o
   4   2   7      16572.00      18044.46       235.01 o
   5   2   7        400.19        309.84        33.87 o
   6   2   7      23224.37      23918.53       337.25 o
   7   2   7        696.08        699.57        43.92 o
   8   2   7      16014.91      18644.70       230.39 o
   9   2   7          5.24         62.01        19.23 o
  10   2   7       6206.15       6561.70       193.42 o
  11   2   7         95.44         47.07        18.55 o
  12   2   7       1517.92       1596.16        90.80 o
  13   2   7        612.68        539.04        55.49 o
  14   2   7         53.52         52.72        22.88 o
  15   2   7       1607.67       1501.41       126.03 o
  16   2   7        152.37        166.27        39.06 o
  17   2   7       2058.28       2123.57       144.44 o
  18   2   7         72.83        147.01        56.64 o
  19   2   7        973.62        833.82       124.33 o
  20   2   7         66.66         -7.27        75.46 o
  21   2   7         66.67        102.55        62.28 o
  22   2   7         28.10          2.19        50.92 o
  23   2   7          1.44        -14.97        60.90 o
  24   2   7         63.42        -52.40        88.83 o
  25   2   7          9.32        -73.07        73.07 o
 -25   3   7        187.89        172.20       101.99 o
 -24   3   7          9.04        -88.97        88.97 o
 -23   3   7         88.05         91.75       165.23 o
 -22   3   7        169.61         83.35        94.72 o
 -21   3   7         64.59         41.19        44.26 o
 -20   3   7        641.66        707.93       133.30 o
 -19   3   7         52.54         61.85        76.22 o
 -18   3   7        335.79        295.79        64.44 o
 -17   3   7         54.36         -9.57        40.98 o
 -16   3   7        672.48        633.65        81.10 o
 -15   3   7          1.82          3.67        37.88 o
 -14   3   7       1283.94       1547.53       126.19 o
 -13   3   7        196.59        133.88        54.43 o
 -12   3   7         53.46         -1.87        19.33 o
 -11   3   7       1554.29       1578.58       104.96 o
 -10   3   7       1234.00       1545.31        95.50 o
  -9   3   7        336.05        125.91        36.06 o
  -8   3   7          8.68        -19.11        19.11 o
  -7   3   7         70.56         32.01        12.61 o
  -6   3   7        550.07        409.46        42.81 o
  -5   3   7        143.88         63.45        12.98 o
  -4   3   7       3689.54       3764.57        76.12 o
  -3   3   7        789.24        947.02        38.41 o
  -2   3   7       7476.38       7557.31       136.77 o
  -1   3   7        196.95        237.82        23.41 o
   0   3   7       3632.73       3357.11       116.18 o
   1   3   7       7198.40       6985.43       169.84 o
   2   3   7      13953.84      14376.35       223.41 o
   3   3   7         27.28         18.16        20.16 o
   4   3   7       7349.83       8871.85       252.58 o
   5   3   7       6777.40       6374.33       180.41 o
   6   3   7       1972.67       2386.84        75.50 o
   7   3   7        133.14         71.73        22.31 o
   8   3   7        242.26        401.51        33.62 o
   9   3   7         41.66         52.61        13.94 o
  10   3   7       2818.10       2475.05       153.70 o
  11   3   7        724.13        589.26        51.00 o
  12   3   7       2317.05       2616.51       115.94 o
  13   3   7        860.26        903.33        70.76 o
  14   3   7       3923.50       3921.07       175.36 o
  15   3   7        214.31        169.46        40.59 o
  16   3   7       1777.34       1763.08       182.70 o
  17   3   7       1100.28       1034.61       128.79 o
  18   3   7       1533.09       1694.28       163.68 o
  19   3   7       1989.68       2070.36       188.48 o
  20   3   7        245.91        249.34        53.16 o
  21   3   7        801.98        805.27       125.08 o
  22   3   7         52.75        -15.34        64.26 o
  23   3   7        136.65        107.92        57.46 o
  24   3   7          0.13        -11.45        35.45 o
  25   3   7        283.68        223.34        94.84 o
 -25   4   7         17.01        -79.30        79.30 o
 -24   4   7        505.74        555.99       125.43 o
 -23   4   7          3.81          5.79        56.91 o
 -22   4   7        403.58        286.00        91.91 o
 -21   4   7         66.32         39.61       141.49 o
 -20   4   7        261.21        338.62       109.70 o
 -19   4   7        430.53        641.31       121.41 o
 -18   4   7        242.14        296.71        60.49 o
 -17   4   7       1159.01       1048.47       106.40 o
 -16   4   7       2120.46       2258.16       152.02 o
 -15   4   7        862.73       1055.56       143.51 o
 -14   4   7       1829.54       2029.79       188.42 o
 -13   4   7       3660.87       4171.13       237.41 o
 -12   4   7       4824.24       4720.09       157.62 o
 -11   4   7        325.07        371.11        42.22 o
 -10   4   7       1117.84       1013.58        67.03 o
  -9   4   7        200.95        136.08        25.91 o
  -8   4   7       1246.23       1147.16        70.95 o
  -7   4   7         21.41          6.68        20.21 o
  -6   4   7       4680.90       4693.22       121.68 o
  -5   4   7       3788.81       3640.05        95.20 o
  -4   4   7       2856.81       2428.22        87.66 o
  -3   4   7       1730.77       1717.15       191.61 o
  -2   4   7          1.28         34.39        36.11 o
  -1   4   7       2317.46       1596.90        48.60 o
   0   4   7        131.80         19.20        32.14 o
   1   4   7       5915.33       6959.01       162.38 o
   2   4   7       9404.70       7744.56       238.83 o
   3   4   7       2698.83       2371.25       133.43 o
   4   4   7      12168.84      14249.19       440.31 o
   5   4   7       2165.93       2460.36       148.92 o
   6   4   7      17949.82      19712.20       618.66 o
   7   4   7       2644.81       3292.60       103.94 o
   8   4   7       4720.74       5071.00       137.16 o
   9   4   7        509.57        512.38        46.41 o
  10   4   7       2016.05       2433.70       107.80 o
  11   4   7         28.03        -22.41        23.57 o
  12   4   7       4050.81       3647.31       195.09 o
  13   4   7       2492.31       2489.07       139.99 o
  14   4   7       1166.46       1352.50       126.29 o
  15   4   7       5368.13       5388.40       263.51 o
  16   4   7       1152.07       1103.77       126.54 o
  17   4   7       3140.63       3342.83       240.71 o
  18   4   7        135.72          5.79        32.50 o
  19   4   7        237.90        234.94        48.66 o
  20   4   7         18.75         -6.20        82.37 o
  21   4   7         55.01        -37.64        65.12 o
  22   4   7        339.69        404.12        92.03 o
  23   4   7          4.18         36.10        62.13 o
  24   4   7         88.38         19.98        51.49 o
 -24   5   7          0.74       -111.53       111.53 o
 -23   5   7          1.40        -27.66        64.52 o
 -22   5   7        157.05         86.49        49.37 o
 -21   5   7         31.68         57.19        65.51 o
 -20   5   7        310.46        350.61        75.15 o
 -19   5   7          0.41         14.65        52.10 o
 -18   5   7        954.64       1046.12       109.74 o
 -17   5   7         91.43         42.83        26.54 o
 -16   5   7       2894.69       2897.61       358.68 o
 -15   5   7         15.85        -11.80        70.74 o
 -14   5   7        912.12        900.74       121.73 o
 -13   5   7        265.65        291.05        41.90 o
 -12   5   7          3.07         21.40        20.55 o
 -11   5   7       1796.11       1737.43        84.62 o
 -10   5   7       3439.41       3189.65       119.46 o
  -9   5   7        523.38        694.31        53.58 o
  -8   5   7       1229.06       1032.75        82.71 o
  -7   5   7        174.17        124.00        17.68 o
  -6   5   7         80.30         69.24        18.41 o
  -5   5   7       2814.48       2760.42       134.41 o
  -4   5   7       6468.11       6568.80       204.95 o
  -3   5   7        477.91        452.67        52.47 o
  -2   5   7       1156.31       1285.05       189.24 o
  -1   5   7       1133.67        986.23       101.10 o
   0   5   7       7440.68       6328.29       589.54 o
   1   5   7       2145.97       2178.31       171.49 o
   2   5   7        197.18        243.04        81.47 o
   3   5   7         46.59        -34.47        34.47 o
   4   5   7       1370.04       1057.64        91.90 o
   5   5   7        136.71        164.18        38.35 o
   6   5   7        126.59         60.30        15.77 o
   7   5   7       5373.34       4881.15       149.98 o
   8   5   7          4.63         22.82        14.31 o
   9   5   7        597.33        632.61        51.36 o
  10   5   7        534.77        517.96        49.64 o
  11   5   7        639.05        766.11        62.14 o
  12   5   7       3953.15       4033.23       160.45 o
  13   5   7        428.41        525.80        65.21 o
  14   5   7       2934.51       3331.23       172.99 o
  15   5   7        244.71        247.12        67.46 o
  16   5   7       1236.72       1457.91       143.39 o
  17   5   7        422.09        350.35        79.72 o
  18   5   7       1343.67       1420.77       148.20 o
  19   5   7          6.87         -0.93        53.90 o
  20   5   7         33.46         34.95        36.62 o
  21   5   7         57.12         -1.43        55.08 o
  22   5   7         15.42        -40.61        56.77 o
  23   5   7        233.64        195.30       142.22 o
  24   5   7         23.29         54.62        68.62 o
 -24   6   7         30.83          7.70        52.40 o
 -23   6   7          8.37        -77.74        83.26 o
 -22   6   7        209.24        288.00       100.62 o
 -21   6   7        161.28        191.12        82.91 o
 -20   6   7        135.32        104.58       122.64 o
 -19   6   7        172.86         52.39        49.01 o
 -18   6   7        332.44        278.02        55.83 o
 -17   6   7        530.85        490.87        71.41 o
 -16   6   7        712.86        401.33       103.32 o
 -15   6   7        369.31        279.16        91.62 o
 -14   6   7        153.10         12.51        22.34 o
 -13   6   7        525.47        481.79        52.51 o
 -12   6   7        210.73        199.75        30.26 o
 -11   6   7        110.53        120.94        18.32 o
 -10   6   7        102.03         63.19        19.04 o
  -9   6   7          7.74          5.54        17.09 o
  -8   6   7       3705.58       3805.48       112.19 o
  -7   6   7         86.44         48.11        12.83 o
  -6   6   7       2051.80       2556.95       142.79 o
  -5   6   7         62.64         86.08        20.31 o
  -4   6   7        675.54        775.28        58.76 o
  -3   6   7        158.26         40.93        23.66 o
  -2   6   7       4154.13       3909.49       107.01 o
  -1   6   7       3173.54       3309.05       166.05 o
   0   6   7       1942.61       1377.15       159.75 o
   1   6   7          5.92          5.33         9.28 o
   2   6   7          8.15         22.02        10.59 o
   3   6   7       1810.06       2080.73        93.62 o
   4   6   7        203.23        160.11        38.74 o
   5   6   7        591.70        495.20        64.86 o
   6   6   7         54.92         45.16        17.36 o
   7   6   7          2.03          4.11        16.08 o
   8   6   7         74.44         83.22        18.42 o
   9   6   7         33.50         23.21        18.73 o
  10   6   7       2516.62       2876.94       122.70 o
  11   6   7        436.93        318.09        39.90 o
  12   6   7        142.92         52.20        34.14 o
  13   6   7        517.42        441.21        57.51 o
  14   6   7        151.64        108.17        27.52 o
  15   6   7        830.40        870.93        91.17 o
  16   6   7         27.85         -4.99        28.58 o
  17   6   7         37.52         13.25        28.16 o
  18   6   7        109.04        184.75        45.64 o
  19   6   7        240.37        187.87        48.32 o
  20   6   7        381.67        286.11        74.84 o
  21   6   7         19.11         -2.43        40.47 o
  22   6   7        278.83        444.59       100.05 o
  23   6   7         34.93        -55.50       114.40 o
  24   6   7         10.93        -63.58        63.58 o
 -23   7   7         27.56         84.96        70.44 o
 -22   7   7         24.09         56.41        64.74 o
 -21   7   7          8.32        -42.27       100.85 o
 -20   7   7          5.37         23.81       101.08 o
 -19   7   7        149.41        150.07        68.71 o
 -18   7   7          1.35        -37.98        37.98 o
 -17   7   7         21.13        -13.53        40.17 o
 -16   7   7          8.16        -26.84        50.04 o
 -15   7   7       1256.70       1380.74       218.94 o
 -14   7   7        311.83        351.82        80.03 o
 -13   7   7        477.22        375.73        46.12 o
 -12   7   7        135.43        114.13        40.12 o
 -11   7   7         40.33         -5.68        21.86 o
 -10   7   7        239.42        228.28        45.13 o
  -9   7   7        134.68         82.55        18.10 o
  -8   7   7       1180.68       1125.50        71.81 o
  -7   7   7         23.58         55.49        10.03 o
  -6   7   7        471.63        471.31        50.47 o
  -5   7   7        776.02        801.46        62.88 o
  -4   7   7       1111.64       1307.19        94.56 o
  -3   7   7          6.54         -7.97        15.78 o
  -2   7   7       1838.97       2025.45       118.08 o
  -1   7   7        322.92        311.23        39.56 o
   0   7   7        794.33        942.03        76.55 o
   1   7   7         54.15         42.76        13.82 o
   2   7   7       1749.03       1331.40       112.75 o
   3   7   7       3435.09       4226.51       137.21 o
   4   7   7        337.05        348.56        62.67 o
   5   7   7         10.82         -6.85        23.96 o
   6   7   7         37.73         47.62        20.54 o
   7   7   7          4.14        -14.17        25.00 o
   8   7   7         31.63          9.81        19.05 o
   9   7   7         25.47         23.69        19.63 o
  10   7   7        248.02        212.51        34.84 o
  11   7   7        117.29         99.30        31.35 o
  12   7   7        232.15        252.86        46.53 o
  13   7   7       1168.21       1205.95       104.84 o
  14   7   7         41.46         -5.85        36.60 o
  15   7   7         34.95         62.59        26.77 o
  16   7   7         92.29        139.83        43.58 o
  17   7   7        110.35        167.00        48.82 o
  18   7   7          6.83         13.05        34.61 o
  19   7   7         42.93         12.41        36.80 o
  20   7   7        716.80        755.54       101.65 o
  21   7   7         32.63         69.83        51.29 o
  22   7   7        259.92        205.05        49.66 o
  23   7   7         63.06         18.76        45.43 o
 -23   8   7         71.93         68.80        79.86 o
 -22   8   7        188.45        150.79        77.54 o
 -21   8   7          2.82        -42.91        49.98 o
 -20   8   7          5.06         20.31        92.52 o
 -19   8   7         59.15         57.83        89.42 o
 -18   8   7         12.84        -20.58        72.43 o
 -17   8   7        213.39        207.01        56.50 o
 -16   8   7        271.00        259.63        77.79 o
 -15   8   7         14.75        -55.91        58.16 o
 -14   8   7         23.86        -10.20        46.61 o
 -13   8   7        176.58         86.26        31.67 o
 -12   8   7        138.20         83.47        36.95 o
 -11   8   7        366.63        429.70        63.12 o
 -10   8   7          4.32         13.98        12.34 o
  -9   8   7        253.67        188.86        22.63 o
  -8   8   7        801.54        835.95        44.41 o
  -7   8   7        200.74        236.55        16.75 o
  -6   8   7          6.65        -10.09        22.12 o
  -5   8   7        450.20        336.75        41.46 o
  -4   8   7         23.65        -19.05        19.05 o
  -3   8   7         58.25         50.74        15.24 o
  -2   8   7        499.38        492.02        58.15 o
  -1   8   7        229.05        240.82        73.40 o
   0   8   7       1095.25        862.92        68.05 o
   1   8   7        582.44        515.91        33.62 o
   2   8   7        866.14        767.62        69.92 o
   3   8   7        494.57        386.75        45.90 o
   4   8   7       2125.67       1775.32       161.98 o
   5   8   7        111.56         92.37        12.78 o
   6   8   7       1332.24       1255.13        82.38 o
   7   8   7       1086.99       1299.46        85.31 o
   8   8   7        496.31        362.81        54.82 o
   9   8   7         29.24         23.79        20.60 o
  10   8   7        846.97        959.16        68.75 o
  11   8   7        514.82        480.90        78.72 o
  12   8   7        550.88        518.56        52.79 o
  13   8   7         83.21         55.64        27.67 o
  14   8   7        573.11        441.90        61.61 o
  15   8   7          7.27        -38.18        38.18 o
  16   8   7        555.43        569.43        75.08 o
  17   8   7         82.43        143.09        44.90 o
  18   8   7        602.66        543.26        84.49 o
  19   8   7         73.70         57.74        40.74 o
  20   8   7         11.08         66.27        38.78 o
  21   8   7        339.27        320.01        71.45 o
  22   8   7          3.56        -17.91        47.19 o
  23   8   7         36.35         -1.83        40.28 o
 -22   9   7        186.38        160.59       108.84 o
 -21   9   7         85.93         67.30       106.59 o
 -20   9   7        392.86        377.32       105.31 o
 -19   9   7        185.58        110.30       144.10 o
 -18   9   7        344.83        283.25       121.19 o
 -17   9   7         20.55          2.48        55.20 o
 -16   9   7        124.27        112.51        45.11 o
 -15   9   7         90.93        119.89        78.86 o
 -14   9   7          8.64        -23.55        41.25 o
 -13   9   7          7.06        -21.97        28.92 o
 -12   9   7         76.16         22.61        23.25 o
 -11   9   7         42.01         20.43        18.22 o
 -10   9   7        200.04        177.66        31.77 o
  -9   9   7       1257.80       1310.78        74.60 o
  -8   9   7         96.74         54.74        12.82 o
  -7   9   7        560.64        522.11       120.69 o
  -6   9   7        460.01        387.33        49.19 o
  -5   9   7       4094.85       4457.17       163.60 o
  -4   9   7        669.73        544.45        62.33 o
  -3   9   7        396.67        368.12        40.09 o
  -2   9   7        577.83        578.98        69.77 o
  -1   9   7        457.48        459.24        50.25 o
   0   9   7       3043.19       3193.31       293.17 o
   1   9   7         22.78         13.63        19.41 o
   2   9   7        295.78        322.52        25.47 o
   3   9   7       1503.34       1410.26        57.92 o
   4   9   7        112.68         93.94        17.16 o
   5   9   7        866.16        903.60        89.19 o
   6   9   7          6.95          8.44        16.08 o
   7   9   7        704.38        652.02        56.53 o
   8   9   7         14.58          6.22        22.21 o
   9   9   7       1650.91       1597.71       176.69 o
  10   9   7        199.96        160.77        32.80 o
  11   9   7        926.06        849.88        78.39 o
  12   9   7         77.75         50.11        27.46 o
  13   9   7        294.76        158.29        77.82 o
  14   9   7        383.73        372.05        60.19 o
  15   9   7         40.46         87.49        37.61 o
  16   9   7         16.38        -33.76        35.06 o
  17   9   7         10.68         26.30        28.02 o
  18   9   7        101.03         50.06        31.42 o
  19   9   7        117.74        297.74        63.80 o
  20   9   7         11.87         16.19        35.72 o
  21   9   7        224.00        134.02        43.98 o
  22   9   7        154.49        192.77        60.27 o
 -21  10   7        778.04        895.81       161.39 o
 -20  10   7         59.86         -8.89        58.21 o
 -19  10   7        499.24        448.24       140.42 o
 -18  10   7        150.74         94.40        73.85 o
 -17  10   7        899.14        760.40       278.37 o
 -16  10   7         68.59         32.44        52.10 o
 -15  10   7        953.60       1083.30        97.67 o
 -14  10   7         36.05         19.75        23.36 o
 -13  10   7          5.14          3.31        29.08 o
 -12  10   7          2.95        -15.62        40.73 o
 -11  10   7         63.09         48.24        21.72 o
 -10  10   7        117.81        118.04        40.60 o
  -9  10   7          8.68          7.12        17.32 o
  -8  10   7        380.69        456.45        45.03 o
  -7  10   7        141.26         65.28       105.74 o
  -6  10   7         16.35        -23.11        23.11 o
  -5  10   7        168.69        237.56        40.78 o
  -4  10   7        107.33         96.78        29.38 o
  -3  10   7       1094.46       1231.54       142.90 o
  -2  10   7          0.34        -12.52        18.74 o
  -1  10   7       5976.67       6446.45       227.82 o
   0  10   7         56.54         69.23        13.55 o
   1  10   7       1646.68       1792.84        74.53 o
   2  10   7        632.97        557.56        42.57 o
   3  10   7       3221.39       3331.89       109.43 o
   4  10   7        579.63        557.65        97.15 o
   5  10   7          7.43         -1.36        16.06 o
   6  10   7       2920.68       3128.84       115.63 o
   7  10   7       1093.46        960.91        72.38 o
   8  10   7       3096.25       2617.34       123.99 o
   9  10   7       1384.31       1119.65        87.83 o
  10  10   7        907.39        845.63        77.95 o
  11  10   7       2182.17       2542.12       139.18 o
  12  10   7        440.35        601.60        67.75 o
  13  10   7       1121.63       1156.12       105.92 o
  14  10   7          5.95        -24.92        24.92 o
  15  10   7        383.79        543.96        74.68 o
  16  10   7          1.41          0.15        33.52 o
  17  10   7        432.78        576.55        84.04 o
  18  10   7         24.65         -1.14        34.75 o
  19  10   7        429.73        542.69        92.39 o
  20  10   7          0.83         19.02        37.14 o
  21  10   7         24.64        -15.35        30.30 o
 -20  11   7        264.16        413.93       115.01 o
 -19  11   7        194.65        246.70        65.03 o
 -18  11   7        142.10         37.84        29.47 o
 -17  11   7          3.60        -20.11        29.64 o
 -16  11   7         60.85         82.63        28.85 o
 -15  11   7         13.19        -29.57        29.57 o
 -14  11   7        148.72        138.83        45.28 o
 -13  11   7        409.44        441.50        68.58 o
 -12  11   7          4.34         25.88        29.61 o
 -11  11   7        854.62        921.50        66.24 o
 -10  11   7          0.10         11.94        16.31 o
  -9  11   7        249.32        272.88        58.91 o
  -8  11   7         55.85         49.72        12.99 o
  -7  11   7       1387.21       1556.15       184.19 o
  -6  11   7        800.89        822.72       141.24 o
  -5  11   7       1556.36       1680.35       131.75 o
  -4  11   7       1115.63       1079.03       107.63 o
  -3  11   7        875.06        964.67       101.07 o
  -2  11   7       1072.19       1074.59       154.17 o
  -1  11   7         27.59        -10.73        26.52 o
   0  11   7        896.94        796.60        64.60 o
   1  11   7       1384.24       1491.32        73.84 o
   2  11   7        923.16        920.52        58.82 o
   3  11   7       1327.14       1472.72        76.66 o
   4  11   7       1466.37       1572.15        81.94 o
   5  11   7       4295.04       4083.74       136.15 o
   6  11   7        396.73        251.16        35.90 o
   7  11   7       1884.23       2457.68       170.06 o
   8  11   7        586.79        704.02        81.33 o
   9  11   7        383.83        323.02        52.05 o
  10  11   7        715.75        933.83       118.33 o
  11  11   7         17.51         73.90        28.77 o
  12  11   7         10.53         17.99       100.99 o
  13  11   7        445.05        511.43        88.27 o
  14  11   7         33.56         27.24        31.19 o
  15  11   7          7.62         21.73        25.34 o
  16  11   7         46.38         51.68        30.43 o
  17  11   7         27.89         23.23        32.79 o
  18  11   7         12.98        -11.31        29.89 o
  19  11   7        348.36        389.05        74.12 o
  20  11   7         23.83         43.13        42.84 o
 -19  12   7        513.62        493.23       148.31 o
 -18  12   7          1.95        -84.92       102.63 o
 -17  12   7        216.56        -34.17        75.37 o
 -16  12   7         53.73         50.71        52.66 o
 -15  12   7        508.65        571.37       118.74 o
 -14  12   7         38.10        -36.79        36.79 o
 -13  12   7        475.44        416.47        53.04 o
 -12  12   7        362.91        464.38        52.79 o
 -11  12   7          6.19         -6.64        36.95 o
 -10  12   7         29.26         17.24        22.78 o
  -9  12   7          0.02          2.14        12.21 o
  -8  12   7         15.44          2.53        19.52 o
  -7  12   7         16.44        -18.16        32.90 o
  -6  12   7        169.06        190.72        63.70 o
  -5  12   7        187.49          7.52        71.05 o
  -4  12   7         18.35        -24.16        24.16 o
  -3  12   7       1858.24       1444.71       239.16 o
  -2  12   7        134.14        131.61        46.22 o
  -1  12   7       1086.56       1347.10        70.96 o
   0  12   7        518.62        759.07        64.77 o
   1  12   7       3936.64       3386.42       119.53 o
   2  12   7        576.12        972.87       110.21 o
   3  12   7       2027.62       2282.58       102.13 o
   4  12   7        923.13        765.59        59.73 o
   5  12   7         82.66         50.63        13.61 o
   6  12   7        490.35        401.56        46.13 o
   7  12   7        309.58        260.86        38.74 o
   8  12   7       2305.58       2101.54       223.28 o
   9  12   7       1490.82       1289.06        96.09 o
  10  12   7          2.08          4.89        27.61 o
  11  12   7        792.71        820.60       127.58 o
  12  12   7         81.36         24.80       123.98 o
  13  12   7        828.36        824.48       110.14 o
  14  12   7        390.77        474.77       163.45 o
  15  12   7        861.60        910.26       144.71 o
  16  12   7         51.06         16.03        37.90 o
  17  12   7        650.28        641.94        93.60 o
  18  12   7          5.55        -38.84        38.84 o
  19  12   7        187.87        124.75        63.13 o
 -18  13   7          0.81       -134.44       134.44 o
 -17  13   7          2.59       -113.06       113.06 o
 -16  13   7         98.66          8.51        40.16 o
 -15  13   7          4.05        -91.47        91.47 o
 -14  13   7          0.58        -60.28        60.28 o
 -13  13   7         44.60        -19.70        57.41 o
 -12  13   7          4.48        -10.28        23.76 o
 -11  13   7        249.44        315.95        45.87 o
 -10  13   7         49.32        108.77        63.98 o
  -9  13   7        438.03        333.70        65.14 o
  -8  13   7         96.87        138.92        24.82 o
  -7  13   7        215.16        270.63        81.01 o
  -6  13   7        239.79        213.19        67.26 o
  -5  13   7       1582.86       1991.15       253.46 o
  -4  13   7        377.15        282.94        96.06 o
  -3  13   7        502.14        238.57        89.86 o
  -2  13   7        885.65        311.51       641.43 o
  -1  13   7        750.07        733.10        83.62 o
   0  13   7        828.44        651.27        92.57 o
   1  13   7        368.43        308.10        43.34 o
   2  13   7        730.20        510.04       106.74 o
   3  13   7        972.18       1053.79        85.14 o
   4  13   7        978.91        995.48        80.82 o
   5  13   7       1954.41       1661.24       160.79 o
   6  13   7        112.92         29.68        28.53 o
   7  13   7       2370.12       2981.52       188.23 o
   8  13   7        343.79        396.58        53.51 o
   9  13   7        363.16        383.45        71.29 o
  10  13   7          8.55         35.03        31.37 o
  11  13   7        158.91        351.68        76.89 o
  12  13   7        438.14        366.76       125.50 o
  13  13   7        123.80         35.94        83.99 o
  14  13   7         24.43        -12.41        42.65 o
  15  13   7         25.11         64.32        70.73 o
  16  13   7         18.64       -113.02       113.02 o
  17  13   7         40.51         -3.20        58.57 o
  18  13   7         24.91         -0.66        46.92 o
 -17  14   7         52.35        177.85        81.95 o
 -16  14   7         56.06         88.98        56.47 o
 -15  14   7         15.73         18.87        82.57 o
 -14  14   7         23.23        -16.07        38.97 o
 -13  14   7         57.00         -1.94        63.89 o
 -12  14   7          1.25        -19.91        63.46 o
 -11  14   7         46.17        105.00        64.19 o
 -10  14   7         26.42         63.28        44.45 o
  -9  14   7         81.32         29.19        30.29 o
  -8  14   7          5.83         89.44        81.29 o
  -7  14   7         11.72         48.62        23.53 o
  -6  14   7          4.51         20.56        25.96 o
  -5  14   7        152.14        256.97       154.46 o
  -4  14   7         98.52         19.78        64.11 o
  -3  14   7        112.52        215.53        92.23 o
  -2  14   7       1330.73       1719.88       249.02 o
  -1  14   7        277.66         69.01        26.01 o
   0  14   7         18.26         -0.31        17.52 o
   1  14   7         15.35         -0.36        18.56 o
   2  14   7         32.77         -1.54        18.53 o
   3  14   7        652.82        677.36        63.26 o
   4  14   7        349.32        217.07        66.93 o
   5  14   7        161.43         76.34        22.70 o
   6  14   7          0.22         29.28        21.59 o
   7  14   7          7.88        -35.03        45.06 o
   8  14   7         14.36         76.67        54.84 o
   9  14   7        447.18        360.82       138.40 o
  10  14   7         54.65         78.00        37.66 o
  11  14   7        338.37        565.13        89.13 o
  12  14   7          7.66         22.51        86.12 o
  13  14   7        308.64        269.96       121.22 o
  14  14   7         53.67         92.85        62.23 o
  15  14   7         33.68         50.63        83.84 o
  16  14   7          9.22        -23.88        52.58 o
 -15  15   7         22.72        -77.30       138.18 o
 -14  15   7         23.58        -54.08        59.43 o
 -13  15   7         21.61         -8.24        50.21 o
 -12  15   7         86.90         88.80        50.69 o
 -11  15   7        453.88        659.75       110.69 o
 -10  15   7         56.35        112.30        99.62 o
  -9  15   7        648.12        433.32       149.33 o
  -8  15   7         30.22         -1.99        42.53 o
  -7  15   7        677.87        675.20       180.18 o
  -6  15   7        545.47        682.14       158.17 o
  -5  15   7        603.95        585.29       149.91 o
  -4  15   7         16.81          6.09        34.44 o
  -3  15   7         49.39         17.48        31.92 o
  -2  15   7        207.45        124.97        69.37 o
  -1  15   7        216.25        225.34        85.29 o
   0  15   7        109.86        235.11        87.75 o
   1  15   7          0.06          5.11        63.72 o
   2  15   7        230.13        137.88        70.01 o
   3  15   7        211.06        110.60        57.08 o
   4  15   7         89.38         62.87        59.64 o
   5  15   7        194.95        107.18        62.92 o
   6  15   7          3.12         23.56        57.04 o
   7  15   7         67.69        -19.13        59.72 o
   8  15   7         36.17         48.41        53.06 o
   9  15   7        271.90        229.00       100.13 o
  10  15   7          1.34        -36.67        48.45 o
  11  15   7        596.91        625.40       162.13 o
  12  15   7         63.60        273.85       115.60 o
  13  15   7         79.95        -48.61        69.93 o
  14  15   7        150.66        162.42        81.61 o
  15  15   7        144.38         97.42        65.93 o
 -13  16   7         40.88         73.52        47.30 o
 -12  16   7        193.80        209.49       105.81 o
 -11  16   7          0.22        -83.07        83.07 o
 -10  16   7        568.93        727.90       183.54 o
  -9  16   7         15.28         36.88        61.41 o
  -8  16   7        500.38        956.33       208.06 o
  -7  16   7          3.88        -68.80        70.06 o
  -6  16   7         51.30         44.02        79.71 o
  -5  16   7         31.58        -91.71        91.71 o
  -4  16   7         36.45        -88.54        96.67 o
  -3  16   7          0.45        -63.34        66.00 o
  -2  16   7         33.98         -8.59        50.75 o
  -1  16   7         13.67        107.11        93.17 o
   0  16   7         54.97         71.14        68.34 o
   1  16   7         54.18        -22.92        42.69 o
   2  16   7        153.04        172.41        94.96 o
   3  16   7          0.14         31.13        68.90 o
   4  16   7        409.85        464.26       147.34 o
   5  16   7          3.52        -14.93        44.36 o
   6  16   7        320.03        321.23       118.48 o
   7  16   7        216.15        191.92        87.32 o
   8  16   7        238.57        187.69        79.11 o
   9  16   7          6.37         67.27        58.53 o
  10  16   7        233.03        228.43        93.68 o
  11  16   7         16.80         20.39        63.93 o
  12  16   7        182.38        122.37        62.71 o
  13  16   7          0.75         66.62        57.73 o
 -11  17   7         49.13        -98.39        98.39 o
 -10  17   7          5.94         -4.40        50.76 o
  -9  17   7          3.93        -62.79        72.01 o
  -8  17   7        110.57        200.44       119.34 o
  -7  17   7          0.89         54.38        66.05 o
  -6  17   7        140.16         66.82        60.19 o
  -5  17   7         42.34          2.81        81.67 o
  -4  17   7        220.84        304.62       107.20 o
  -3  17   7         16.90        -65.25        78.15 o
  -2  17   7        340.11        397.37       129.75 o
  -1  17   7         42.78        -24.22        60.37 o
   0  17   7        505.52        615.34       156.26 o
   1  17   7         11.72         57.84        65.07 o
   2  17   7        273.58        413.53       121.61 o
   3  17   7        254.83        356.10       112.58 o
   4  17   7        116.41        116.55        48.18 o
   5  17   7        299.11        296.15       130.89 o
   6  17   7         38.33        -49.14        49.14 o
   7  17   7        143.52        228.56        94.05 o
   8  17   7         45.15          2.26        80.68 o
   9  17   7         57.06        146.09        96.59 o
  10  17   7         99.70        263.95       110.73 o
  -7  18   7         94.54        182.54       106.62 o
  -6  18   7        846.66       1031.27       224.44 o
  -5  18   7          0.72        142.86       109.24 o
  -4  18   7        441.06        583.53       166.32 o
  -3  18   7         26.97        240.98       111.04 o
  -2  18   7         74.96        243.18       122.85 o
  -1  18   7        189.31        210.00       100.75 o
   0  18   7         80.43         66.60        78.35 o
   1  18   7         88.52        175.30        92.96 o
   2  18   7        166.24        355.20       122.83 o
   3  18   7         67.17        170.58        95.73 o
   4  18   7        217.00        229.33       102.40 o
   5  18   7          0.48        -48.00        89.68 o
   6  18   7        449.22        612.30       167.05 o
   7  18   7          1.13        -32.89        63.71 o
 -25   0   8        350.67        426.43       139.12 o
 -24   0   8        234.57        133.37       116.43 o
 -23   0   8         39.71        -73.67        73.67 o
 -22   0   8          3.63        141.02       121.01 o
 -21   0   8          1.81         97.76       102.10 o
 -20   0   8       2612.38       2812.13       380.67 o
 -19   0   8        145.35        355.95       142.79 o
 -18   0   8       1990.41       2219.95       318.84 o
 -17   0   8        132.65        180.16       127.78 o
 -16   0   8       4641.08       5084.55       349.52 o
 -15   0   8         18.96          1.87        39.61 o
 -14   0   8       1760.92       1715.69       153.66 o
 -13   0   8       1011.20       1123.36       121.14 o
 -12   0   8       1762.21       1357.02       205.61 o
 -11   0   8       4893.55       5161.83       398.66 o
 -10   0   8        415.24        239.95       329.97 o
  -9   0   8       2851.85       3431.84       140.71 o
  -8   0   8       1201.79       1145.37        77.41 o
  -7   0   8          8.53         13.70        36.40 o
  -6   0   8      10450.11      10470.03       245.85 o
  -5   0   8       2099.71       2431.27       115.23 o
  -4   0   8       6459.43       7114.41       192.52 o
  -3   0   8      27135.40      27648.95       532.38 o
  -2   0   8      18348.01      17240.58       291.31 o
  -1   0   8      36426.31      37798.09      1104.19 o
   0   0   8      42122.62      46928.34       493.20 o
   1   0   8      45952.68      50783.77       934.93 o
   2   0   8      61264.59      68423.58       576.22 o
   3   0   8       4981.55       6183.90       182.87 o
   4   0   8      36897.50      40659.92       475.41 o
   5   0   8       3424.31       3479.97       149.06 o
   6   0   8        300.78        588.47       105.65 o
   7   0   8        680.40       1006.94        80.58 o
   8   0   8       2238.99       2565.53       135.37 o
   9   0   8      10199.10      10865.87       291.78 o
  10   0   8       3367.28       3486.54       175.78 o
  11   0   8       2778.99       2887.18       166.02 o
  12   0   8        741.17        722.38        92.29 o
  13   0   8      14329.98      15353.42       615.40 o
  14   0   8       6788.71       6954.33       297.09 o
  15   0   8       4365.59       3764.12       533.70 o
  16   0   8        342.37        347.47        77.64 o
  17   0   8       1664.91       1681.73       221.50 o
  18   0   8        931.49       1039.49       179.86 o
  19   0   8        481.57        529.88       131.44 o
  20   0   8       1110.49       1064.92       201.27 o
  21   0   8         94.19         65.62        90.70 o
  22   0   8        471.49        507.34       146.05 o
  23   0   8        251.14        120.39        72.28 o
  24   0   8         42.80        139.77        98.93 o
 -25   1   8         14.21         74.23        54.44 o
 -24   1   8        827.81        792.32       227.28 o
 -23   1   8        275.57        352.02       101.17 o
 -22   1   8       1289.99       1333.30       222.48 o
 -21   1   8        819.74        890.21       155.90 o
 -20   1   8       2050.35       2192.59       239.11 o
 -19   1   8        450.19        299.76        93.42 o
 -18   1   8       1336.49       1548.53       190.32 o
 -17   1   8        508.45        814.01       138.24 o
 -16   1   8       1220.64       1161.61       111.28 o
 -15   1   8        260.46        275.60        43.85 o
 -14   1   8        415.04        350.64        43.17 o
 -13   1   8        461.04        522.17        69.11 o
 -12   1   8       2225.38       2277.47       140.78 o
 -11   1   8       1887.39       2191.15       184.65 o
 -10   1   8       6526.28       6084.84       175.60 o
  -9   1   8       3331.30       2907.58       171.91 o
  -8   1   8       6127.13       5849.60       131.85 o
  -7   1   8       2095.09       2150.69        76.01 o
  -6   1   8       5018.56       4895.96       121.70 o
  -5   1   8      24757.95      26110.87       264.90 o
  -4   1   8       3269.44       3383.19        92.55 o
  -3   1   8       4559.98       4600.49       106.13 o
  -2   1   8        183.86        214.73        19.22 o
  -1   1   8         47.86         56.49        17.35 o
   0   1   8       6839.19       7293.96       136.88 o
   1   1   8      25440.70      28203.80       504.26 o
   2   1   8        996.87        795.85        53.87 o
   3   1   8      11261.84      11832.73       172.46 o
   4   1   8        559.37        529.20        38.89 o
   5   1   8      28695.50      30638.98       304.66 o
   6   1   8      16708.76      18137.10       280.04 o
   7   1   8       4354.33       4824.81       113.49 o
   8   1   8       9381.75       8821.28       180.65 o
   9   1   8      20492.31      21646.09       392.85 o
  10   1   8       2767.51       3046.57       131.12 o
  11   1   8        777.22        964.93        69.25 o
  12   1   8       2238.04       2251.53       108.56 o
  13   1   8          1.70         38.20        26.18 o
  14   1   8          3.54          6.52        17.96 o
  15   1   8        172.19        203.82        40.56 o
  16   1   8        483.13        384.55        53.10 o
  17   1   8       1577.45       1593.49       129.35 o
  18   1   8         16.30         53.91        39.98 o
  19   1   8        153.76         99.17        40.33 o
  20   1   8          2.56         51.38        45.95 o
  21   1   8        250.88        376.27        92.00 o
  22   1   8        139.98        169.26       108.96 o
  23   1   8        863.40       1020.96       150.52 o
  24   1   8         18.03         -0.47        96.05 o
 -25   2   8        148.74        228.11        80.14 o
 -24   2   8         24.53         13.63        41.93 o
 -23   2   8          2.16         39.38        63.31 o
 -22   2   8         38.04         87.96        59.80 o
 -21   2   8          0.06         48.89        73.37 o
 -20   2   8       1371.41       1465.01       204.31 o
 -19   2   8          8.09        -22.65        67.84 o
 -18   2   8       2459.61       2770.05       255.79 o
 -17   2   8        336.57        495.81        77.04 o
 -16   2   8        829.16        746.42        90.57 o
 -15   2   8        279.85        205.39        44.42 o
 -14   2   8       1327.56       1506.66       149.47 o
 -13   2   8       1796.84       2048.34       139.09 o
 -12   2   8        481.15        528.69        64.63 o
 -11   2   8       2135.65       2198.30       104.57 o
 -10   2   8        154.64         88.95        22.95 o
  -9   2   8       1738.32       1479.08        90.83 o
  -8   2   8         61.31         85.50        25.02 o
  -7   2   8       1701.62       1890.25        94.75 o
  -6   2   8       2874.72       2610.31        78.42 o
  -5   2   8        495.45        281.00        27.32 o
  -4   2   8       3592.97       3527.25        84.26 o
  -3   2   8      10488.06      10686.25       219.56 o
  -2   2   8      32127.12      35000.11       280.09 o
  -1   2   8      11389.43      12360.57       167.83 o
   0   2   8       3921.55       3365.29       106.87 o
   1   2   8       2637.33       2408.15        94.21 o
   2   2   8        347.58        244.32        19.56 o
   3   2   8        653.52        575.54        41.30 o
   4   2   8       4016.43       4286.26       104.99 o
   5   2   8        600.05        610.72        49.33 o
   6   2   8         30.08         26.50         9.83 o
   7   2   8         73.93         80.90        15.88 o
   8   2   8       5028.57       5373.00       142.09 o
   9   2   8        957.60       1071.24        60.11 o
  10   2   8       1668.15       1500.18        95.18 o
  11   2   8       5781.10       6552.18       202.98 o
  12   2   8       2241.34       2094.00       104.96 o
  13   2   8       9725.18      10467.24       244.08 o
  14   2   8        935.07        734.04        88.95 o
  15   2   8       1974.89       1844.04       149.49 o
  16   2   8          2.33         37.23        34.40 o
  17   2   8       1427.64       1621.81       127.19 o
  18   2   8         39.96         48.11        34.75 o
  19   2   8         17.19        -57.51        57.51 o
  20   2   8          0.03        -13.98        50.98 o
  21   2   8         14.19         -0.73        53.04 o
  22   2   8         17.52          6.03        38.72 o
  23   2   8          1.76          5.01        82.49 o
  24   2   8          5.98        -12.21        51.35 o
 -24   3   8        585.36        730.22       144.93 o
 -23   3   8         59.28        -39.79        69.94 o
 -22   3   8        773.20        729.73       175.99 o
 -21   3   8        153.13         38.93        59.06 o
 -20   3   8       1396.33       1779.69       211.05 o
 -19   3   8        727.05        822.66       140.85 o
 -18   3   8         16.44         31.61        48.11 o
 -17   3   8       1449.39       1531.18       131.36 o
 -16   3   8        281.25        200.14        45.37 o
 -15   3   8         53.06         22.05        22.47 o
 -14   3   8        907.80       1029.15       137.11 o
 -13   3   8        215.88        257.31        63.12 o
 -12   3   8       4028.03       3276.20       378.97 o
 -11   3   8        884.94       1100.26       101.29 o
 -10   3   8       1674.94       1853.89        92.54 o
  -9   3   8       1896.72       1884.97       100.93 o
  -8   3   8       1101.66        915.08        85.57 o
  -7   3   8       2780.60       2199.99        97.70 o
  -6   3   8       1822.73       2041.50        87.39 o
  -5   3   8         33.83         61.05        31.71 o
  -4   3   8       1986.42       1649.37        70.72 o
  -3   3   8      23117.64      22859.99       193.19 o
  -2   3   8       4077.73       4776.64       118.93 o
  -1   3   8         30.45         63.59        23.84 o
   0   3   8        913.78        705.81        37.77 o
   1   3   8       3968.56       5220.48       142.95 o
   2   3   8       3202.89       3644.54       118.40 o
   3   3   8       2831.23       2978.19       111.48 o
   4   3   8        120.48         56.20        18.36 o
   5   3   8        170.25         86.93        14.55 o
   6   3   8       2697.28       2245.42        72.50 o
   7   3   8       2328.81       1969.86        74.62 o
   8   3   8        449.12        503.59        37.69 o
   9   3   8       6082.64       6581.88       145.22 o
  10   3   8          1.77         46.52        19.09 o
  11   3   8       6465.00       6795.59       186.02 o
  12   3   8          3.48         22.17        20.31 o
  13   3   8          2.44          9.67        18.07 o
  14   3   8        661.01        497.63        53.70 o
  15   3   8        423.46        374.87        54.19 o
  16   3   8       2815.90       3025.45       167.71 o
  17   3   8        137.96         71.29        38.95 o
  18   3   8       1406.30       1396.58       146.02 o
  19   3   8         55.49         93.78        56.48 o
  20   3   8        213.03        105.68        44.76 o
  21   3   8         12.70         35.18        49.97 o
  22   3   8         31.03        -52.02        57.64 o
  23   3   8         47.62         11.65        59.66 o
  24   3   8          2.10        -51.66        51.66 o
 -24   4   8          0.12        -19.34        52.08 o
 -23   4   8        445.92        299.70       114.35 o
 -22   4   8         32.64          0.38        47.82 o
 -21   4   8        464.61        420.43       106.22 o
 -20   4   8       1173.08       1323.52       187.82 o
 -19   4   8        705.67        494.48       116.59 o
 -18   4   8       1321.85       1217.42       121.28 o
 -17   4   8         88.60         55.11        23.13 o
 -16   4   8         77.01         76.49        31.94 o
 -15   4   8         44.51         58.15        98.30 o
 -14   4   8          4.77        -35.19        54.36 o
 -13   4   8        876.79        957.58       118.24 o
 -12   4   8        465.91        544.25        55.39 o
 -11   4   8       3015.88       2510.30       160.73 o
 -10   4   8        293.77        196.68        28.05 o
  -9   4   8       2559.19       2560.50       114.77 o
  -8   4   8        491.63        424.18        39.36 o
  -7   4   8        746.95        633.22        49.94 o
  -6   4   8       4094.93       3578.14       108.08 o
  -5   4   8        268.28        263.03        42.84 o
  -4   4   8       1940.27       1747.91        64.55 o
  -3   4   8         31.71         27.99        17.47 o
  -2   4   8       1917.65       1922.89       182.31 o
  -1   4   8       2629.58       2831.70       173.94 o
   0   4   8       2983.39       2743.93        99.10 o
   1   4   8       4081.32       4055.77       131.38 o
   2   4   8       1729.31       1810.57        82.67 o
   3   4   8        240.63        112.41        38.23 o
   4   4   8        808.35        738.80        75.89 o
   5   4   8        110.77        107.10        26.26 o
   6   4   8       7873.08       8107.73       217.67 o
   7   4   8        621.58        679.57        49.98 o
   8   4   8       6344.29       6582.99       165.01 o
   9   4   8        365.16        332.67        37.28 o
  10   4   8       4539.25       4546.06       146.08 o
  11   4   8        649.65        696.51        60.80 o
  12   4   8       1421.86       1168.23        79.10 o
  13   4   8        647.77        676.48        61.53 o
  14   4   8         71.38          4.33        24.51 o
  15   4   8       1062.99       1190.66       121.30 o
  16   4   8        320.68        247.95        63.66 o
  17   4   8        724.77        799.55       112.83 o
  18   4   8       4071.45       4225.29       258.75 o
  19   4   8        236.68        280.12        70.24 o
  20   4   8       1940.27       1904.74       181.55 o
  21   4   8        101.74         -0.24        49.43 o
  22   4   8        532.60        440.49        77.55 o
  23   4   8         88.93        123.84        69.17 o
  24   4   8         22.46        -49.49        49.49 o
 -24   5   8         56.36        -40.75        71.57 o
 -23   5   8          8.05          0.62        64.89 o
 -22   5   8         59.65        108.00        65.74 o
 -21   5   8        355.06        237.08       144.31 o
 -20   5   8        106.62         89.80        45.52 o
 -19   5   8        621.57        675.55       137.77 o
 -18   5   8         20.33         -3.68        26.94 o
 -17   5   8         83.25         88.66        32.81 o
 -16   5   8       1157.24       1130.01       107.33 o
 -15   5   8         43.82         -3.25        47.56 o
 -14   5   8       2610.16       2900.15       219.23 o
 -13   5   8        182.48        158.05        51.67 o
 -12   5   8       1388.77       1478.16       100.90 o
 -11   5   8       1192.12       1262.49        79.08 o
 -10   5   8       3782.76       4023.15       133.19 o
  -9   5   8        233.00        208.15        27.98 o
  -8   5   8        113.20        124.98        29.49 o
  -7   5   8        546.74        524.37        43.95 o
  -6   5   8       2349.32       2418.94        73.18 o
  -5   5   8      12096.42      12102.24       305.84 o
  -4   5   8       3523.55       3701.45       275.95 o
  -3   5   8      18577.54      19053.54       332.70 o
  -2   5   8      15285.26      16396.17       275.57 o
  -1   5   8       8818.02       7930.31      1111.03 o
   0   5   8       6867.09       6396.28       390.19 o
   1   5   8       2596.52       2596.97       112.84 o
   2   5   8       2617.30       2452.66       109.60 o
   3   5   8        511.38        534.82       119.92 o
   4   5   8        456.30        379.40        56.34 o
   5   5   8       3682.06       4106.81       200.20 o
   6   5   8         12.70         35.79        23.30 o
   7   5   8        201.14        209.73        27.81 o
   8   5   8       1139.25       1440.90        79.01 o
   9   5   8        631.03        453.33        44.89 o
  10   5   8       1571.76       1403.72        80.55 o
  11   5   8       1196.16       1133.55        77.01 o
  12   5   8       1665.62       1812.28       102.41 o
  13   5   8        591.87        574.14        66.86 o
  14   5   8       5752.84       6095.94       226.70 o
  15   5   8        752.97        701.79        84.56 o
  16   5   8       3991.74       3995.54       199.03 o
  17   5   8          3.76        101.07        44.66 o
  18   5   8       1474.67       1539.04       157.41 o
  19   5   8        210.83        121.46       101.15 o
  20   5   8         79.12          9.74        47.84 o
  21   5   8         37.32        -63.63        63.63 o
  22   5   8         68.75         47.29        74.76 o
  23   5   8         21.21        -26.25        37.79 o
 -23   6   8       1404.60       1596.28       216.25 o
 -22   6   8         56.60         35.65        54.19 o
 -21   6   8        769.68        817.53       150.26 o
 -20   6   8       1292.19       1185.30       172.05 o
 -19   6   8        555.29        494.85       108.95 o
 -18   6   8       1386.17       1378.45       128.29 o
 -17   6   8         22.74         12.96        23.28 o
 -16   6   8       1197.85        930.64       181.70 o
 -15   6   8          0.29        -53.47        85.95 o
 -14   6   8        281.26         28.78        70.51 o
 -13   6   8         56.67         42.55        25.83 o
 -12   6   8        282.71        245.36        37.16 o
 -11   6   8       2196.88       2709.03       155.19 o
 -10   6   8        248.04        364.90        39.80 o
  -9   6   8       3414.06       3146.53       107.97 o
  -8   6   8       1284.37       1035.54        53.52 o
  -7   6   8      14110.64      14563.50       477.52 o
  -6   6   8       7496.05       7628.40       299.41 o
  -5   6   8      14028.37      13428.14       635.20 o
  -4   6   8        588.66        508.78        60.83 o
  -3   6   8       7039.08       7501.22       288.13 o
  -2   6   8        246.04        185.02        28.84 o
  -1   6   8        707.18        696.72        65.30 o
   0   6   8       1314.70       1301.32       153.05 o
   1   6   8       1317.85       1063.29        46.09 o
   2   6   8       8447.53       8737.18       333.36 o
   3   6   8       2302.16       2393.17       154.50 o
   4   6   8       6009.50       5677.09       276.58 o
   5   6   8       1324.28       1232.63       111.00 o
   6   6   8       6882.11       6999.05       692.30 o
   7   6   8       1960.70       1873.19       110.93 o
   8   6   8       8058.90       8282.24       238.51 o
   9   6   8       2814.63       2543.21       157.74 o
  10   6   8       4604.98       4655.09       150.48 o
  11   6   8       1460.26       1367.18        94.96 o
  12   6   8        128.02         93.09        34.42 o
  13   6   8         78.76         32.81        23.59 o
  14   6   8        254.72        285.68        48.11 o
  15   6   8        286.35        320.66        58.35 o
  16   6   8       1243.96       1464.70       123.45 o
  17   6   8       3131.68       3173.29       248.25 o
  18   6   8        848.73        837.43       100.02 o
  19   6   8        609.79        490.40        74.81 o
  20   6   8        313.42        311.88        64.22 o
  21   6   8        190.91        142.91        47.87 o
  22   6   8        629.07        516.69        88.69 o
  23   6   8        188.12        104.68        39.68 o
 -23   7   8          1.19        -71.93        71.93 o
 -22   7   8         96.31         47.57        46.76 o
 -21   7   8        167.36        220.57        89.55 o
 -20   7   8         29.77        -30.27        47.40 o
 -19   7   8        776.00        799.81       146.50 o
 -18   7   8        142.97        262.71        76.83 o
 -17   7   8       1557.83       1682.12       153.36 o
 -16   7   8        248.09        366.46       113.07 o
 -15   7   8        606.95        724.52       104.96 o
 -14   7   8        425.22        397.07        65.35 o
 -13   7   8       1185.56       1016.09        76.91 o
 -12   7   8        984.27        980.60        73.03 o
 -11   7   8       2961.70       2910.26       118.47 o
 -10   7   8        756.63        807.50        63.23 o
  -9   7   8        486.04        478.98        43.60 o
  -8   7   8        142.03         95.60        17.33 o
  -7   7   8        720.31        724.17        58.79 o
  -6   7   8        803.32        796.26        61.20 o
  -5   7   8       2766.31       2486.23       114.41 o
  -4   7   8       6970.94       6881.56       176.78 o
  -3   7   8      12351.17      12109.21       261.60 o
  -2   7   8       7192.22       7467.03       259.05 o
  -1   7   8       6649.06       6206.26       356.42 o
   0   7   8      11767.69      10682.54       465.96 o
   1   7   8       1836.77       2362.34        84.56 o
   2   7   8       9115.83      10351.30       329.76 o
   3   7   8       3479.00       3031.01       145.78 o
   4   7   8         48.30         -3.34        38.29 o
   5   7   8        343.57        284.49        61.17 o
   6   7   8        574.66        533.46        74.44 o
   7   7   8         57.72         53.15        22.98 o
   8   7   8        575.44        465.57        43.81 o
   9   7   8        710.14        704.07        73.93 o
  10   7   8       4608.04       4480.74       165.19 o
  11   7   8        589.25        610.13        65.44 o
  12   7   8       1630.65       1957.51       122.25 o
  13   7   8       3219.26       2950.22       158.75 o
  14   7   8       8497.79       8666.25       278.05 o
  15   7   8       1023.76       1204.40       113.00 o
  16   7   8       3158.38       3330.42       187.11 o
  17   7   8        160.98        196.55        51.77 o
  18   7   8        797.99        827.30        99.60 o
  19   7   8          2.53         19.21        40.24 o
  20   7   8          1.59         39.76        44.26 o
  21   7   8        314.57        237.59        63.53 o
  22   7   8         67.33         31.01        34.41 o
  23   7   8         23.74        -32.86        32.86 o
 -22   8   8        194.74        244.40       144.30 o
 -21   8   8        661.01        813.21       152.73 o
 -20   8   8         61.12        144.77        76.70 o
 -19   8   8       1121.50       1065.63       164.71 o
 -18   8   8         21.21        -16.35        65.20 o
 -17   8   8        358.87        225.20        96.71 o
 -16   8   8        479.59        528.23       139.61 o
 -15   8   8        205.89        141.24        68.54 o
 -14   8   8         99.04         42.64        18.74 o
 -13   8   8        235.48        189.11        34.06 o
 -12   8   8        451.72        534.64        51.98 o
 -11   8   8       2685.35       2654.95       111.39 o
 -10   8   8        104.54         94.90        18.03 o
  -9   8   8       3467.50       3465.29       123.70 o
  -8   8   8       3858.45       4115.02       212.85 o
  -7   8   8       4401.83       4115.94       205.57 o
  -6   8   8       4895.65       4755.88       171.42 o
  -5   8   8       1103.14        950.11        65.13 o
  -4   8   8       3100.46       3088.55       111.51 o
  -3   8   8       1484.58       1516.37        93.98 o
  -2   8   8       1333.80       1403.74        96.44 o
  -1   8   8         15.69         36.41        17.68 o
   0   8   8       2022.53       1955.51       106.35 o
   1   8   8        330.34        402.05       126.22 o
   2   8   8       2944.37       3031.78       291.20 o
   3   8   8        606.37        437.02        44.56 o
   4   8   8       2342.90       2093.76        96.13 o
   5   8   8       2267.57       2769.31       294.83 o
   6   8   8       1594.31       1298.08       125.95 o
   7   8   8        208.17        170.32        33.45 o
   8   8   8        249.91        250.99        31.84 o
   9   8   8       2845.85       2459.70       112.93 o
  10   8   8        587.65        436.47        64.31 o
  11   8   8       1713.96       1754.85       138.90 o
  12   8   8        284.42        201.91        27.19 o
  13   8   8         61.16         28.38        22.46 o
  14   8   8         77.49         81.52        29.50 o
  15   8   8        416.50        592.48        78.69 o
  16   8   8        202.56        194.10        61.67 o
  17   8   8        392.73        406.53        68.33 o
  18   8   8        356.27        446.18        75.71 o
  19   8   8         41.69         70.06        32.65 o
  20   8   8       1033.14       1217.58       157.43 o
  21   8   8        307.41        211.44        60.88 o
  22   8   8        144.48         52.74        37.01 o
 -22   9   8          1.49        -32.07       110.56 o
 -21   9   8        130.16        216.47        88.44 o
 -20   9   8         36.59         68.71        68.49 o
 -19   9   8        687.44        670.56       133.90 o
 -18   9   8          2.55         45.24        64.28 o
 -17   9   8       1406.53       1503.07       240.71 o
 -16   9   8        236.95        412.13        86.61 o
 -15   9   8       1730.20       1872.58       185.60 o
 -14   9   8        183.01        169.59        34.45 o
 -13   9   8        839.80        752.17        65.46 o
 -12   9   8        280.73        273.51        29.73 o
 -11   9   8       1525.22       1334.94        96.46 o
 -10   9   8        138.21        134.53        18.64 o
  -9   9   8         18.44          8.94         5.72 o
  -8   9   8        207.30        193.27        64.75 o
  -7   9   8        105.04         88.23        48.56 o
  -6   9   8         89.15         69.70        19.24 o
  -5   9   8       1368.98       1449.18        92.02 o
  -4   9   8        864.05        958.59        72.39 o
  -3   9   8       4994.49       4857.82       148.53 o
  -2   9   8        390.21        598.81       191.54 o
  -1   9   8       2251.09       2292.32       263.14 o
   0   9   8       4077.23       3822.95       236.65 o
   1   9   8       4244.46       3108.09       265.15 o
   2   9   8       1982.09       1560.01        85.63 o
   3   9   8       1993.95       2440.98       152.91 o
   4   9   8        422.41        452.61        52.84 o
   5   9   8       1131.69        947.94        88.96 o
   6   9   8         38.52         23.12         9.15 o
   7   9   8          0.80          8.13         9.08 o
   8   9   8       1531.48       1104.11       138.39 o
   9   9   8       1192.02       1007.08        98.57 o
  10   9   8       1158.74       1306.78       106.65 o
  11   9   8        559.36        475.70        60.52 o
  12   9   8        570.61        446.11        60.59 o
  13   9   8        225.23        195.31        51.60 o
  14   9   8       1648.15       1800.99       131.08 o
  15   9   8        156.44        132.88        42.91 o
  16   9   8       1190.53       1408.97       163.16 o
  17   9   8         96.15         48.03        43.23 o
  18   9   8        502.87        308.88        58.41 o
  19   9   8         42.01         89.14        50.42 o
  20   9   8         51.24         66.10        37.11 o
  21   9   8         80.66         63.00        40.33 o
 -21  10   8        120.56        108.35        78.12 o
 -20  10   8         15.57         48.63        40.28 o
 -19  10   8        237.76        316.41        96.31 o
 -18  10   8          5.80        102.70        83.85 o
 -17  10   8          2.81        -33.97        33.97 o
 -16  10   8         49.42        -23.58        23.58 o
 -15  10   8         99.46         58.61        31.83 o
 -14  10   8          0.53          3.01        41.76 o
 -13  10   8        286.94        268.82        32.45 o
 -12  10   8        133.58         95.79        21.60 o
 -11  10   8       2191.24       1959.20       141.78 o
 -10  10   8         12.98         20.99        11.01 o
  -9  10   8       1348.65       1454.38       113.86 o
  -8  10   8       2973.27       3537.83       206.30 o
  -7  10   8        359.97        219.34        43.29 o
  -6  10   8       4032.29       3545.87       190.70 o
  -5  10   8       1019.14       1232.02        87.89 o
  -4  10   8       3794.36       4173.49       154.62 o
  -3  10   8        301.07        248.24        65.24 o
  -2  10   8       1191.68       1151.85        98.14 o
  -1  10   8        186.56        225.61        78.64 o
   0  10   8        163.11         76.26        20.16 o
   1  10   8         44.10         53.64        16.48 o
   2  10   8        234.57        178.27        23.23 o
   3  10   8       1420.38       1582.15        98.69 o
   4  10   8         21.33          4.54         7.11 o
   5  10   8       1810.97       1502.44        98.18 o
   6  10   8       3701.98       3318.40        99.10 o
   7  10   8         47.00         71.26        17.13 o
   8  10   8        678.49        740.30        62.07 o
   9  10   8        218.64        190.99        35.71 o
  10  10   8        472.40        500.48        58.71 o
  11  10   8         17.18          2.82        19.43 o
  12  10   8        540.58        624.10        72.20 o
  13  10   8        334.59        357.92        68.19 o
  14  10   8         38.71         34.97        30.62 o
  15  10   8        108.74         52.83        36.67 o
  16  10   8         53.70         28.73        38.60 o
  17  10   8        308.93        261.13        82.23 o
  18  10   8        203.91        300.30        61.90 o
  19  10   8         51.76         78.80        34.41 o
  20  10   8        156.86        175.62        66.51 o
 -20  11   8          5.95         13.86        49.79 o
 -19  11   8        313.65        122.03       109.55 o
 -18  11   8        126.76         94.93        81.04 o
 -17  11   8        154.70        162.54        68.82 o
 -16  11   8          0.29        -23.71        31.94 o
 -15  11   8        288.64        319.68        51.67 o
 -14  11   8        401.83        514.93        57.11 o
 -13  11   8        448.50        400.42        53.69 o
 -12  11   8       1382.06       1368.66        87.87 o
 -11  11   8        539.94        359.30        31.54 o
 -10  11   8       1952.59       1886.45       100.62 o
  -9  11   8        199.99        144.98        41.19 o
  -8  11   8       2561.74       2526.12       181.07 o
  -7  11   8       1206.45       1133.70       115.66 o
  -6  11   8        111.96        145.35        69.63 o
  -5  11   8       2135.84       2785.38       168.35 o
  -4  11   8          6.41        102.94        41.78 o
  -3  11   8       1784.96       1555.29       199.21 o
  -2  11   8         47.94          5.51        26.23 o
  -1  11   8         41.16         67.51        38.59 o
   0  11   8        739.62        747.16        75.53 o
   1  11   8        722.32        792.54        48.67 o
   2  11   8        640.62        763.55        51.00 o
   3  11   8         37.09         44.65        22.98 o
   4  11   8        258.39        267.58        43.97 o
   5  11   8          6.78         16.35        18.76 o
   6  11   8        100.98         58.20        16.21 o
   7  11   8        762.65        416.21        36.64 o
   8  11   8        315.18         71.38        27.07 o
   9  11   8        276.11        367.82        49.12 o
  10  11   8        108.39        155.94        29.77 o
  11  11   8          6.99         -6.53        32.27 o
  12  11   8         49.48         58.13        38.22 o
  13  11   8        174.41        161.55        45.81 o
  14  11   8        505.77        607.71        90.22 o
  15  11   8         27.18        -30.52        37.93 o
  16  11   8        281.98        298.01        59.51 o
  17  11   8        108.86         67.48        45.76 o
  18  11   8         26.94         93.04        60.81 o
  19  11   8         84.05        110.90        54.07 o
 -19  12   8         27.86         69.68        63.24 o
 -18  12   8         94.51         27.54        46.74 o
 -17  12   8         31.38         31.32        45.06 o
 -16  12   8        186.67        180.62       117.96 o
 -15  12   8        141.86        -52.49        56.53 o
 -14  12   8        372.81        289.42        63.71 o
 -13  12   8        274.02        267.51        67.11 o
 -12  12   8        144.76        186.08        30.85 o
 -11  12   8        566.85        644.26        82.40 o
 -10  12   8          8.50         54.80        35.79 o
  -9  12   8       1508.08       1625.24       124.75 o
  -8  12   8        584.12        798.06       105.05 o
  -7  12   8         38.88        -26.41        39.42 o
  -6  12   8       1966.20       1814.21       321.41 o
  -5  12   8        239.46        144.56        91.50 o
  -4  12   8       1095.21        679.50       569.32 o
  -3  12   8        575.21        344.89        63.34 o
  -2  12   8       2543.17       2625.08       554.15 o
  -1  12   8       1634.26       1791.56       289.81 o
   0  12   8        962.57        638.72        45.09 o
   1  12   8        739.76        722.08        87.33 o
   2  12   8        845.70        942.76       143.61 o
   3  12   8        294.85        220.41        50.52 o
   4  12   8          1.52         14.46        35.24 o
   5  12   8        573.77        535.27        70.41 o
   6  12   8         20.45         13.96        15.40 o
   7  12   8        182.80        150.85        20.77 o
   8  12   8        843.82        672.37        49.43 o
   9  12   8         34.17          3.40        26.61 o
  10  12   8        642.95        581.38        61.26 o
  11  12   8        160.47        181.58        82.52 o
  12  12   8        238.22        198.74        44.37 o
  13  12   8        696.97        848.55       135.05 o
  14  12   8         14.63         45.58        37.01 o
  15  12   8        389.55        450.13       140.24 o
  16  12   8         23.51         43.30        46.59 o
  17  12   8        402.22        404.68       134.55 o
  18  12   8         66.00         70.21       213.62 o
 -18  13   8         41.07          5.06        49.54 o
 -17  13   8        214.12        132.43        45.28 o
 -16  13   8         39.94        -33.47        56.65 o
 -15  13   8          0.21        -66.47        66.47 o
 -14  13   8         27.90         10.49        33.79 o
 -13  13   8         55.26        -42.76        50.62 o
 -12  13   8        256.86        165.02        92.19 o
 -11  13   8         58.60         58.45        58.29 o
 -10  13   8       2291.31       2566.91       202.33 o
  -9  13   8        509.26        741.83       128.28 o
  -8  13   8       1854.48       2318.70       240.33 o
  -7  13   8       1786.90       1984.59       144.15 o
  -6  13   8        962.20       1237.40       209.81 o
  -5  13   8        514.38        903.70       179.87 o
  -4  13   8          3.99        -31.55        33.49 o
  -3  13   8         80.70         33.56       110.45 o
  -2  13   8         14.77        -40.90        40.90 o
  -1  13   8         30.06        -48.99        57.45 o
   0  13   8        314.22        251.79        30.49 o
   1  13   8        257.14        129.16        55.65 o
   2  13   8       1769.48       1267.42        78.25 o
   3  13   8        126.44        112.36        42.96 o
   4  13   8        195.43        124.42        63.34 o
   5  13   8       1639.65       1314.93       159.44 o
   6  13   8       2720.86       3001.47       227.51 o
   7  13   8        955.25       1170.53       118.81 o
   8  13   8        677.32        662.13        65.06 o
   9  13   8       2200.12       2004.37       119.48 o
  10  13   8        243.22        187.03        67.03 o
  11  13   8       1276.29       1521.28       138.14 o
  12  13   8          5.31        -39.68        68.50 o
  13  13   8        349.71        206.25        90.49 o
  14  13   8         35.12        -49.80        84.66 o
  15  13   8         28.34        -47.98        64.43 o
  16  13   8         10.57         55.48        64.83 o
  17  13   8         85.56        -50.56        81.65 o
 -16  14   8        604.33        677.36       131.05 o
 -15  14   8         57.02        131.93        72.80 o
 -14  14   8        455.42        391.00        86.35 o
 -13  14   8        178.65        125.60        43.99 o
 -12  14   8       2453.24       2973.50       233.76 o
 -11  14   8        227.53        334.50        83.74 o
 -10  14   8       1844.27       2012.08       211.44 o
  -9  14   8        156.98        221.29        66.84 o
  -8  14   8        230.31        413.13       139.86 o
  -7  14   8        511.92        595.25       154.42 o
  -6  14   8        662.26        616.88       100.95 o
  -5  14   8       1040.59       1406.54       226.68 o
  -4  14   8        115.70        207.82        73.12 o
  -3  14   8       1088.23       1150.75       206.62 o
  -2  14   8       1130.22        579.98       691.58 o
  -1  14   8        180.77        163.34        47.98 o
   0  14   8         49.19          5.49        68.40 o
   1  14   8        453.82        343.82        58.68 o
   2  14   8         92.98        152.58        69.11 o
   3  14   8        160.03        136.70        52.68 o
   4  14   8        189.30         46.74        62.70 o
   5  14   8         47.35          3.99        77.67 o
   6  14   8          7.48         30.01        65.55 o
   7  14   8         22.05        -40.83        74.03 o
   8  14   8          3.03        -20.09        32.90 o
   9  14   8         27.72          9.50        75.81 o
  10  14   8        127.95         40.98        62.13 o
  11  14   8         28.01        -33.55       102.85 o
  12  14   8         93.60         35.28        86.22 o
  13  14   8        706.94        734.56       167.46 o
  14  14   8        394.22        501.52       143.47 o
  15  14   8        400.65        380.41       150.50 o
  16  14   8         48.38        145.39        95.06 o
 -14  15   8         18.54        -24.93        36.00 o
 -13  15   8          0.93         26.53        50.01 o
 -12  15   8          3.64        -57.04        57.04 o
 -11  15   8         28.11          0.21        36.59 o
 -10  15   8        304.64        382.64        80.20 o
  -9  15   8        701.65        759.40       194.06 o
  -8  15   8       1180.83       1665.71       260.90 o
  -7  15   8        102.84        299.75       128.94 o
  -6  15   8        324.50        432.21       140.90 o
  -5  15   8         89.55        230.44       106.66 o
  -4  15   8        339.16        550.00       139.79 o
  -3  15   8        274.10        257.90       106.52 o
  -2  15   8         37.64         22.12        57.07 o
  -1  15   8        102.83         42.27        74.74 o
   0  15   8         51.33         98.05        86.87 o
   1  15   8       1077.23        976.43       194.39 o
   2  15   8        416.82        709.03       176.51 o
   3  15   8        432.65        435.24       128.13 o
   4  15   8         29.72         24.15        96.38 o
   5  15   8       2243.49       2654.17       314.52 o
   6  15   8        366.13        637.95       163.61 o
   7  15   8       1398.30       1791.77       260.25 o
   8  15   8        294.70        521.17       158.67 o
   9  15   8       1654.21       1923.35       276.09 o
  10  15   8        663.42        759.56       183.38 o
  11  15   8        752.98        822.79       182.34 o
  12  15   8        274.42        172.60        85.17 o
  13  15   8        248.97        140.28        89.08 o
  14  15   8          3.77        -97.04       120.58 o
 -12  16   8        215.56        377.98        89.86 o
 -11  16   8         14.68        -50.77        50.77 o
 -10  16   8        466.70        697.89       199.86 o
  -9  16   8        160.23        121.59        86.48 o
  -8  16   8        650.36        586.17       170.95 o
  -7  16   8        153.66        249.74       129.14 o
  -6  16   8          4.90        -42.85        78.31 o
  -5  16   8        114.51          0.17        67.92 o
  -4  16   8         36.00        -54.42       101.03 o
  -3  16   8        699.10        780.17       173.30 o
  -2  16   8        588.35        669.29       160.41 o
  -1  16   8       1162.33       1277.03       220.50 o
   0  16   8        456.99        646.53       154.28 o
   1  16   8        368.61        298.60       117.74 o
   2  16   8         74.15         19.06        70.95 o
   3  16   8        611.33        876.93       185.05 o
   4  16   8        157.52        229.19       117.21 o
   5  16   8        371.24        274.79        98.65 o
   6  16   8         14.63         62.27        60.03 o
   7  16   8        209.23        305.72       104.39 o
   8  16   8         63.23        -60.99        60.99 o
   9  16   8         15.38         48.83        62.33 o
  10  16   8        100.87        245.62       130.79 o
  11  16   8         10.29         35.51        75.23 o
  12  16   8        242.34        446.16       172.92 o
  -9  17   8          8.04        -44.94        61.69 o
  -8  17   8        256.20        272.50       114.47 o
  -7  17   8        244.28        209.88       108.03 o
  -6  17   8        254.02        419.02       153.59 o
  -5  17   8        595.18        764.63       169.91 o
  -4  17   8        165.01        219.45       103.93 o
  -3  17   8        323.70        369.80       139.82 o
  -2  17   8          5.48         68.60        84.46 o
  -1  17   8         28.10         -1.58        56.62 o
   0  17   8        206.15        183.06        93.12 o
   1  17   8        150.90         72.52        69.64 o
   2  17   8        170.70        115.00        68.86 o
   3  17   8        316.72        199.42        91.91 o
   4  17   8        102.69        185.41       108.56 o
   5  17   8        247.81        215.41        98.12 o
   6  17   8         79.89         48.85        57.80 o
   7  17   8        147.29        364.35       133.89 o
   8  17   8         36.05        140.75        88.96 o
   9  17   8         93.88         68.21        84.14 o
  -5  18   8          8.15        -33.01        63.90 o
  -4  18   8        163.96        406.76       146.56 o
  -3  18   8        193.45        255.11       113.72 o
  -2  18   8        295.93        394.84       139.45 o
  -1  18   8        301.64        206.23        87.05 o
   0  18   8         69.82         20.62        76.71 o
   1  18   8        357.28        366.75       140.69 o
   2  18   8         19.56          7.96        54.51 o
   3  18   8        110.88        264.11       120.83 o
   4  18   8         41.14         29.89        75.72 o
   5  18   8         10.15         52.41        49.81 o
 -24   1   9         46.60         97.81        48.56 o
 -23   1   9         15.31        -73.11        73.11 o
 -22   1   9          1.42         39.38        63.92 o
 -21   1   9          2.75        -77.95        77.95 o
 -20   1   9          9.80        -45.33        57.66 o
 -19   1   9         86.68        -16.34        66.23 o
 -18   1   9         36.98          4.44        64.81 o
 -17   1   9        127.11         79.75        85.25 o
 -16   1   9       1342.60       1354.28       122.92 o
 -15   1   9       1032.41       1073.07        87.64 o
 -14   1   9        101.43         72.22        31.83 o
 -13   1   9        471.60        459.68        66.45 o
 -12   1   9        711.15        741.61        83.53 o
 -11   1   9        579.06        634.18        75.38 o
 -10   1   9       4235.36       3867.37       210.80 o
  -9   1   9        112.17        119.63        27.34 o
  -8   1   9       4952.32       5435.87       146.82 o
  -7   1   9        353.63        309.32        29.42 o
  -6   1   9       4554.47       5024.05       125.39 o
  -5   1   9        524.01        489.53        38.50 o
  -4   1   9       9432.25       9282.43       162.44 o
  -3   1   9        820.88       1034.84        53.83 o
  -2   1   9         44.12         47.68        12.79 o
  -1   1   9      15860.49      16991.68       217.69 o
   0   1   9        741.17        972.76        61.51 o
   1   1   9        535.59        815.63        57.80 o
   2   1   9       1491.32       1868.34        70.03 o
   3   1   9        133.92         59.14        21.90 o
   4   1   9          3.87         -4.69        12.46 o
   5   1   9         21.92         34.45        12.98 o
   6   1   9        162.87        102.79        17.33 o
   7   1   9        414.51        408.32        47.25 o
   8   1   9       2371.79       2341.91        90.33 o
   9   1   9         44.87         46.14        15.31 o
  10   1   9       2912.21       2931.34       173.09 o
  11   1   9          5.31        -25.03        34.36 o
  12   1   9        354.17        342.91        42.27 o
  13   1   9         16.03        -20.68        25.01 o
  14   1   9        215.65        106.37        24.15 o
  15   1   9          4.84        -33.22        33.22 o
  16   1   9          0.15        -39.21        39.21 o
  17   1   9        227.28        168.61        57.00 o
  18   1   9        553.50        603.71        99.75 o
  19   1   9         64.53         68.16        63.56 o
  20   1   9        161.73        103.62       118.30 o
  21   1   9        166.21        105.16       123.92 o
  22   1   9         23.74         63.20        50.99 o
  23   1   9          1.42         31.17        96.27 o
  24   1   9         37.76        -49.37        57.00 o
 -24   2   9         21.65         12.92       115.72 o
 -23   2   9         41.39        -26.46        48.93 o
 -22   2   9         17.32        -71.58        71.58 o
 -21   2   9          4.58          4.11        65.17 o
 -20   2   9         36.88        -67.49        67.49 o
 -19   2   9         57.36        -42.13        56.24 o
 -18   2   9        147.57         81.43        66.10 o
 -17   2   9        808.74        809.88        99.40 o
 -16   2   9         25.30         56.66        35.69 o
 -15   2   9        905.10        791.63        93.32 o
 -14   2   9        220.35        160.19        47.53 o
 -13   2   9        279.25        193.68        59.67 o
 -12   2   9        948.26        832.90        72.14 o
 -11   2   9       3698.34       4013.45       175.13 o
 -10   2   9        151.63        124.35        27.29 o
  -9   2   9       2206.61       2099.83       124.94 o
  -8   2   9        116.81        113.88        29.76 o
  -7   2   9       6948.47       6673.97       149.73 o
  -6   2   9       3137.54       3467.01       103.36 o
  -5   2   9       2285.35       2581.77        86.62 o
  -4   2   9       2838.33       2341.54        99.35 o
  -3   2   9        614.67        937.68        49.69 o
  -2   2   9       1998.05       2221.37        76.24 o
  -1   2   9        709.09        726.64        58.41 o
   0   2   9       2595.38       2157.50        92.62 o
   1   2   9        359.60        324.11        36.23 o
   2   2   9        134.55         74.49        18.75 o
   3   2   9          3.84          6.17         8.74 o
   4   2   9         12.68         16.93         9.28 o
   5   2   9       3667.78       3369.83       102.52 o
   6   2   9        212.29        149.79        19.92 o
   7   2   9        823.68        816.24        62.67 o
   8   2   9        607.30        637.91        48.10 o
   9   2   9       1671.85       1749.89        85.42 o
  10   2   9        723.47        596.62        46.50 o
  11   2   9        112.39        114.55        21.14 o
  12   2   9         56.35         85.80        31.70 o
  13   2   9        414.95        430.60        63.66 o
  14   2   9         97.52         82.16        23.78 o
  15   2   9         13.66        -34.08        34.08 o
  16   2   9        478.99        390.66        54.62 o
  17   2   9        415.54        287.84        49.91 o
  18   2   9        198.31        185.35        40.05 o
  19   2   9         53.47        -36.35        74.63 o
  20   2   9         40.67         29.83        49.90 o
  21   2   9        350.94        335.37        98.69 o
  22   2   9         36.57         -6.64        48.40 o
  23   2   9        395.61        306.71        74.17 o
  24   2   9         68.02        -10.27        44.76 o
 -24   3   9         70.85        147.75       133.59 o
 -23   3   9         29.50         35.73        58.40 o
 -22   3   9         45.67          7.63        50.95 o
 -21   3   9        166.56        250.90        73.44 o
 -20   3   9         26.78        -21.81        60.54 o
 -19   3   9         24.85        -70.53        71.15 o
 -18   3   9        298.53        198.46        48.91 o
 -17   3   9        124.13         93.50        28.31 o
 -16   3   9       1171.02       1086.59       111.02 o
 -15   3   9       2694.80       3049.96       301.45 o
 -14   3   9       1972.84       1807.99       187.00 o
 -13   3   9       2124.34       1940.08       132.00 o
 -12   3   9       1982.35       1593.71       116.55 o
 -11   3   9        813.91        657.12        58.70 o
 -10   3   9       2435.10       2903.84       117.07 o
  -9   3   9          0.47          8.83        23.10 o
  -8   3   9       9345.46       8252.54       203.31 o
  -7   3   9         23.56         27.61        16.74 o
  -6   3   9       3124.51       3877.69       125.73 o
  -5   3   9       2469.44       2194.56        78.42 o
  -4   3   9      12215.61      12587.83       169.63 o
  -3   3   9        922.97        872.66        69.66 o
  -2   3   9       3768.34       3451.45       102.53 o
  -1   3   9       5040.67       5316.68       124.79 o
   0   3   9         39.34         45.61        22.40 o
   1   3   9       2635.10       2222.28        71.88 o
   2   3   9         44.80         67.88        18.66 o
   3   3   9        220.30        191.51        34.80 o
   4   3   9        458.48        287.14        25.30 o
   5   3   9        926.52        883.61        56.54 o
   6   3   9       4560.74       4520.91       286.23 o
   7   3   9          0.36          4.93        17.68 o
   8   3   9       2553.98       2268.89       111.82 o
   9   3   9        208.39        203.06        26.99 o
  10   3   9       2896.62       3253.73       123.53 o
  11   3   9        931.74        994.23        63.05 o
  12   3   9       1214.37       1236.77        72.00 o
  13   3   9       1178.55       1017.83        72.65 o
  14   3   9         23.40        -11.07        28.67 o
  15   3   9         24.98          4.67        28.59 o
  16   3   9          1.31        -34.94        34.94 o
  17   3   9         79.44        101.18        61.91 o
  18   3   9        467.97        374.13        70.26 o
  19   3   9        188.77        182.28        58.67 o
  20   3   9        255.01        217.20        82.78 o
  21   3   9        271.09        216.29        64.35 o
  22   3   9        277.78        271.22        55.68 o
  23   3   9          0.16        -14.62        59.37 o
 -24   4   9          8.72        -25.54        55.94 o
 -23   4   9        407.83        475.55       168.17 o
 -22   4   9         54.00         -2.42        53.37 o
 -21   4   9        100.14        124.58        56.85 o
 -20   4   9         21.69         73.40        68.61 o
 -19   4   9        151.18        168.39        57.46 o
 -18   4   9          4.70        -48.10        48.10 o
 -17   4   9        198.30        110.52        41.82 o
 -16   4   9         18.40         37.23        25.71 o
 -15   4   9        157.10         84.12        47.71 o
 -14   4   9        238.43        218.60        96.79 o
 -13   4   9        317.35        282.04        61.08 o
 -12   4   9        108.13         34.98        18.57 o
 -11   4   9        443.80        516.73        50.28 o
 -10   4   9        513.94        582.27        51.86 o
  -9   4   9       2937.04       2680.63       124.11 o
  -8   4   9        249.58        246.48        30.72 o
  -7   4   9       1909.25       2061.38        90.21 o
  -6   4   9          3.35         -4.12        16.80 o
  -5   4   9       1507.99       1481.07        77.40 o
  -4   4   9       6984.32       6783.39       202.57 o
  -3   4   9       1444.74       1101.74       150.31 o
  -2   4   9      14922.51      15739.17       212.01 o
  -1   4   9       1402.73       1452.71        63.90 o
   0   4   9       5882.31       5663.82       155.91 o
   1   4   9       1507.23       1732.28        92.45 o
   2   4   9       1868.30       1901.90        89.55 o
   3   4   9        758.40        562.09        49.77 o
   4   4   9        178.14         66.84        37.03 o
   5   4   9       2417.64       2316.89       149.83 o
   6   4   9         77.15         80.94        36.49 o
   7   4   9       2487.63       2649.22       164.26 o
   8   4   9         41.14         67.75        27.63 o
   9   4   9       5741.09       5784.28       172.32 o
  10   4   9        418.02        472.92        47.64 o
  11   4   9       4567.79       5009.54       178.52 o
  12   4   9       1307.64       1308.06        91.15 o
  13   4   9       1115.49       1135.10        91.41 o
  14   4   9        276.54        149.38        36.78 o
  15   4   9        190.04        167.82        38.92 o
  16   4   9         90.18         66.36        24.92 o
  17   4   9        376.77        285.87        49.05 o
  18   4   9          6.11        -45.04        45.04 o
  19   4   9        142.03        145.10        86.70 o
  20   4   9         28.60         -8.59        41.38 o
  21   4   9         76.30        -73.14        98.67 o
  22   4   9         58.28         36.83        49.87 o
  23   4   9         64.41         21.15        66.57 o
 -23   5   9         14.94        -27.21        62.52 o
 -22   5   9         64.47         36.15        86.72 o
 -21   5   9        290.13        125.69        59.00 o
 -20   5   9        257.02        210.69       103.38 o
 -19   5   9        544.53        479.77       115.73 o
 -18   5   9         15.40        -19.72        39.90 o
 -17   5   9       1019.35       1190.93       126.79 o
 -16   5   9         55.49         52.45        35.05 o
 -15   5   9       1955.26       2305.95       287.91 o
 -14   5   9        401.46        451.39        88.51 o
 -13   5   9       1480.11       1435.41       205.73 o
 -12   5   9        340.06        465.07        57.14 o
 -11   5   9       1243.67       1357.82        91.50 o
 -10   5   9       1418.32       1313.58        77.90 o
  -9   5   9        237.42        156.93        34.14 o
  -8   5   9        120.84        157.99        43.18 o
  -7   5   9        585.46        453.45        42.02 o
  -6   5   9       1855.98       1902.89       112.97 o
  -5   5   9       5768.91       5767.02       216.45 o
  -4   5   9        111.26         61.51        25.30 o
  -3   5   9      14298.45      15699.71       306.61 o
  -2   5   9         62.00        161.14        27.13 o
  -1   5   9       5812.55       4781.09       165.89 o
   0   5   9         18.77         45.68        14.55 o
   1   5   9      10031.25       9690.23       203.99 o
   2   5   9        371.34        412.32        41.75 o
   3   5   9        601.46        488.42        70.26 o
   4   5   9        357.88        340.88        54.52 o
   5   5   9          4.43        -28.39        29.77 o
   6   5   9         56.20        -16.26        32.65 o
   7   5   9         19.03        -36.17        44.47 o
   8   5   9       2226.81       2278.56        93.00 o
   9   5   9        628.00        568.63        60.28 o
  10   5   9         96.61         79.55        19.67 o
  11   5   9        805.74        946.04        70.64 o
  12   5   9        823.85       1051.53        87.06 o
  13   5   9       4073.20       4173.64       179.79 o
  14   5   9        310.14        244.43        45.73 o
  15   5   9        852.45        898.43        88.64 o
  16   5   9        148.64        161.74        37.72 o
  17   5   9        838.00        775.39        88.46 o
  18   5   9          8.12        -28.98        40.16 o
  19   5   9         16.95        -41.09        41.09 o
  20   5   9         16.35        -34.66        39.71 o
  21   5   9         86.85         14.44        32.84 o
  22   5   9        552.14        657.07       120.81 o
  23   5   9         36.96         51.57        40.30 o
 -23   6   9         66.52         82.01        77.28 o
 -22   6   9         64.29         10.02        50.72 o
 -21   6   9         45.91        -10.83        60.11 o
 -20   6   9         28.60         66.27        54.61 o
 -19   6   9        292.62        359.93        90.73 o
 -18   6   9        276.75        232.64        72.08 o
 -17   6   9        236.41        323.67        61.02 o
 -16   6   9         35.94        -18.88        73.24 o
 -15   6   9        417.42        378.26        75.66 o
 -14   6   9         33.37        -19.31        34.84 o
 -13   6   9         54.07         42.70        23.05 o
 -12   6   9       1271.85       1449.36        96.63 o
 -11   6   9        118.68        102.63        23.20 o
 -10   6   9        106.95         64.43        20.77 o
  -9   6   9       1401.34       1402.69        76.99 o
  -8   6   9         20.25          1.91        18.58 o
  -7   6   9       3577.10       4046.34       190.55 o
  -6   6   9       1483.48       1372.04        91.14 o
  -5   6   9       1774.05       1889.74       105.70 o
  -4   6   9       5151.10       5183.63       164.83 o
  -3   6   9        857.15        968.83       112.96 o
  -2   6   9       1663.82       1439.21       124.90 o
  -1   6   9       1168.45        873.67        48.92 o
   0   6   9        969.51       1071.76       151.03 o
   1   6   9        436.32        299.95        42.38 o
   2   6   9         98.12         80.69        23.37 o
   3   6   9        275.11        299.86        55.45 o
   4   6   9        371.82        367.66        89.39 o
   5   6   9         99.96         77.75        40.71 o
   6   6   9          0.62        -38.23        40.96 o
   7   6   9        808.93        616.84        88.23 o
   8   6   9        342.69        287.90        30.40 o
   9   6   9       4790.62       5299.50       198.24 o
  10   6   9        396.98        301.97        95.69 o
  11   6   9       2340.88       2387.47       121.65 o
  12   6   9        131.30        130.35        39.88 o
  13   6   9        531.31        487.94        61.70 o
  14   6   9        261.27        236.24        42.85 o
  15   6   9        302.11        120.15        49.62 o
  16   6   9         43.15         52.86        28.33 o
  17   6   9        536.75        560.06        79.99 o
  18   6   9          1.14         15.96        25.51 o
  19   6   9         64.12        113.26        34.73 o
  20   6   9          5.03         15.32        29.95 o
  21   6   9        395.12        275.64        57.19 o
  22   6   9         33.25         38.71        36.20 o
[truncated: 250,260 more chars]
